# Supplementary material for: Inflammatory diseases and risk of lung cancer among individuals who have never smoked
Source: Nat Commun. 2025 Jun 2;16:5095. doi: 10.1038/s41467-025-56803-z (PMC12130270; doi:10.1038/s41467-025-56803-z)
Supplement: Supplementary file 4 — Source Data [file 41467_2025_56803_MOESM4_ESM.zip › Source data files/Source data file for Figure 1.xlsx]

## Sheet: Figure 1
	ASSOCIATIONS 1-10 YEARS BEFORE
	GOLD	AURUM
Medical condition	OR (95% CI)	OR (95% CI)
Tuberculosis	3.69 (1.01,13.38)	2.01 (0.97,4.18)
Influenza	1.52 (1.09,2.10)	1.22 (0.81,1.82)
Upper respiratory infections	1.25 (1.09,1.43)	1.30 (1.16,1.46)
Gastritis/Non-Infective Gastroenteritis and Colitis	1.79 (1.31,2.45)	1.14 (0.84,1.53)
Gastroesophageal Reflux Disease	1.41 (1.13,1.75)	1.32 (1.09,1.60)
Gastrointestinal Ulcers	1.27 (1.01,1.61)	1.23 (0.84,1.81)
Diabetes Mellitus Type 1	1.74 (1.05,2.89)	1.62 (1.08,2.44)
Lupus	3.78 (1.36,10.54)	0.78 (0.18,3.30)
Psoriasis	1.29 (1.02,1.62)	1.27 (0.91,1.76)
Other Autoimmune Disease Not Classified	1.77 (1.24,2.53)	0.98 (0.69,1.39)
Rosacea	1.52 (1.09,2.12)	0.92 (0.63,1.36)
Chronic Obstructive Pulmonary Disease/Emphysema	3.43 (2.47,4.76)	2.90 (2.23,3.78)
Anemia	1.44 (1.13, 1.83)	1.27 (1.05,1.54)
