# Supplementary material for: Inflammatory diseases and risk of lung cancer among individuals who have never smoked
Source: Nat Commun. 2025 Jun 2;16:5095. doi: 10.1038/s41467-025-56803-z (PMC12130270; doi:10.1038/s41467-025-56803-z)
Supplement: Supplementary file 4 — Source Data [file 41467_2025_56803_MOESM4_ESM.zip › Source data files/Source data file for Supplementary figure 1.xlsx]

## Sheet: Supplementary Figure 1
	ASSOCIATIONS 1-10 YEARS BEFORE		ASSOCIATIONS 10-32 YEARS BEFORE
	GOLD	AURUM	GOLD	AURUM
Medical condition	OR (95% CI)	OR (95% CI)	OR (95% CI)	OR (95% CI)
Tuberculosis	3.69 (1.01,13.38)	2.01 (0.97,4.18)	0.96 (0.81,1.13)	2.44 (0.81,7.35)
Influenza	1.52 (1.09,2.10)	1.22 (0.81,1.82)	0.96 (0.81,1.13)	0.92 (0.60,1.41)
Upper respiratory infections	1.25 (1.09,1.43)	1.30 (1.16,1.46)	1.05 (0.86,1.28)	1.20 (1.01,1.42)
Gastritis/Non-Infective Gastroenteritis and Colitis	1.79 (1.31,2.45)	1.14 (0.84,1.53)	1.53 (0.96,2.43)	1.64 (1.08,2.49)
Gastroesophageal Reflux Disease	1.41 (1.13,1.75)	1.32 (1.09,1.60)	0.96 (0.81,1.13)	1.11 (0.78,1.58)
Gastrointestinal Ulcers	1.27 (1.01,1.61)	1.23 (0.84,1.81)	0.96 (0.81,1.13)	1.05 (0.62,1.78)
Diabetes Mellitus Type 1	1.74 (1.05,2.89)	1.62 (1.08,2.44)	0.62 (0.24,1.63)	1.55 (0.73,3.32)
Lupus	3.78 (1.36,10.54)	0.78 (0.18,3.30)	3.30 (0.89,12.31)	2.24 (0.48,10.61)
Psoriasis	1.29 (1.02,1.62)	1.27 (0.91,1.76)	0.96 (0.81,1.13)	0.88 (0.52,1.51)
Other Autoimmune Disease Not Classified	1.77 (1.24,2.53)	0.98 (0.69,1.39)	1.32 (0.79,2.21)	1.27 (0.79,2.04)
Rosacea	1.52 (1.09,2.12)	0.92 (0.63,1.36)	0.95 (0.77,1.16)	0.88 (0.49,1.57)
Chronic Obstructive Pulmonary Disease/Emphysema	3.43 (2.47,4.76)	2.90 (2.23,3.78)	3.28 (1.59,6.80)	2.52 (1.34,4.71)
Anemia	1.44 (1.13, 1.83)	1.27 (1.05,1.54)	1.14 (0.74-1.78)	1.40 (1.01,1.95)
