# Supplementary material for: Inflammatory diseases and risk of lung cancer among individuals who have never smoked
Source: Nat Commun. 2025 Jun 2;16:5095. doi: 10.1038/s41467-025-56803-z (PMC12130270; doi:10.1038/s41467-025-56803-z)
Supplement: Supplementary file 4 — Source Data [file 41467_2025_56803_MOESM4_ESM.zip › Source data files/Source data file S1_ValidationAurumCodes.xlsx]

## Sheet: DemographicCharacteristics
Variable name	Description	Creation notes	Format
ALCOHOL_STATUS_MR_1YRS	Alcohol status at least 365 days prior to indexdate	Identify alcohol status from both entity data and clinical data. Take the last alcohol status at least 12 months prior to diagnosis date. If the last alcohol status is "never", but the patient had previously reported either a current or former drinker, code them to former.	0: Never 1: Former: 2: Current .: Missing/Unknown
BMI_M12	Categorized BMI most closely preceding 12 months prior to diagnosis (combines entity and medcode), but no more than 5 years prior	Combine BMI_C_M12 and BMI_M_M12. If BMI_C_M12 exists, categorize that using: 10-18.49=Low 18.5-24.99=Normal 25-29.99=Overweight 30-70=Obese If the continuous response isn't available and the BMI_M_M12 is, use that.	1: Low 2: Normal 3: Overweight 4: Obese
BMI_M12_10yr	Categorized BMI most closely preceding 12 months prior to diagnosis (combines entity and medcode), but no more than 10 years prior	Combine BMI_C_M12_10YR and BMI_M_M12_10YR. If BMI_C_M12_10YR exists, categorize that using: 10-18.49=Low 18.5-24.99=Normal 25-29.99=Overweight 30-70=Obese If the continuous response isn't available and the BMI_M_M12_10YR is, use that.	1: Low 2: Normal 3: Overweight 4: Obese
YOB	Year of Birth	Since we are not requesting month, use January 1st followed by the year of birth available.
Gender	Sex at birth	1= Male 2=female	1:Male 2: Female
region	Geographic location of general practice
registration year	Year when the subject was registered to the clinic
age at diagnosis/selection	Age of subject at lung cancer dx or age at control selection
Passive_smoking	Passive smoking	Identify passive smoking status from entity and clinical data. See entityfile (Enttype=127) 1= Yes for passive smoking 2=No for passive smoking	1:Yes 2:No
NMSC_UNKNOWN	Unspecified skin cancer	Flag: patient who had any of these codes in this variable; see NMSC_UNKNOWN TAB	date of earliest diagnosis if exists, otherwise .
Height	Height that was recorded at the BMI_M12 ascertainment		continuous variable in centimeters.: Missing/Unknown

## Sheet: GI_UlcerAll
MedCodeId	Term	OriginalReadCode	CleansedReadCode	SnomedCTConceptId	SnomedCTDescriptionId	Release	EmisCodeCategoryId
83140013	Chronic duodenal ulcer with perforation	J1212	J121200	49916007	83140013		32
86362013	Duodenal ulcer disease	J122	J122.00	51868009	86362013		32
101926016	Acute duodenal ulcer with perforation	J1202	J120200	61347001	101926016		32
269371013	Operations on duodenal ulcer	7627	7627.00	173887007	269371013		32
302502012	Acute duodenal ulcer	J120	J120.00	196652006	302502012		32
302511012	Acute duodenal ulcer with obstruction	J1204	J120400	196658005	302511012		32
302530012	Recurrent duodenal ulcer	J124	J124.00	196671008	302530012		32
459010010	Endoscopic injection haemostasis of duodenal ulcer	761D5	761D500	314627002	459010010		32
486596015	Chronic duodenal ulcer with haemorrhage AND perforation	J1213	J121300	36975000	486596015		32
495535010	Perforated chronic duodenal ulcer	J1212-1	J121211	49916007	495535010		32
508524014	Chronic duodenal ulcer with haemorrhage	J1211	J121100	89469000	508524014		32
362951000000115	Oversew of blood vessel of duodenal ulcer	76272	7627200	226891000000104	362951000000115		32
269377012	Operation on duodenal ulcer NOS	7627z	7627z00	173887007	269370014		32
302512017	Acute duodenal ulcer unspecified	J120y	J120y00	196652006	302502012		32
302513010	Acute duodenal ulcer NOS	J120z	J120z00	196652006	302502012		32
302531011	Unspecified duodenal ulcer	J12y	J12y.00	51868009	86362013		32
302532016	Unspecified duodenal ulcer without mention of complication	J12y0	J12y000	51868009	86362013		32
81301000006118	Unspec duodenal ulcer; unspec haemorrhage and/or perforation	J12yy	J12yy00	51868009	86362013		32
344611000006119	[V]Personal history of duodenal ulcer	ZV127-2	ZV12712	275547005	411541019		32
632091000006116	Duodenal ulcer - (DU)	J12	J12..00	51868009	1231048015		32
1562941000006111	Non steroidal anti inflammatory drug induced duodenal ulcer	J126	J126.00	722200003	3331126014		5
2704011000006118	Acute duodenal ulcer with hemorrhage	^ESCTAC270401		12847006	22034017		32
5966171000006110	Suture of duodenal ulcer	^ESCTSU596617		307260009	450478013		32
2937121000006115	Duodenal ulcer with haemorrhage	^ESCTDU293712		27281001	2937121000006115		32
7828481000006115	Duodenal ulcer caused by NSAID	^ESCTDU782848		722200003	3331128010		5
3946051000006115	DU - Perforated duodenal ulcer	^ESCTDU394605		88968005	1235400015		32
4784381000006115	ADU - Acute duodenal ulcer	^ESCTAD478438		196652006	302503019		32
7011311000006119	Duodenal ulcer caused by anti-platelet agent	^ESCTDU701131		423643000	3290342016		5
7011321000006110	Duodenal ulcer caused by antiplatelet agent	^ESCTDU701132		423643000	3290356019		5
3946041000006117	Perforation of duodenal ulcer	^ESCTPE394604		88968005	1235399010		32
11902881000006118	Duodenal ulcer with hemorrhage	^ESCT1190288		27281001	45608011		32
7011291000006118	Duodenal ulcer induced by antiplatelet agent	^ESCTDU701129		423643000	2649533014		5
12725241000006116	Chronic duodenal ulcer NOS	^ESCT1272524		633201000000104	1395811000000119		31
118251000006114	Suture of duodenal ulcer not elsewhere classified	76271	7627100	307260009	450478013		32
302542019	Duodenal ulcer NOS	J12z	J12z.00	51868009	1231048015		32
474430017	Acute duodenal ulcer with haemorrhage	J1201	J120100	12847006	474430017		32
507303017	Acute duodenal ulcer with haemorrhage AND perforation	J1203	J120300	86895006	507303017		32
450479017	Duodenal ulcer suture	76271-99	7627199	307260009	450479017		32
302525013	Chronic duodenal ulcer with obstruction	J1214	J121400	196666001	302525013		32
3340761000006113	DUD - Duodenal ulcer disease	^ESCTDU334076		51868009	496138011		32
5727671000006117	Duodenal ulcer excision	^ESCTDU572767		287828006	427393013		31
3912771000006119	Acute duodenal ulcer with hemorrhage AND perforation	^ESCTAC391277		86895006	144111018		32
6048221000006118	Endoscopic injection hemostasis of duodenal ulcer	^ESCTEN604822		314627002	459011014		32
302514016	Chronic duodenal ulcer without mention of complication	J1210	J121000	128286008	206556016		32
302527017	Chronic duodenal ulcer NOS	J121z	J121z00	128286008	206556016		32
302537010	Unspecified duodenal ulcer with haemorrhage and perforation	J12y3	J12y300	51868009	86362013		32
906031000006113	[RFC] Peptic and duodenal ulcers	HNG0086		906031000006109	906031000006113		12
2649534015	Anti-platelet induced duodenal ulcer	J125	J125.00	423643000	2649534015		5
411541019	H/O: duodenal ulcer	14C1-1	14C1.11	275547005	411541019		32
3340781000006115	DU - Duodenal ulcer	^ESCTDU334078		51868009	1231049011		32
5574391000006117	History of duodenal ulcer	^ESCTHI557439		275547005	2986650015		32
7828461000006113	Duodenal ulcer caused by non-steroidal anti-inflammatory drug	^ESCTDU782846		722200003	7828461000006113		5
3954241000006119	Chronic duodenal ulcer with hemorrhage	^ESCTCH395424		89469000	148344012		32
302538017	Unspecified duodenal ulcer with obstruction	J12y4	J12y400	849601000000109	2201691000000117		32
302541014	Unspecified duodenal ulcer NOS	J12yz	J12yz00	51868009	86362013		32
269376015	Other specified operation on duodenal ulcer	7627y	7627y00	173887007	269370014		32
1235462014	Bleeding chronic duodenal ulcer	J1211-1	J121111	89469000	1235462014		32
269374017	Closure of perforated duodenal ulcer	76270	7627000	173889005	269374017		32
206556016	Chronic duodenal ulcer	J121	J121.00	128286008	206556016		32
302534015	Unspecified duodenal ulcer with haemorrhage	J12y1	J12y100	27281001	483490017		32
2709491000006117	Gastroduodenal ulcer	^ESCTGA270949		13200003	22595014		32
7828471000006118	NSAID-induced duodenal ulcer	^ESCTNS782847		722200003	3331127017		5
12720641000006113	Other specified operation on duodenal ulcer	^ESCT1272064		557931000000102	1241551000000119		31
317711000000115	Anti-platelet induced duodenal ulcer NOS	J125z	J125z00	423643000	2641863013		5
302504013	Acute duodenal ulcer without mention of complication	J1200	J120000	196652006	302502012		32
302526014	Chronic duodenal ulcer unspecified	J121y	J121y00	128286008	206556016		32
302535019	Unspecified duodenal ulcer with perforation	J12y2	J12y200	88968005	147516013		32
2937141000006110	Bleeding duodenal ulcer	^ESCTBL293714		27281001	1225269012		32
863271000006117	Duodenal ulcer excision	7627-99	7627.99	287828006	863271000006117		32
7828491000006117	Duodenal ulcer induced by NSAID	^ESCTDU782849		722200003	3331129019		5
7011281000006116	Duodenal ulcer induced by anti-platelet agent	^ESCTDU701128		423643000	2645981018		5
3095701000006110	Chronic duodenal ulcer with hemorrhage AND perforation	^ESCTCH309570		36975000	61676011		32
7828501000006113	Duodenal ulcer induced by non-steroidal anti-inflammatory drug	^ESCTDU782850		722200003	3331130012		5
12730031000006113	Acute duodenal ulcer NOS	^ESCT1273003		618291000000105	1365771000000117		31
863241000006113	Duodenal ulcer suture	76231-99	7623199	541501000000105	863241000006113		32
988081000006114	Duodenal ulcer excision	7627y-99	7627y99	557931000000102	988081000006114		32
33419017	Acute gastric ulcer with perforation	J1102	J110200	19850005	33419017		32
269310018	Closure of perforated gastric ulcer	761J0	761J000	173842008	269310018		32
302470015	Acute gastric ulcer with obstruction	J1104	J110400	196632005	302470015		32
411542014	H/O: gastric ulcer	14C1-2	14C1.12	275548000	411542014		32
457315015	Multiple gastric ulcers	J11z-2	J11z.12	313425006	457315015		32
484836012	Perforated chronic gastric ulcer	J1112-1	J111211	31301004	484836012		32
495273013	Acute gastric ulcer with haemorrhage AND perforation	J1103	J110300	48974009	495273013		32
497833010	Chronic gastric ulcer with haemorrhage	J1111	J111100	57246001	497833010		32
508664015	Acute gastric ulcer with haemorrhage	J1101	J110100	89748001	508664015		32
1235493010	Bleeding acute gastric ulcer	J1101-1	J110111	89748001	1235493010		32
2649532016	Anti-platelet induced gastric ulcer	J112	J112.00	424301005	2649532016		5
269314010	Other specified operation on gastric ulcer	761Jy	761Jy00	173841001	269307013		32
302473018	Chronic gastric ulcer without mention of complication	J1110	J111000	95530000	158231014		32
302482012	Chronic gastric ulcer unspecified	J111y	J111y00	95530000	158231014		32
302483019	Chronic gastric ulcer NOS	J111z	J111z00	95530000	158231014		32
302485014	Unspecified gastric ulcer	J11y	J11y.00	397825006	1777426014		32
302486010	Unspecified gastric ulcer without mention of complication	J11y0	J11y000	397825006	1777426014		32
302487018	Unspecified gastric ulcer with haemorrhage	J11y1	J11y100	15902003	477573015		32
302490012	Unspecified gastric ulcer with haemorrhage and perforation	J11y3	J11y300	62366003	499256017		32
302492016	Unspecified gastric ulcer with obstruction	J11y4	J11y400	849591000000103	2201671000000116		32
302495019	Unspecified gastric ulcer NOS	J11yz	J11yz00	397825006	1777426014		32
394147019	Closure of gastric ulcer NEC	761J1	761J100	173841001	269307013		32
554311000006114	Chronic gastric ulcer with haemorrhage and perforation	J1113	J111300	76181002	503219010		32
454252012	[V] Personal history of gastric ulcer	ZV12C	ZV12C00	275548000	411542014		32
6593401000006112	Gastric ulceration	^ESCTGA659340		397825006	1785987017		32
5966151000006117	Gastric ulcer suture	^ESCTGA596615		307259004	450477015		32
3430281000006116	Chronic gastric ulcer with hemorrhage	^ESCTCH343028		57246001	95214011		32
2860501000006116	Prepyloric gastric ulcer	^ESCTPR286050		22620000	1222819015		32
3958881000006116	Acute gastric ulcer with hemorrhage	^ESCTAC395888		89748001	148789010		32
5574411000006117	History of gastric ulcer	^ESCTHI557441		275548000	2986896014		32
6048251000006110	Endoscopic injection hemostasis of gastric ulcer	^ESCTEN604825		314629004	459014018		32
12728581000006115	Closure of gastric ulcer NEC	^ESCT1272858		687731000000104	1505571000000110		31
12724291000006112	Chronic gastric ulcer NOS	^ESCT1272429		606411000000100	1341871000000118		31
302489015	Unspecified gastric ulcer with perforation	J11y2	J11y200	9829001	17164015		32
459013012	Endoscopic injection haemostasis of gastric ulcer	761D6	761D600	314629004	459013012		32
269309011	Operations on gastric ulcer	761J	761J.00	173841001	269309011		32
52347016	Chronic gastric ulcer with perforation	J1112	J111200	31301004	52347016		32
396345015	Gastric ulcer NOS	J11z	J11z.00	397825006	1777426014		32
6593391000006110	GU - Gastric ulcer	^ESCTGU659339		397825006	1785986014		32
2656531000006112	Perforation of gastric ulcer	^ESCTPE265653		9829001	1236000015		32
12722991000006112	Other specified operation on gastric ulcer	^ESCT1272299		543881000000102	1212781000000119		31
302471016	Acute gastric ulcer unspecified	J110y	J110y00	95529005	158227015		32
269315011	Operation on gastric ulcer NOS	761Jz	761Jz00	173841001	269307013		32
269116019	Resection of gastric ulcer by cautery	76125	7612500	173731008	269116019		32
502691000006110	Balfour excision of gastric ulcer	76121-1	7612111	287832000	427398016		32
7023731000006115	Gastric ulcer caused by anti-platelet agent	^ESCTGA702373		424301005	3290302014		5
7023701000006111	Gastric ulcer induced by anti-platelet agent	^ESCTGA702370		424301005	2645980017		5
221001000000111	Gastric ulcer - (GU)	J11	J11..00	397825006	1777426014		32
302463015	Acute gastric ulcer without mention of complication	J1100	J110000	95529005	158227015		32
1231704018	Bleeding chronic gastric ulcer	J1111-1	J111111	57246001	1231704018		32
302481017	Chronic gastric ulcer with obstruction	J1114	J111400	196639001	302481017		32
2752311000006118	Gastric ulcer with hemorrhage	^ESCTGA275231		15902003	26937011		32
7023741000006113	Gastric ulcer caused by antiplatelet agent	^ESCTGA702374		424301005	3290308013		5
3739191000006114	Chronic gastric ulcer with hemorrhage AND with perforation	^ESCTCH373919		76181002	126521010		32
3292411000006119	Acute gastric ulcer with hemorrhage AND perforation	^ESCTAC329241		48974009	81590012		32
12724281000006114	Acute gastric ulcer NOS	^ESCT1272428		606391000000100	1341841000000112		31
863211000006114	Gastric ulcer suture	761J1-99	761J199	687731000000104	863211000006114		32
5966141000006119	Suture of gastric ulcer	^ESCTSU596614		307259004	450476012		32
2752321000006114	Bleeding gastric ulcer	^ESCTBL275232		15902003	1221244018		32
302472011	Acute gastric ulcer NOS	J110z	J110z00	95529005	158227015		32
7023711000006114	Gastric ulcer induced by antiplatelet agent	^ESCTGA702371		424301005	2649531011		5
302675019	Healed gastric ulcer leaving a scar	J17y8	J17y800	196775009	302675019		32
158227015	Acute gastric ulcer	J110	J110.00	95529005	158227015		32
158231014	Chronic gastric ulcer	J111	J111.00	95530000	158231014		32
1562921000006116	Non steroidal anti inflammatory drug induced gastric ulcer	J113	J113.00	248891000000103	407821000000113		5
81311000006115	Unspec gastric ulcer; unspec haemorrhage and/or perforation	J11yy	J11yy00	62366003	499256017		32
2656521000006114	GU - Perforated gastric ulcer	^ESCTGU265652		9829001	1235999017		32
3513611000006117	Gastric ulcer with hemorrhage AND perforation	^ESCTGA351361		62366003	103655018		32
3958891000006118	Acute gastric ulcer with bleeding	^ESCTAC395889		89748001	148790018		32
317691000000117	Anti-platelet induced gastric ulcer NOS	J112z	J112z00	424301005	2641862015		5
252563014	Peptic ulcer symptoms	1956	1956.00	162033007	252563014		27
302546016	Acute peptic ulcer	J130	J130.00	196682000	302546016		32
302553013	Acute peptic ulcer with obstruction	J1304	J130400	196687006	302553013		32
397833011	H/O: peptic ulcer	14C1	14C1.00	266998003	397833011		32
498977018	Chronic peptic ulcer with haemorrhage AND perforation	J1313	J131300	61300005	498977018		32
498969017	Peptic ulcer of oesophagus	J1020	J102000	6129004	498969017		32
302554019	Acute peptic ulcer unspecified	J130y	J130y00	196682000	302546016		32
302555018	Acute peptic ulcer NOS	J130z	J130z00	196682000	302546016		32
302556017	Chronic peptic ulcer without mention of complication	J1310	J131000	128287004	206557013		32
302563017	Chronic peptic ulcer unspecified	J131y	J131y00	128287004	206557013		32
302566013	Unspecified peptic ulcer without mention of complication	J13y0	J13y000	13200003	22592012		32
302568014	Unspecified peptic ulcer with haemorrhage	J13y1	J13y100	13200003	22592012		32
302572013	Unspecified peptic ulcer with obstruction	J13y4	J13y400	849611000000106	2201711000000115		32
302575010	Unspecified peptic ulcer NOS	J13yz	J13yz00	13200003	22592012		32
396346019	Peptic ulcer - (PU) site unspecified	J13	J13..00	13200003	22592012		32
345501000006119	[V]Personal history of peptic ulcer	ZV127-1	ZV12711	266998003	397833011		32
2709521000006115	PUD - Peptic ulcer disease	^ESCTPU270952		13200003	1220929016		32
5497061000006118	History of peptic ulcer	^ESCTHI549706		266998003	2986380019		32
2709511000006111	Peptic ulceration	^ESCTPE270951		13200003	1220928012		32
2597751000006111	Peptic ulceration of esophagus	^ESCTPE259775		6129004	498972012		32
4194481000006117	Acute peptic ulcer with hemorrhage and perforation	^ESCTAC419448		111353003	90139013		32
12729731000006117	Chronic peptic ulcer NOS	^ESCT1272973		652941000000102	1435481000000112		31
302564011	Chronic peptic ulcer NOS	J131z	J131z00	128287004	206557013		32
495344012	Chronic peptic ulcer with haemorrhage	J1311	J131100	49232000	495344012		32
361430016	Acute peptic ulcer with haemorrhage and perforation	J1303	J130300	111353003	361430016		32
3496021000006116	Chronic peptic ulcer with hemorrhage AND perforation	^ESCTCH349602		61300005	101859019		32
2709531000006117	PU - Peptic ulcer	^ESCTPU270953		13200003	1220930014		32
2597731000006116	Peptic ulcer of esophagus	^ESCTPE259773		6129004	11184012		32
302569018	Unspecified peptic ulcer with perforation	J13y2	J13y200	13200003	22592012		32
302576011	Peptic ulcer NOS	J13z	J13z.00	13200003	22592012		32
863201000006111	Perf. peptic ulcer closure	761J0-99	761J099	173842008	863201000006111		32
206557013	Chronic peptic ulcer	J131	J131.00	128287004	206557013		32
2597741000006114	Peptic ulceration of oesophagus	^ESCTPE259774		6129004	498971017		32
12721881000006113	Acute peptic ulcer NOS	^ESCT1272188		591741000000105	1312001000000116		31
81501000006111	Unspec peptic ulcer; unspec haemorrhage and/or perforation	J13yy	J13yy00	13200003	22592012		32
302571018	Unspecified peptic ulcer with haemorrhage and perforation	J13y3	J13y300	13200003	22592012		32
302562010	Chronic peptic ulcer with obstruction	J1314	J131400	196694009	302562010		32
131281018	Acute peptic ulcer with perforation	J1302	J130200	79118000	131281018		32
3296621000006114	Chronic peptic ulcer with hemorrhage	^ESCTCH329662		49232000	82009014		32
2709501000006113	Peptic ulcer disease	^ESCTPE270950		13200003	1220927019		32
302547013	Acute peptic ulcer without mention of complication	J1300	J130000	196682000	302546016		32
302565012	Unspecified peptic ulcer	J13y	J13y.00	13200003	22592012		32
470365013	Acute peptic ulcer with haemorrhage	J1301	J130100	12274003	470365013		32
2695521000006113	Acute peptic ulcer with hemorrhage	^ESCTAC269552		12274003	21136016		32
6875014	Chronic peptic ulcer with perforation	J1312	J131200	3483000	6875014		32
885931000006111	Peptic ulcer NOS = PU	J13-99	J13..99	13200003	885931000006111		32
498970016	Ulcerative oesophagitis	J1016	J101600	439955006	2792529018		32

## Sheet: GI_UlcerAcuteAll
MedCodeId	Term	OriginalReadCode	CleansedReadCode	SnomedCTConceptId	SnomedCTDescriptionId	Release	EmisCodeCategoryId
101926016	Acute duodenal ulcer with perforation	J1202	J120200	61347001	101926016		32
302502012	Acute duodenal ulcer	J120	J120.00	196652006	302502012		32
302511012	Acute duodenal ulcer with obstruction	J1204	J120400	196658005	302511012		32
302512017	Acute duodenal ulcer unspecified	J120y	J120y00	196652006	302502012		32
302513010	Acute duodenal ulcer NOS	J120z	J120z00	196652006	302502012		32
2704011000006118	Acute duodenal ulcer with hemorrhage	^ESCTAC270401		12847006	22034017		32
4784381000006115	ADU - Acute duodenal ulcer	^ESCTAD478438		196652006	302503019		32
474430017	Acute duodenal ulcer with haemorrhage	J1201	J120100	12847006	474430017		32
507303017	Acute duodenal ulcer with haemorrhage AND perforation	J1203	J120300	86895006	507303017		32
3912771000006119	Acute duodenal ulcer with hemorrhage AND perforation	^ESCTAC391277		86895006	144111018		32
302504013	Acute duodenal ulcer without mention of complication	J1200	J120000	196652006	302502012		32
12730031000006113	Acute duodenal ulcer NOS	^ESCT1273003		618291000000105	1365771000000117		31
33419017	Acute gastric ulcer with perforation	J1102	J110200	19850005	33419017		32
302470015	Acute gastric ulcer with obstruction	J1104	J110400	196632005	302470015		32
495273013	Acute gastric ulcer with haemorrhage AND perforation	J1103	J110300	48974009	495273013		32
508664015	Acute gastric ulcer with haemorrhage	J1101	J110100	89748001	508664015		32
1235493010	Bleeding acute gastric ulcer	J1101-1	J110111	89748001	1235493010		32
3958881000006116	Acute gastric ulcer with hemorrhage	^ESCTAC395888		89748001	148789010		32
302471016	Acute gastric ulcer unspecified	J110y	J110y00	95529005	158227015		32
269315011	Operation on gastric ulcer NOS	761Jz	761Jz00	173841001	269307013		32
302463015	Acute gastric ulcer without mention of complication	J1100	J110000	95529005	158227015		32
3292411000006119	Acute gastric ulcer with hemorrhage AND perforation	^ESCTAC329241		48974009	81590012		32
12724281000006114	Acute gastric ulcer NOS	^ESCT1272428		606391000000100	1341841000000112		31
302472011	Acute gastric ulcer NOS	J110z	J110z00	95529005	158227015		32
158227015	Acute gastric ulcer	J110	J110.00	95529005	158227015		32
158231014	Chronic gastric ulcer	J111	J111.00	95530000	158231014		32
3958891000006118	Acute gastric ulcer with bleeding	^ESCTAC395889		89748001	148790018		32
302546016	Acute peptic ulcer	J130	J130.00	196682000	302546016		32
302553013	Acute peptic ulcer with obstruction	J1304	J130400	196687006	302553013		32
302554019	Acute peptic ulcer unspecified	J130y	J130y00	196682000	302546016		32
302555018	Acute peptic ulcer NOS	J130z	J130z00	196682000	302546016		32
4194481000006117	Acute peptic ulcer with hemorrhage and perforation	^ESCTAC419448		111353003	90139013		32
361430016	Acute peptic ulcer with haemorrhage and perforation	J1303	J130300	111353003	361430016		32
12721881000006113	Acute peptic ulcer NOS	^ESCT1272188		591741000000105	1312001000000116		31
131281018	Acute peptic ulcer with perforation	J1302	J130200	79118000	131281018		32
302547013	Acute peptic ulcer without mention of complication	J1300	J130000	196682000	302546016		32
470365013	Acute peptic ulcer with haemorrhage	J1301	J130100	12274003	470365013		32
2695521000006113	Acute peptic ulcer with hemorrhage	^ESCTAC269552		12274003	21136016		32

## Sheet: GI_UlcerDuodenal
MedCodeId	Term	OriginalReadCode	CleansedReadCode	SnomedCTConceptId	SnomedCTDescriptionId	Release	EmisCodeCategoryId
83140013	Chronic duodenal ulcer with perforation	J1212	J121200	49916007	83140013		32
86362013	Duodenal ulcer disease	J122	J122.00	51868009	86362013		32
101926016	Acute duodenal ulcer with perforation	J1202	J120200	61347001	101926016		32
269371013	Operations on duodenal ulcer	7627	7627.00	173887007	269371013		32
302502012	Acute duodenal ulcer	J120	J120.00	196652006	302502012		32
302511012	Acute duodenal ulcer with obstruction	J1204	J120400	196658005	302511012		32
302530012	Recurrent duodenal ulcer	J124	J124.00	196671008	302530012		32
459010010	Endoscopic injection haemostasis of duodenal ulcer	761D5	761D500	314627002	459010010		32
486596015	Chronic duodenal ulcer with haemorrhage AND perforation	J1213	J121300	36975000	486596015		32
495535010	Perforated chronic duodenal ulcer	J1212-1	J121211	49916007	495535010		32
508524014	Chronic duodenal ulcer with haemorrhage	J1211	J121100	89469000	508524014		32
362951000000115	Oversew of blood vessel of duodenal ulcer	76272	7627200	226891000000104	362951000000115		32
269377012	Operation on duodenal ulcer NOS	7627z	7627z00	173887007	269370014		32
302512017	Acute duodenal ulcer unspecified	J120y	J120y00	196652006	302502012		32
302513010	Acute duodenal ulcer NOS	J120z	J120z00	196652006	302502012		32
302531011	Unspecified duodenal ulcer	J12y	J12y.00	51868009	86362013		32
302532016	Unspecified duodenal ulcer without mention of complication	J12y0	J12y000	51868009	86362013		32
81301000006118	Unspec duodenal ulcer; unspec haemorrhage and/or perforation	J12yy	J12yy00	51868009	86362013		32
344611000006119	[V]Personal history of duodenal ulcer	ZV127-2	ZV12712	275547005	411541019		32
632091000006116	Duodenal ulcer - (DU)	J12	J12..00	51868009	1231048015		32
1562941000006111	Non steroidal anti inflammatory drug induced duodenal ulcer	J126	J126.00	722200003	3331126014		5
2704011000006118	Acute duodenal ulcer with hemorrhage	^ESCTAC270401		12847006	22034017		32
5966171000006110	Suture of duodenal ulcer	^ESCTSU596617		307260009	450478013		32
2937121000006115	Duodenal ulcer with haemorrhage	^ESCTDU293712		27281001	2937121000006115		32
7828481000006115	Duodenal ulcer caused by NSAID	^ESCTDU782848		722200003	3331128010		5
3946051000006115	DU - Perforated duodenal ulcer	^ESCTDU394605		88968005	1235400015		32
4784381000006115	ADU - Acute duodenal ulcer	^ESCTAD478438		196652006	302503019		32
7011311000006119	Duodenal ulcer caused by anti-platelet agent	^ESCTDU701131		423643000	3290342016		5
7011321000006110	Duodenal ulcer caused by antiplatelet agent	^ESCTDU701132		423643000	3290356019		5
3946041000006117	Perforation of duodenal ulcer	^ESCTPE394604		88968005	1235399010		32
11902881000006118	Duodenal ulcer with hemorrhage	^ESCT1190288		27281001	45608011		32
7011291000006118	Duodenal ulcer induced by antiplatelet agent	^ESCTDU701129		423643000	2649533014		5
12725241000006116	Chronic duodenal ulcer NOS	^ESCT1272524		633201000000104	1395811000000119		31
118251000006114	Suture of duodenal ulcer not elsewhere classified	76271	7627100	307260009	450478013		32
302542019	Duodenal ulcer NOS	J12z	J12z.00	51868009	1231048015		32
474430017	Acute duodenal ulcer with haemorrhage	J1201	J120100	12847006	474430017		32
507303017	Acute duodenal ulcer with haemorrhage AND perforation	J1203	J120300	86895006	507303017		32
450479017	Duodenal ulcer suture	76271-99	7627199	307260009	450479017		32
302525013	Chronic duodenal ulcer with obstruction	J1214	J121400	196666001	302525013		32
3340761000006113	DUD - Duodenal ulcer disease	^ESCTDU334076		51868009	496138011		32
5727671000006117	Duodenal ulcer excision	^ESCTDU572767		287828006	427393013		31
3912771000006119	Acute duodenal ulcer with hemorrhage AND perforation	^ESCTAC391277		86895006	144111018		32
6048221000006118	Endoscopic injection hemostasis of duodenal ulcer	^ESCTEN604822		314627002	459011014		32
302514016	Chronic duodenal ulcer without mention of complication	J1210	J121000	128286008	206556016		32
302527017	Chronic duodenal ulcer NOS	J121z	J121z00	128286008	206556016		32
302537010	Unspecified duodenal ulcer with haemorrhage and perforation	J12y3	J12y300	51868009	86362013		32
906031000006113	[RFC] Peptic and duodenal ulcers	HNG0086		906031000006109	906031000006113		12
2649534015	Anti-platelet induced duodenal ulcer	J125	J125.00	423643000	2649534015		5
411541019	H/O: duodenal ulcer	14C1-1	14C1.11	275547005	411541019		32
3340781000006115	DU - Duodenal ulcer	^ESCTDU334078		51868009	1231049011		32
5574391000006117	History of duodenal ulcer	^ESCTHI557439		275547005	2986650015		32
7828461000006113	Duodenal ulcer caused by non-steroidal anti-inflammatory drug	^ESCTDU782846		722200003	7828461000006113		5
3954241000006119	Chronic duodenal ulcer with hemorrhage	^ESCTCH395424		89469000	148344012		32
302538017	Unspecified duodenal ulcer with obstruction	J12y4	J12y400	849601000000109	2201691000000117		32
302541014	Unspecified duodenal ulcer NOS	J12yz	J12yz00	51868009	86362013		32
269376015	Other specified operation on duodenal ulcer	7627y	7627y00	173887007	269370014		32
1235462014	Bleeding chronic duodenal ulcer	J1211-1	J121111	89469000	1235462014		32
269374017	Closure of perforated duodenal ulcer	76270	7627000	173889005	269374017		32
206556016	Chronic duodenal ulcer	J121	J121.00	128286008	206556016		32
302534015	Unspecified duodenal ulcer with haemorrhage	J12y1	J12y100	27281001	483490017		32
2709491000006117	Gastroduodenal ulcer	^ESCTGA270949		13200003	22595014		32
7828471000006118	NSAID-induced duodenal ulcer	^ESCTNS782847		722200003	3331127017		5
12720641000006113	Other specified operation on duodenal ulcer	^ESCT1272064		557931000000102	1241551000000119		31
317711000000115	Anti-platelet induced duodenal ulcer NOS	J125z	J125z00	423643000	2641863013		5
302504013	Acute duodenal ulcer without mention of complication	J1200	J120000	196652006	302502012		32
302526014	Chronic duodenal ulcer unspecified	J121y	J121y00	128286008	206556016		32
302535019	Unspecified duodenal ulcer with perforation	J12y2	J12y200	88968005	147516013		32
2937141000006110	Bleeding duodenal ulcer	^ESCTBL293714		27281001	1225269012		32
863271000006117	Duodenal ulcer excision	7627-99	7627.99	287828006	863271000006117		32
7828491000006117	Duodenal ulcer induced by NSAID	^ESCTDU782849		722200003	3331129019		5
7011281000006116	Duodenal ulcer induced by anti-platelet agent	^ESCTDU701128		423643000	2645981018		5
3095701000006110	Chronic duodenal ulcer with hemorrhage AND perforation	^ESCTCH309570		36975000	61676011		32
7828501000006113	Duodenal ulcer induced by non-steroidal anti-inflammatory drug	^ESCTDU782850		722200003	3331130012		5
12730031000006113	Acute duodenal ulcer NOS	^ESCT1273003		618291000000105	1365771000000117		31
863241000006113	Duodenal ulcer suture	76231-99	7623199	541501000000105	863241000006113		32
988081000006114	Duodenal ulcer excision	7627y-99	7627y99	557931000000102	988081000006114		32

## Sheet: GI_UlcerGastric
MedCodeId	Term	OriginalReadCode	CleansedReadCode	SnomedCTConceptId	SnomedCTDescriptionId	Release	EmisCodeCategoryId
33419017	Acute gastric ulcer with perforation	J1102	J110200	19850005	33419017		32
269310018	Closure of perforated gastric ulcer	761J0	761J000	173842008	269310018		32
302470015	Acute gastric ulcer with obstruction	J1104	J110400	196632005	302470015		32
411542014	H/O: gastric ulcer	14C1-2	14C1.12	275548000	411542014		32
457315015	Multiple gastric ulcers	J11z-2	J11z.12	313425006	457315015		32
484836012	Perforated chronic gastric ulcer	J1112-1	J111211	31301004	484836012		32
495273013	Acute gastric ulcer with haemorrhage AND perforation	J1103	J110300	48974009	495273013		32
497833010	Chronic gastric ulcer with haemorrhage	J1111	J111100	57246001	497833010		32
508664015	Acute gastric ulcer with haemorrhage	J1101	J110100	89748001	508664015		32
1235493010	Bleeding acute gastric ulcer	J1101-1	J110111	89748001	1235493010		32
2649532016	Anti-platelet induced gastric ulcer	J112	J112.00	424301005	2649532016		5
269314010	Other specified operation on gastric ulcer	761Jy	761Jy00	173841001	269307013		32
302473018	Chronic gastric ulcer without mention of complication	J1110	J111000	95530000	158231014		32
302482012	Chronic gastric ulcer unspecified	J111y	J111y00	95530000	158231014		32
302483019	Chronic gastric ulcer NOS	J111z	J111z00	95530000	158231014		32
302485014	Unspecified gastric ulcer	J11y	J11y.00	397825006	1777426014		32
302486010	Unspecified gastric ulcer without mention of complication	J11y0	J11y000	397825006	1777426014		32
302487018	Unspecified gastric ulcer with haemorrhage	J11y1	J11y100	15902003	477573015		32
302490012	Unspecified gastric ulcer with haemorrhage and perforation	J11y3	J11y300	62366003	499256017		32
302492016	Unspecified gastric ulcer with obstruction	J11y4	J11y400	849591000000103	2201671000000116		32
302495019	Unspecified gastric ulcer NOS	J11yz	J11yz00	397825006	1777426014		32
394147019	Closure of gastric ulcer NEC	761J1	761J100	173841001	269307013		32
554311000006114	Chronic gastric ulcer with haemorrhage and perforation	J1113	J111300	76181002	503219010		32
454252012	[V] Personal history of gastric ulcer	ZV12C	ZV12C00	275548000	411542014		32
6593401000006112	Gastric ulceration	^ESCTGA659340		397825006	1785987017		32
5966151000006117	Gastric ulcer suture	^ESCTGA596615		307259004	450477015		32
3430281000006116	Chronic gastric ulcer with hemorrhage	^ESCTCH343028		57246001	95214011		32
2860501000006116	Prepyloric gastric ulcer	^ESCTPR286050		22620000	1222819015		32
3958881000006116	Acute gastric ulcer with hemorrhage	^ESCTAC395888		89748001	148789010		32
5574411000006117	History of gastric ulcer	^ESCTHI557441		275548000	2986896014		32
6048251000006110	Endoscopic injection hemostasis of gastric ulcer	^ESCTEN604825		314629004	459014018		32
12728581000006115	Closure of gastric ulcer NEC	^ESCT1272858		687731000000104	1505571000000110		31
12724291000006112	Chronic gastric ulcer NOS	^ESCT1272429		606411000000100	1341871000000118		31
302489015	Unspecified gastric ulcer with perforation	J11y2	J11y200	9829001	17164015		32
459013012	Endoscopic injection haemostasis of gastric ulcer	761D6	761D600	314629004	459013012		32
269309011	Operations on gastric ulcer	761J	761J.00	173841001	269309011		32
52347016	Chronic gastric ulcer with perforation	J1112	J111200	31301004	52347016		32
396345015	Gastric ulcer NOS	J11z	J11z.00	397825006	1777426014		32
6593391000006110	GU - Gastric ulcer	^ESCTGU659339		397825006	1785986014		32
2656531000006112	Perforation of gastric ulcer	^ESCTPE265653		9829001	1236000015		32
12722991000006112	Other specified operation on gastric ulcer	^ESCT1272299		543881000000102	1212781000000119		31
302471016	Acute gastric ulcer unspecified	J110y	J110y00	95529005	158227015		32
269315011	Operation on gastric ulcer NOS	761Jz	761Jz00	173841001	269307013		32
269116019	Resection of gastric ulcer by cautery	76125	7612500	173731008	269116019		32
502691000006110	Balfour excision of gastric ulcer	76121-1	7612111	287832000	427398016		32
7023731000006115	Gastric ulcer caused by anti-platelet agent	^ESCTGA702373		424301005	3290302014		5
7023701000006111	Gastric ulcer induced by anti-platelet agent	^ESCTGA702370		424301005	2645980017		5
221001000000111	Gastric ulcer - (GU)	J11	J11..00	397825006	1777426014		32
302463015	Acute gastric ulcer without mention of complication	J1100	J110000	95529005	158227015		32
1231704018	Bleeding chronic gastric ulcer	J1111-1	J111111	57246001	1231704018		32
302481017	Chronic gastric ulcer with obstruction	J1114	J111400	196639001	302481017		32
2752311000006118	Gastric ulcer with hemorrhage	^ESCTGA275231		15902003	26937011		32
7023741000006113	Gastric ulcer caused by antiplatelet agent	^ESCTGA702374		424301005	3290308013		5
3739191000006114	Chronic gastric ulcer with hemorrhage AND with perforation	^ESCTCH373919		76181002	126521010		32
3292411000006119	Acute gastric ulcer with hemorrhage AND perforation	^ESCTAC329241		48974009	81590012		32
12724281000006114	Acute gastric ulcer NOS	^ESCT1272428		606391000000100	1341841000000112		31
863211000006114	Gastric ulcer suture	761J1-99	761J199	687731000000104	863211000006114		32
5966141000006119	Suture of gastric ulcer	^ESCTSU596614		307259004	450476012		32
2752321000006114	Bleeding gastric ulcer	^ESCTBL275232		15902003	1221244018		32
302472011	Acute gastric ulcer NOS	J110z	J110z00	95529005	158227015		32
7023711000006114	Gastric ulcer induced by antiplatelet agent	^ESCTGA702371		424301005	2649531011		5
302675019	Healed gastric ulcer leaving a scar	J17y8	J17y800	196775009	302675019		32
158227015	Acute gastric ulcer	J110	J110.00	95529005	158227015		32
158231014	Chronic gastric ulcer	J111	J111.00	95530000	158231014		32
1562921000006116	Non steroidal anti inflammatory drug induced gastric ulcer	J113	J113.00	248891000000103	407821000000113		5
81311000006115	Unspec gastric ulcer; unspec haemorrhage and/or perforation	J11yy	J11yy00	62366003	499256017		32
2656521000006114	GU - Perforated gastric ulcer	^ESCTGU265652		9829001	1235999017		32
3513611000006117	Gastric ulcer with hemorrhage AND perforation	^ESCTGA351361		62366003	103655018		32
3958891000006118	Acute gastric ulcer with bleeding	^ESCTAC395889		89748001	148790018		32
317691000000117	Anti-platelet induced gastric ulcer NOS	J112z	J112z00	424301005	2641862015		5

## Sheet: GI_UlcerPeptic
MedCodeId	Term	OriginalReadCode	CleansedReadCode	SnomedCTConceptId	SnomedCTDescriptionId	Release	EmisCodeCategoryId
252563014	Peptic ulcer symptoms	1956	1956.00	162033007	252563014		27
302546016	Acute peptic ulcer	J130	J130.00	196682000	302546016		32
302553013	Acute peptic ulcer with obstruction	J1304	J130400	196687006	302553013		32
397833011	H/O: peptic ulcer	14C1	14C1.00	266998003	397833011		32
498977018	Chronic peptic ulcer with haemorrhage AND perforation	J1313	J131300	61300005	498977018		32
498969017	Peptic ulcer of oesophagus	J1020	J102000	6129004	498969017		32
302554019	Acute peptic ulcer unspecified	J130y	J130y00	196682000	302546016		32
302555018	Acute peptic ulcer NOS	J130z	J130z00	196682000	302546016		32
302556017	Chronic peptic ulcer without mention of complication	J1310	J131000	128287004	206557013		32
302563017	Chronic peptic ulcer unspecified	J131y	J131y00	128287004	206557013		32
302566013	Unspecified peptic ulcer without mention of complication	J13y0	J13y000	13200003	22592012		32
302568014	Unspecified peptic ulcer with haemorrhage	J13y1	J13y100	13200003	22592012		32
302572013	Unspecified peptic ulcer with obstruction	J13y4	J13y400	849611000000106	2201711000000115		32
302575010	Unspecified peptic ulcer NOS	J13yz	J13yz00	13200003	22592012		32
396346019	Peptic ulcer - (PU) site unspecified	J13	J13..00	13200003	22592012		32
345501000006119	[V]Personal history of peptic ulcer	ZV127-1	ZV12711	266998003	397833011		32
2709521000006115	PUD - Peptic ulcer disease	^ESCTPU270952		13200003	1220929016		32
5497061000006118	History of peptic ulcer	^ESCTHI549706		266998003	2986380019		32
2709511000006111	Peptic ulceration	^ESCTPE270951		13200003	1220928012		32
2597751000006111	Peptic ulceration of esophagus	^ESCTPE259775		6129004	498972012		32
4194481000006117	Acute peptic ulcer with hemorrhage and perforation	^ESCTAC419448		111353003	90139013		32
12729731000006117	Chronic peptic ulcer NOS	^ESCT1272973		652941000000102	1435481000000112		31
302564011	Chronic peptic ulcer NOS	J131z	J131z00	128287004	206557013		32
495344012	Chronic peptic ulcer with haemorrhage	J1311	J131100	49232000	495344012		32
361430016	Acute peptic ulcer with haemorrhage and perforation	J1303	J130300	111353003	361430016		32
3496021000006116	Chronic peptic ulcer with hemorrhage AND perforation	^ESCTCH349602		61300005	101859019		32
2709531000006117	PU - Peptic ulcer	^ESCTPU270953		13200003	1220930014		32
2597731000006116	Peptic ulcer of esophagus	^ESCTPE259773		6129004	11184012		32
302569018	Unspecified peptic ulcer with perforation	J13y2	J13y200	13200003	22592012		32
302576011	Peptic ulcer NOS	J13z	J13z.00	13200003	22592012		32
863201000006111	Perf. peptic ulcer closure	761J0-99	761J099	173842008	863201000006111		32
206557013	Chronic peptic ulcer	J131	J131.00	128287004	206557013		32
2597741000006114	Peptic ulceration of oesophagus	^ESCTPE259774		6129004	498971017		32
12721881000006113	Acute peptic ulcer NOS	^ESCT1272188		591741000000105	1312001000000116		31
81501000006111	Unspec peptic ulcer; unspec haemorrhage and/or perforation	J13yy	J13yy00	13200003	22592012		32
302571018	Unspecified peptic ulcer with haemorrhage and perforation	J13y3	J13y300	13200003	22592012		32
302562010	Chronic peptic ulcer with obstruction	J1314	J131400	196694009	302562010		32
131281018	Acute peptic ulcer with perforation	J1302	J130200	79118000	131281018		32
3296621000006114	Chronic peptic ulcer with hemorrhage	^ESCTCH329662		49232000	82009014		32
2709501000006113	Peptic ulcer disease	^ESCTPE270950		13200003	1220927019		32
302547013	Acute peptic ulcer without mention of complication	J1300	J130000	196682000	302546016		32
302565012	Unspecified peptic ulcer	J13y	J13y.00	13200003	22592012		32
470365013	Acute peptic ulcer with haemorrhage	J1301	J130100	12274003	470365013		32
2695521000006113	Acute peptic ulcer with hemorrhage	^ESCTAC269552		12274003	21136016		32
6875014	Chronic peptic ulcer with perforation	J1312	J131200	3483000	6875014		32
885931000006111	Peptic ulcer NOS = PU	J13-99	J13..99	13200003	885931000006111		32

## Sheet: TB
MedCodeId	Term	OriginalReadCode	Read_code	SnomedCTConceptId	SnomedCTDescriptionId	OriginalReadCode	Read_code	SnomedCTConceptId	SnomedCTDescriptionId
7551011	Tuberculosis of genitourinary system	A16	A16..00
13280016	Tuberculosis of rectum	A14y4	A14y400
18908019	Tuberculous adenitis	A1722	A172200
20174015	Tuberculous leptomeningitis	A1302	A130200
20683012	Inactive tuberculosis	65Y9	65Y9.00
24141013	Tuberculosis of hip	A151	A151.00
24683016	Tuberculous empyema	A1201	A120100
27784014	Tuberculosis of retroperitoneal lymph nodes	A14y5	A14y500
28980013	Tuberculosis of knee	A152	A152.00
34267015	Tuberculosis of prostate	A1650	A165000
38677017	Tuberculous bronchiectasis	A115	A115.00
40681016	Tuberculous hydrothorax	A1202	A120200
43134017	Tuberculous synovitis	A15-3	A15..13
43285015	Tuberculosis of nasal septum	A12y2	A12y200
45053014	Tuberculosis of thyroid gland	A175	A175.00
49747014	Tuberculous pneumothorax	A117	A117.00
52073015	Tuberculous meningoencephalitis	A1303	A130300
53904019	Tuberculosis of bladder	A161	A161.00
56584015	Tuberculosis verrucosa cutis	A1708	A170800
57296016	Tuberculous myelitis	A1361	A136100
59375015	Tuberculous endometritis	A1671	A167100
61952018	Tuberculous pyelitis	A1601	A160100
62169019	Congenital tuberculosis	Q4024	Q402400
64723010	Tuberculosis of spinal meninges	A1301	A130100
65908017	Tuberculosis of anus	A14y0	A14y000
68651015	Tuberculosis papulonecrotica	A1707	A170700
73938014	Tuberculosis of kidney	A160	A160.00
73939018	Renal tuberculosis	A160-1	A160.11
74349016	Tuberculous peritonitis	A140	A140.00
79348014	Miliary tuberculosis	A18	A18..00
81815010	Tuberculosis of eye	A173	A173.00
82550012	Tuberculous salpingitis	A1661	A166100
87729013	Tuberculosis of nasal sinus	A12y3	A12y300
93954019	Tuberculosis of nasopharynx	A12y1	A12y100
94320019	Tuberculosis	A1	A1...00
97107015	Tuberculous meningitis	A130	A130.00
104401018	Tuberculous cervicitis	A1670	A167000
105237015	Primary tuberculous infection	A10	A10..00
108231015	Tuberculous pyelonephritis	A1602	A160200
111268016	Tuberculosis cutis	A1705	A170500
116837013	Tuberculous laryngitis	A123	A123.00
118567019	Tuberculous mastoiditis	A154	A154.00
123534017	Tuberculosis of hilar lymph nodes	A1210	A121000
123913018	Tuberculous erythema nodosum	A1711	A171100
127902015	Tuberculosis of peripheral lymph nodes	A172	A172.00
128905016	Isolated tracheal tuberculosis	A1220	A122000
130160016	Tuberculosis of intrathoracic lymph nodes	A121	A121.00
131348017	Tuberculous interstitial keratitis	A1732	A173200
132731014	Tuberculous pneumonia	A116	A116.00
132741012	Isolated bronchial tuberculosis	A1221	A122100
134962018	Tuberculosis of ureter	A162	A162.00
136831015	Tuberculosis of mediastinal lymph nodes	A1211	A121100
137346014	Tuberculosis colliquativa	A1704	A170400
138730017	Tuberculosis of epididymis	A164	A164.00
138939013	Tuberculosis of mediastinum	A12y0	A12y000
139628019	Tuberculous oophoritis	A1660	A166000
139795018	Tuberculous episcleritis	A1731	A173100
142044014	Tuberculosis of tracheobronchial lymph nodes	A1212	A121200
146495016	Primary tuberculous complex	A100	A100.00
149374011	Tuberculous fibrosis of lung	A114	A114.00
149683011	Tuberculosis of cerebral meninges	A1300	A130000
151549019	Tuberculous encephalitis	F0333-1	F033311
239551014	Pulmonary tuberculosis	A11	A11..00
251538012	H/O: tuberculosis	1411	1411.00
264412013	Notification of tuberculosis	65V9	65V9.00
264413015	TB - tuberculosis notification	65V9-1	65V9.11
281631019	Disseminated tuberculosis	A19	A19..00
286214019	Tuberculous pleurisy in primary progressive tuberculosis	A101	A101.00
286215018	Other primary progressive tuberculosis	A10y	A10y.00
286216017	Primary tuberculous infection NOS	A10z	A10z.00
286217014	Infiltrative lung tuberculosis	A110	A110.00
286219012	Tuberculosis of lung with cavitation	A112	A112.00
286220018	Tuberculosis of bronchus	A113	A113.00
286221019	Other specified pulmonary tuberculosis	A11y	A11y.00
286222014	Pulmonary tuberculosis NOS	A11z	A11z.00
286223016	Other respiratory tuberculosis	A12	A12..00
286224010	Tuberculosis of pleura	A1200	A120000
286225011	Tuberculous pleurisy	A120	A120.00
286230010	Tuberculous pleurisy NOS	A120z	A120z00
286231014	Tuberculosis of intrathoracic lymph nodes NOS	A121z	A121z00
286232019	Isolated tracheal or bronchial tuberculosis	A122	A122.00
286235017	Isolated tracheal or bronchial tuberculosis NOS	A122z	A122z00
286238015	Tuberculosis of lung, confirmed by culture only	A1241	A124100
286239011	Tuberculosis of lung, confirmed histologically	A1242	A124200
286242017	Tuberculosis of lung, confirmed by unspecified means	A1243	A124300
286252018	Other specified respiratory tuberculosis	A12y	A12y.00
286257012	Other specified respiratory tuberculosis NOS	A12yz	A12yz00
286260017	Tuberculous meningitis NOS	A130z	A130z00
286262013	Tuberculous abscess of brain	A133	A133.00
286265010	Tuberculous encephalitis or myelitis	A136	A136.00
286267019	Tuberculous encephalitis or myelitis NOS	A136z	A136z00
286268012	Other specified tuberculosis of central nervous system	A13y	A13y.00
286269016	Tuberculosis of central nervous system NOS	A13z	A13z.00
286281017	Tuberculosis limb bones - Tuberculous dactylitis	A153	A153.00
286282012	Tuberculosis of other specified bones	A15x	A15x.00
286283019	Tuberculosis of other specified joint	A15y	A15y.00
286284013	Tuberculosis of bones or joints NOS	A15z	A15z.00
286285014	Tuberculous nephropathy	A1600	A160000
286286010	Tuberculosis of kidney NOS	A160z	A160z00
286288011	Tuberculosis of other urinary organs	A163	A163.00
286289015	Tuberculosis of other male genital organs	A165	A165.00
286291011	Tuberculosis of other male genital organs NOS	A165z	A165z00
286292016	Tuberculous oophoritis or salpingitis	A166	A166.00
286293014	Tuberculous oophoritis or salpingitis NOS	A166z	A166z00
286294015	Tuberculosis of other female genital organs	A167	A167.00
286295019	Tuberculosis of other female genital organs NOS	A167z	A167z00
286296018	Genitourinary tuberculosis NOS	A16z	A16z.00
286297010	Tuberculosis of other organs	A17	A17..00
286303015	Tuberculosis - lupus NOS	A1703	A170300
286306011	Tuberculosis of skin and subcutaneous tissue NOS	A170z	A170z00
286309016	Erythema nodosum with tuberculosis NOS	A171z	A171z00
286311013	Scrofulous tuberculous abscess	A1721	A172100
286314017	Tuberculosis of peripheral lymph nodes NOS	A172z	A172z00
286317012	Tuberculous chorioretinitis	A1730	A173000
286320016	Tuberculous chronic iridocyclitis	A1733	A173300
286321017	Tuberculous keratoconjunctivitis	A1734	A173400
286322012	Tuberculosis of eye NOS	A173z	A173z00
286323019	Tuberculosis of ear	A174	A174.00
286325014	Tuberculosis of adrenal glands - Addison's disease	A176	A176.00
286327018	Tuberculosis of other specified organs	A17y	A17y.00
286328011	Tuberculosis of stomach	A17y3	A17y300
286329015	Tuberculosis of liver	A17y4	A17y400
286330013	Tuberculosis of other specified organs NOS	A17yz	A17yz00
286331012	Tuberculosis of other organs NOS	A17z	A17z.00
286332017	Acute miliary tuberculosis	A180	A180.00
286333010	Acute miliary tuberculosis of a single specified site	A1800	A180000
286334016	Acute miliary tuberculosis of multiple sites	A1801	A180100
286335015	Other specified miliary tuberculosis	A18y	A18y.00
286336019	Miliary tuberculosis NOS	A18z	A18z.00
286337011	Other specified tuberculosis	A1y	A1y..00
286338018	Tuberculosis NOS	A1z	A1z..00
287958017	Late effects of tuberculosis	AE0	AE0..00
287959013	Late effects of respiratory tuberculosis	AE00	AE00.00
287960015	Late effects of central nervous system tuberculosis	AE01	AE01.00
287961016	[X]Sequelae of central nervous system tuberculosis	AyuJ0	AyuJ000
287962011	[X]Sequelae of genitourinary tuberculosis	AyuJ1	AyuJ100
287963018	Late effects of genitourinary system tuberculosis	AE02	AE02.00
287964012	Late effects of tuberculosis of bones and joints	AE03	AE03.00
287965013	[X]Sequelae of tuberculosis of bones and joints	AyuJ2	AyuJ200
287966014	Late effects of tuberculosis of other specified organs	AE04	AE04.00
287967017	Late effects of tuberculosis NOS	AE0z	AE0z.00
288003015	[X]Other tuberculosis of nervous system	Ayu14	Ayu1400
288004014	[X]Tuberculosis of nervous system, unspecified	Ayu15	Ayu1500
288005010	[X]Tuberculosis of other specified organs	Ayu16	Ayu1600
288006011	[X]Acute miliary tuberculosis, unspecified	Ayu17	Ayu1700
288007019	[X]Other miliary tuberculosis	Ayu18	Ayu1800
288008012	[X]Miliary tuberculosis, unspecified	Ayu19	Ayu1900
288298014	[X]Sequelae of respiratory and unspecified tuberculosis	AyuJ4	AyuJ400
293128014	Tuberculous arthritis	N018	N018.00
296922015	Tuberculous intracranial abscess	F0406	F040600
298355010	Keratitis due to tuberculosis	F4A55	F4A5500
299882019	Acute pericarditis - tuberculous	G5003	G500300
299935013	Acute myocarditis - tuberculous	G5206	G520600
301563019	Pneumoconiosis associated with tuberculosis	H450	H450.00
301646010	Pleurisy without effusion or active tuberculosis	H510	H510.00
301656014	Pleurisy without effusion or active tuberculosis NOS	H510z	H510z00
301662016	Other pleural effusion excluding mention of tuberculosis	H51y	H51y.00
303438012	Cardituberculous cirrhosis	J615E	J615E00
304780016	Female tuberculous pelvic inflammatory disease	K43	K43..00
311548014	Tuberculous infection of tendon sheath	N22yD	N22yD00
311912015	Tuberculosis of cervical spine	N3040	N304000
311913013	Tuberculosis of thoracic spine	N3041	N304100
311914019	Tuberculosis of lumbar spine	N3042	N304200
311915018	Tuberculosis of sacrum/coccyx	N3043	N304300
311916017	Tuberculosis of limb bones	N305	N305.00
311917014	Tuberculosis of unspecified limb bone	N3050	N305000
311918016	Tuberculosis of the upper arm bone	N3051	N305100
311919012	Tuberculosis of the forearm bone	N3052	N305200
311920018	Tuberculosis of the pelvic and thigh bones	N3053	N305300
311921019	Tuberculosis of the lower leg bone	N3054	N305400
311922014	Tuberculosis of other limb bones	N3055	N305500
311923016	Tuberculosis of multiple limb bones	N3056	N305600
311924010	Tuberculosis of limb bones NOS	N305z	N305z00
311925011	Tuberculosis of other bones	N306	N306.00
311926012	Tuberculosis of bone, site unspecified	N3060	N306000
311927015	Tuberculosis of the bones of the shoulder region	N3061	N306100
311928013	Tuberculosis of the bones of the hand	N3062	N306200
311929017	Tuberculosis of the bones of the ankle and foot	N3063	N306300
311930010	Tuberculosis of the bones of other sites	N3064	N306400
311931014	Tuberculosis of the bones of multiple sites	N3065	N306500
311932019	Tuberculosis of bone NOS	N306z	N306z00
406201015	Tuberculosis of skin and subcutaneous tissue	A170	A170.00
451125010	[V] Personal history of pulmonary tuberculosis	ZV12A	ZV12A00
454208016	[V] Personal history of tuberculosis	ZV12B	ZV12B00
1222160013	[X]Sequelae of tuberculosis of other organs	AyuJ3	AyuJ300
1228335014	Tuberculosis of spine (Pott's)	N304	N304.00
1228336010	Tuberculosis of vertebral column - Pott's	A150	A150.00
1230111017	Peritonitis - tuberculous	J5502	J550200
1230741010	Fallopian tube tuberculosis	A1661-1	A166111
1235995011	Tuberculosis lichenoides	A1706	A170600
1494889019	Tuberculosis of bones and joints	A15	A15..00
1788181018	Nodular lung tuberculosis	A111	A111.00
2533735010	Streptomycin resistant tuberculosis	65Y2	65Y2.00
2533736011	Rifampicin resistant tuberculosis	65Y3	65Y3.00
2533737019	Pyrazinamide resistant tuberculosis	65Y4	65Y4.00
2533738012	Isoniazid resistant tuberculosis	65Y5	65Y5.00
2533739016	Ethionamide resistant tuberculosis	65Y6	65Y6.00
2533740019	Ethambutol resistant tuberculosis	65Y7	65Y7.00
2533741015	Ciprofloxacin resistant tuberculosis	65Y8	65Y8.00
2535679015	Tuberculosis of urinary tract	A168	A168.00
2548529013	Tuberculous abscess of spinal cord	A135	A135.00
2646197017	Multidrug resistant tuberculosis	A1A	A1A..00
82541000006118	Tuberculosis of spine	N304-1	N304.11
82741000006111	Tuberculosis pericardium	A17y2	A17y200
82761000006110	Tuberculosis seminal vesicle	A1651	A165100
82771000006115	Tuberculosis spleen	A177	A177.00
82791000006119	Tuberculosis with erythema nodosum hypersensitivity reaction	A171	A171.00
82801000006118	Tuberculous - cervical lymphadenitis	A1720	A172000
82841000006116	Tuberculous arthritis	A15-2	A15..12
82911000006110	Tuberculous encephalitis	A1360	A136000
83031000006112	Tuberculous intraspinal abscess	F0413	F041300
83161000006116	Tuberculous osteomylelytis	A15-1	A15..11
83211000006113	Tuberculous pleurisy, conf bacteriologically/histologically	A1246	A124600
88991000006119	Tuberculosis - lupus exedens	A1700	A170000
89011000006116	Tuberculosis - lupus vulgaris	A1701	A170100
89021000006112	Tuberculosis - scrofuloderma	A1702	A170200
89061000006118	Tuberculosis endocardium	A17y0	A17y000
89091000006114	Tuberculosis lung bact and histological examin not done	A1251	A125100
89101000006115	Tuberculosis myocardium	A17y1	A17y100
89121000006113	Tuberculosis oesophagus	A178	A178.00
89391000006112	Tuberculosis of larynx, trachea & bronchus conf bact/hist'y	A1245	A124500
89511000006113	Tuberculosis of meninges and central nervous system	A13	A13..00
89521000006117	Tuberculosis of mesenteric lymph glands	A14y3	A14y300
156441000006115	Scrofula - tuberculous cervical lymph nodes	A1720-1	A172011
203531000006112	Prostatitis in tuberculosis	K2143	K214300
380421000000115	Tuberculosis support	745F	745F.00
387571000000119	Other specified tuberculosis support	745Fy	745Fy00
387991000000112	Tuberculosis support NOS	745Fz	745Fz00
429601000006111	[X]Tuberculosis	Ayu1	Ayu1.00
606691000006115	Cystitis in tuberculosis	K1548	K154800
641081000006113	Encephalitis due to tuberculosis	F0333	F033300
667971000000118	Latent tuberculosis	65Y9-1	65Y9.11
710951000006114	Meningitis - tuberculous	F004	F004.00
715781000006110	Maternal tuberculosis during pregnancy - baby delivered	L1731	L173100
715791000006113	Maternal tuberculosis in pregnancy - baby not yet delivered	L1733	L173300
715801000006114	Maternal tuberculosis in pregnancy/childbirth/puerperium	L173	L173.00
715811000006112	Maternal tuberculosis in pregnancy/childbirth/puerperium NOS	L173z	L173z00
715821000006116	Maternal tuberculosis in puerperium - baby delivered	L1732	L173200
715831000006118	Maternal tuberculosis in puerperium - baby previously deliv.	L1734	L173400
715841000006111	Maternal tuberculosis,unspec whether in pregnancy/puerperium	L1730	L173000
719321000006114	Lupus - tuberculous	A170-1	A170.11
732921000006113	Lung tuberculosis	A11-1	A11..11
878951000006115	Primary tuberculosis infection	A10-99	A10..99
878961000006118	Tuberculosis - meninges/CNS	A13-99	A13..99
878971000006113	Tuberculosis - GIT	A14-99	A14..99
878981000006111	Tuberculosis - bones/joints	A15-99	A15..99
878991000006114	Tuberculosis-kidney + other GU	A16-99	A16..99
879001000006114	Tuberculosis - other organs	A17-99	A17..99
887931000006118	Preg. + tuberculosis	L173-99	L173.99
902091000006113	Anti-tuberculous drug reaction	TJ06-99	TJ06.99
907551000006110	[RFC] Tuberculosis	HNG0231
925721000006114	Notification of tuberculosis	PCNQNO11
970941000006114	Tuberculosis of urinary tract	EMISNQTU1
1140001000000117	History of tuberculosis drug therapy	14P9	14P9.00
1760211000006116	Mycobacterium tuberculosis	EMISNQMY2
1834101000006111	Sputum culture mycobacterium tuberculosis positive	EMISNQSP26
2437721000000112	Extensively drug resistant tuberculosis	A1A0	A1A0.00
2569691000006119	Tuberculosis of genitourinary system	^ESCTTU256969
2569701000006119	TB - Urogenital tuberculosis	^ESCTTB256970
2569711000006116	Urogenital tuberculosis	^ESCTUR256971
2655641000006111	Tuberculosis cutis lichenoides	^ESCTTU265564
2667361000006118	Tuberculosis cutis luposa	^ESCTTU266736
2667381000006111	Tuberculosis lupus exedens	^ESCTTU266738
2667391000006114	Tuberculosis luposa cutis	^ESCTTU266739
2673231000006117	Tuberculous lymphadenopathy	^ESCTTU267323
2673241000006110	Tuberculosis of lymph node	^ESCTTU267324
2690961000006116	Tuberculosis infection latent	^ESCTTU269096
2693131000006115	Tuberculous enteritis	^ESCTTU269313
2706211000006118	Tuberculosis of seminal vesicle	^ESCTTU270621
2724731000006119	Tuberculosis of hip	^ESCTTU272473
2724741000006112	Tuberculosis of hip joint	^ESCTTU272474
2730071000006112	Tuberculous pleural empyema	^ESCTTU273007
2742351000006115	Tuberculosis of oesophagus	^ESCTTU274235
2742361000006118	Tuberculosis of esophagus	^ESCTTU274236
2760241000006118	Retroperitoneal tuberculosis	^ESCTRE276024
2771931000006116	Tuberculosis of knee	^ESCTTU277193
2771941000006114	Tuberculosis of knee joint	^ESCTTU277194
2780081000006115	Tuberculosis of bones and/or joints	^ESCTTU278008
2867041000006113	Post-tuberculous bronchiectasis	^ESCTPO286704
2956061000006112	Tuberculosis of spleen	^ESCTTU295606
3019561000006119	TB - Tuberculous cystitis	^ESCTTB301956
3045331000006114	Warty tuberculosis	^ESCTWA304533
3079721000006113	Tuberculous spondylitis	^ESCTTU307972
3116511000006115	Tuberculous osteitis	^ESCTTU311651
3214051000006119	TB - Renal tuberculosis	^ESCTTB321405
3218351000006114	Tuberculosis of peritoneum	^ESCTTU321835
3218371000006116	Tuberculosis (TB) peritonitis	^ESCTTU321837
3264591000006118	Tuberculosis of myocardium	^ESCTTU326459
3269821000006118	MTB - Miliary tuberculosis	^ESCTMT326982
3294571000006116	Ocular tuberculosis	^ESCTOC329457
3302131000006114	Tuberculosis (TB) salpingitis	^ESCTTU330213
3359291000006115	Tuberculosis of endocardium	^ESCTTU335929
3377271000006114	Cervical tuberculous lymphadenitis	^ESCTCE337727
3377291000006110	Tuberculosis of cervical lymph nodes	^ESCTTU337729
3421371000006119	TB - Tuberculosis	^ESCTTB342137
3449511000006115	Tuberculosis of meninges	^ESCTTU344951
3449531000006114	TB - Tuberculous meningitis	^ESCTTB344953
3449541000006116	TBM - Tuberculous meningitis	^ESCTTB344954
3454671000006114	Tuberculous osteomyelitis	^ESCTTU345467
3521201000006112	Tuberculosis (TB) of uterine cervix	^ESCTTU352120
3529611000006112	Primary tuberculosis	^ESCTPR352961
3529631000006118	Primary (TB) tuberculosis	^ESCTPR352963
3589191000006116	Tuberculosis of skin	^ESCTTU358919
3589221000006111	Cutaneous tuberculosis	^ESCTCU358922
3594001000006114	Tuberculosis of pericardium	^ESCTTU359400
3594011000006112	Tuberculous pericarditis	^ESCTTU359401
3643891000006111	Tuberculosis of larynx	^ESCTTU364389
3643901000006110	Laryngeal tuberculosis	^ESCTLA364390
3643911000006113	Tuberculosis (TB) with laryngitis	^ESCTTU364391
3661191000006113	Tuberculosis of mastoid process	^ESCTTU366119
3712631000006117	Tuberculosis with erythema nodosum AND hypersensitivity reaction	^ESCTTU371263
3712641000006110	Tuberculosis (TB) with erythema nodosum	^ESCTTU371264
3763601000006115	Tuberculosis of trachea	^ESCTTU376360
3811041000006111	Nodular tuberculosis of lung	^ESCTNO381104
3823041000006118	TB - Tuberculosis of ureter	^ESCTTB382304
3847051000006110	Tuberculosis colliquativa cutis	^ESCTTU384705
3861111000006112	Tuberculosis of epididymis	^ESCTTU386111
3861121000006116	Tuberculous epididymitis	^ESCTTU386112
3892961000006115	Tuberculous tracheobronchial adenopathy	^ESCTTU389296
4200221000006110	Urinary tuberculosis	^ESCTUR420022
4200231000006113	TB - Urinary tuberculosis	^ESCTTB420023
4514601000006116	PTB - Pulmonary tuberculosis	^ESCTPT451460
4514611000006118	TB - Pulmonary tuberculosis	^ESCTTB451461
4539211000006114	History of tuberculosis	^ESCTHI453921
4711621000006111	Generalized tuberculosis	^ESCTGE471162
4711631000006114	Generalised tuberculosis	^ESCTGE471163
4719151000006114	Tuberculosis chemotherapy	^ESCTTU471915
4740991000006119	Primary progressive tuberculosis with tuberculous pleurisy	^ESCTPR474099
4741011000006115	Infiltrative tuberculosis of lung	^ESCTIN474101
4741061000006117	Tuberculous pleuritis	^ESCTTU474106
4741261000006113	Chronic tuberculous iridocyclitis	^ESCTCH474126
4741291000006117	Tuberculous Addison's disease	^ESCTTU474129
4741311000006118	Addison's disease due to tuberculosis	^ESCTAD474131
4741321000006114	Tuberculous Addison disease	^ESCTTU474132
4745051000006116	Sequelae of central nervous system tuberculosis	^ESCTSE474505
4745081000006112	Sequelae of genitourinary tuberculosis	^ESCTSE474508
4745091000006110	Late effects of tuberculosis of bones and/or joints	^ESCTLA474509
4745121000006114	Sequelae of tuberculosis of bones and joints	^ESCTSE474512
4759361000006117	Tuberculous arthropathy	^ESCTTU475936
4759371000006112	Tuberculous rheumatism	^ESCTTU475937
4759381000006110	Arthritis caused by Mycobacterium tuberculosis	^ESCTAR475938
4773231000006118	Keratitis caused by tuberculosis	^ESCTKE477323
4776411000006118	Acute tuberculous pericarditis	^ESCTAC477641
4796071000006111	Tuberculosis in mother complicating pregnancy, childbirth AND/OR puerperium	^ESCTTU479607
4819531000006113	Tuberculosis of humerus	^ESCTTU481953
4819551000006118	Tuberculosis of the pelvic and/or thigh bones	^ESCTTU481955
4819611000006118	Tuberculosis of the bones of the ankle and/or foot	^ESCTTU481961
5059871000006111	Tuberculous mesenteric adenitis	^ESCTTU505987
5790911000006113	Anti-tuberculous drug reaction	^ESCTAN579091
7483571000006113	History of tuberculosis chemotherapy	^ESCTHI748357
12716891000006112	Tuberculous encephalitis or myelitis	^ESCT1271689
12723641000006120	Tuberculosis of other organs	^ESCT1272364

## Sheet: Flu
MedCodeId	Term	OriginalReadCode	Read_code
11203012	Influenza	H27	H27..00
92429016	Avian influenza	H29	H29..00
123962018	Influenza with encephalopathy	H27y0	H27y000
151462017	Haemophilus influenzae infection	A3B5	A3B5.00
288067017	[X]Haemophilus influenzae infection, unspecified	Ayu3U	Ayu3U00
299932011	Acute myocarditis - influenzal	G5203	G520300
301057016	Acute haemophilus influenzae laryngitis	H0404	H040400
301108016	Acute haemophilus influenzae bronchitis	H0608	H060800
301357010	Pneumonia and influenza	H2	H2...00
301413010	Influenza with pneumonia, influenza virus identified	H2701	H270100
301414016	Influenza with pneumonia NOS	H270z	H270z00
301415015	Influenza with other respiratory manifestation	H271	H271.00
301416019	Influenza with laryngitis	H2710	H271000
301417011	Influenza with pharyngitis	H2711	H271100
301418018	Influenza with respiratory manifestations NOS	H271z	H271z00
301421016	Influenza with other manifestations	H27y	H27y.00
301423018	Influenza with gastrointestinal tract involvement	H27y1	H27y100
301424012	Influenza with other manifestations NOS	H27yz	H27yz00
301430012	Other specified pneumonia or influenza	H2y	H2y..00
301431011	Pneumonia or influenza NOS	H2z	H2z..00
396106019	Influenza NOS	H27z	H27z.00
453299013	Encephalitis due to influenza-virus identified	F030A	F030A00
473395016	Gastric flu	A08-1	A08..11
1206286018	Haemophilus influenzae septicaemia	A3841	A384100
1229740013	Influenza with bronchopneumonia	H2700	H270000
2820795016	Influenza due to Influenza A virus subtype H1N1	H2A	H2A..00
2899948013	Sepsis due to Haemophilus influenzae	A3C30	A3C3000
219841000006117	Pneumonia due to haemophilus influenzae	H222	H222.00
219851000006115	Pneumonia due to haemophilus influenzae	H222-1	H222.11
387051000006110	[X]Flu+oth respiratory manifestations,'flu virus identified	Hyu04	Hyu0400
388291000006111	[X]H influenzae as cause/diseases classified/other chapters	AyuKC	AyuKC00
389901000006115	[X]Influenza+other manifestations,influenza virus identified	Hyu05	Hyu0500
546421000006115	Chest infection - influenza with pneumonia	H270-1	H270.11
676781000000110	Influenza H1 virus detected	4JU0	4JU0.00
676841000000114	Influenza H2 virus detected	4JU1	4JU1.00
676901000000115	Influenza H3 virus detected	4JU2	4JU2.00
676961000000116	Influenza H5 virus detected	4JU3	4JU3.00
677021000000113	Influenza A virus, other or untyped strain detected	4JU4	4JU4.00
677081000000114	Influenza B virus detected	4JU5	4JU5.00
778871000006116	Influenza with pneumonia	H270	H270.00
808051000006112	H influenzae as cause/diseases classified/other chapters	A3BXD	A3BXD00
843921000033117	*Influenza & Common Cold	DRGC11799NEMIS
856211000006111	Post influenzal debility	EGTONPO1
885251000006114	Influenza + pneumonia	H270-99	H270.99
885261000006111	Influenza + encephalopathy	H27y0-99	H27y099
885271000006116	Pneumonia/influenza NOS	H2z-99	H2z..99
906821000033118	Haemophilus Influenzae (Lyophilized Bacterial Lysates)	DRGC22420NEMIS
981021000033118	Influenza Virus Live Attenuated	DRGC52408NEMIS
1126371000000114	Influenza A virus H1N1 subtype detected	4J3L	4J3L.00
1126431000000117	Influenza A virus H1N1 subtype not detected	4J3M	4J3M.00
1128141000000118	Influenza A (H1N1) swine flu	H2A-1	H2A..11
1707241000006115	Swine influenza	EMISNQSW6
1988651000006113	Influenza with othr resp manifestation due to seasonal virus	H2Fy
1988661000006110	Influenza with other manifestations due to seasonl inf virus	H2Fz
2597911000006113	Flu	^ESCTFL259791
2608911000000114	Influenza due to zoonotic influenza virus	H2D
2608951000000113	Influenza due to pandemic influenza virus	H2E
2608991000000117	Influenza due to seasonal influenza virus	H2F
2609031000000111	Influenza with pneumonia due to seasonal influenza virus	H2F0
3164871000006118	Influenzal bronchopneumonia	^ESCTIN316487
3402891000006112	Avian flu	^ESCTAV340289
3402901000006111	Bird flu	^ESCTBI340290
4743231000006117	Balkan influenza	^ESCTBA474323
5992751000006117	Encephalitis due to influenza	^ESCTEN599275
5992761000006115	Encephalitis caused by influenza	^ESCTEN599276
5993011000006112	Encephalitis caused by influenza-virus identified	^ESCTEN599301
7267051000006117	Influenza A (H1N1)	^ESCTIN726705
7267061000006115	Influenza caused by Influenza A virus subtype H1N1	^ESCTIN726706
7344591000006111	Sepsis caused by Haemophilus influenzae	^ESCTSE734459
7649691000006115	Haemophilus influenzae type b infection	^ESCTHA764969
7649701000006115	Hib (Haemophilus influenzae type b) infection	^ESCTHI764970
12721231000006112	Pneumonia or influenza NOS	^ESCT1272123

## Sheet: UResp
MedCodeId	Term	OriginalReadCode	Read_code
10187013	Acute bronchiolitis	H061	H061.00
13306011	Chronic tracheitis	H31y0	H31y000
15053015	Acute tracheitis with obstruction	H0411	H041100
18268014	Acute bronchitis	H060	H060.00
25801011	Acute bronchiolitis with bronchospasm	H0612	H061200
44623012	Acute tracheitis	H041	H041.00
58909014	Acute tracheobronchitis	H0605	H060500
63301015	Acute laryngotracheitis without obstruction	H0420	H042000
87480013	Chronic tracheobronchitis	H31y1	H31y100
91647017	Laryngotracheitis	H042-1	H042.11
99508014	Acute obliterating bronchiolitis	H0611	H061100
99622016	Acute laryngotracheitis with obstruction	H0421	H042100
105519017	Chronic bronchitis	H31	H31..00
106996011	Acute tracheitis without obstruction	H0410	H041000
107009017	Acute laryngotracheitis	H042	H042.00
118208010	Croup	H044	H044.00
123588010	Mucopurulent chronic bronchitis	H311	H311.00
138105010	Chronic laryngotracheitis	H161	H161.00
139979010	Fetid chronic bronchitis	H3111	H311100
142425010	Laryngotracheobronchitis	H301	H301.00
285100019	Emphysematous bronchitis	H3121	H312100
285104011	Obstructive chronic bronchitis	H312	H312.00
300997012	Acute respiratory infections	H0	H0...00
301068016	Acute tracheitis NOS	H041z	H041z00
301074016	Acute laryngotracheitis NOS	H042z	H042z00
301082016	Acute laryngitis and tracheitis NOS	H04z	H04z.00
301083014	Other acute upper respiratory infections	H05	H05..00
301087010	Pharyngotracheitis	H052	H052.00
301088017	Recurrent upper respiratory tract infection	H054	H054.00
301090016	Other upper respiratory infections of multiple sites	H05y	H05y.00
301095014	Acute bronchitis and bronchiolitis	H06	H06..00
301100011	Acute fibrinous bronchitis	H0600	H060000
301101010	Acute membranous bronchitis	H0601	H060100
301103013	Acute purulent bronchitis	H0603	H060300
301105018	Acute pneumococcal bronchitis	H0606	H060600
301106017	Acute streptococcal bronchitis	H0607	H060700
301108016	Acute haemophilus influenzae bronchitis	H0608	H060800
301109012	Acute Neisseria catarrhalis bronchitis	H0609	H060900
301116013	Acute bronchitis due to rhinovirus	H060E	H060E00
301119018	Subacute bronchitis unspecified	H060v	H060v00
301120012	Acute viral bronchitis unspecified	H060w	H060w00
301121011	Acute bacterial bronchitis unspecified	H060x	H060x00
301122016	Acute bronchitis NOS	H060z	H060z00
301126018	Acute exudative bronchiolitis	H0613	H061300
301127010	Obliterating fibrous bronchiolitis	H0614	H061400
301128017	Acute bronchiolitis due to respiratory syncytial virus	H0615	H061500
301129013	Acute bronchiolitis due to other specified organisms	H0616	H061600
301130015	Acute bronchiolitis NOS	H061z	H061z00
301132011	Acute bronchitis or bronchiolitis NOS	H06z	H06z.00
301144014	Other specified acute respiratory infections	H0y	H0y..00
301145010	Acute respiratory infection NOS	H0z	H0z..00
301241012	Chronic laryngitis and laryngotracheitis	H16	H16..00
301437010	Tracheobronchitis NOS	H300	H300.00
301441014	Bronchitis NOS	H30z	H30z.00
301444018	Simple chronic bronchitis NOS	H310z	H310z00
301448015	Mucopurulent chronic bronchitis NOS	H311z	H311z00
301450011	Chronic asthmatic bronchitis	H3120	H312000
301451010	Chronic wheezy bronchitis	H3120-1	H312011
301455018	Obstructive chronic bronchitis NOS	H312z	H312z00
301456017	Mixed simple and mucopurulent chronic bronchitis	H313	H313.00
301457014	Other chronic bronchitis	H31y	H31y.00
301458016	Other chronic bronchitis NOS	H31yz	H31yz00
301459012	Chronic bronchitis NOS	H31z	H31z.00
301565014	Bronchitis and pneumonitis due to chemical fumes	H460	H460.00
301566010	Acute bronchitis due to chemical fumes	H4600	H460000
301568011	Bronchitis and pneumonitis due to chemical fumes NOS	H460z	H460z00
301820014	[X]Acute bronchitis due to other specified organisms	Hyu10	Hyu1000
301821013	[X]Acute bronchiolitis due to other specified organisms	Hyu11	Hyu1100
350040017	Viral upper respiratory tract infection NOS	H05z-2	H05z.12
350041018	Chest infection - unspecified bronchitis	H30-1	H30..11
350044014	Acute bronchitis due to mycoplasma pneumoniae	H060A	H060A00
396089010	Upper respiratory infection NOS	H05z	H05z.00
396107011	Bronchitis unspecified	H30	H30..00
411488017	Respiratory tract infection	H06z1-1	H06z111
411490016	Acute wheezy bronchitis	H060-1	H060.11
411520013	H/O: bronchitis	14B3-1	14B3.11
412576019	Acute laryngitis and tracheitis	H04	H04..00
412577011	Acute laryngitis/tracheitis	H04-99	H04..99
492443010	Bronchiolitis obliterans	H3123	H312300
506053014	Purulent chronic bronchitis	H3110	H311000
508561017	Simple chronic bronchitis	H310	H310.00
508562012	Chronic catarrhal bronchitis	H3100	H310000
2163183015	Wheezy bronchitis	H302	H302.00
2475601016	Acute pseudomembranous bronchitis	H0602	H060200
2475602011	Acute croupous bronchitis	H0604	H060400
2478755014	Acute capillary bronchiolitis	H0610	H061000
73091000006118	Upper respiratory tract infection NOS	H05z-1	H05z.11
175471000006116	Respiratory infection NOS	H5yy-1	H5yy.11
183191000006115	Recurrent wheezy bronchitis	H30-2	H30..12
269761000006112	Obliterative bronchiolitis due to chemical fumes	H4641	H464100
362471000006114	[X]Acute upper respiratory infections	Hyu0	Hyu0.00
406151000006117	[X]Other acute upper respiratory infections/multiple sites	Hyu03	Hyu0300
455991000006112	Acute bronchitis due to coxsackievirus	H060B	H060B00
456001000006113	Acute bronchitis due to echovirus	H060F	H060F00
456021000006115	Acute bronchitis due to parainfluenza virus	H060C	H060C00
456031000006117	Acute bronchitis due to respiratory syncytial virus	H060D	H060D00
460751000006119	Acute upper respiratory tract infection	H051	H051.00
477291000006114	Allergic bronchitis NEC	H33zz-3	H33zz13
636291000000118	Asthma trigger - respiratory infection	1789	1789.00
851261000006116	Chronic bronchitis, acute exac	EMISR4QCH1
885041000006119	Acute bronchitis/bronchiolitis	H06-99	H06..99
885281000006118	Mucopurulent chr. bronchitis	H311-99	H311.99
907481000006118	[RFC] Bronchitis	HNG0224
954251000006114	Notification of membranous croup	TRISNO23
989171000006116	Acute laryngitis/tracheitis	H042-99	H042.99
1001621000006118	Croup	H0432-1	H043211
1174251000000119	Aspergillus bronchitis	AB636	AB63600
1709191000006112	Aspergillus bronchitis	EMISNQAS11
1711491000006119	Post-transplant bronchiolitis obliterans syndrome	EMISNQPO17
1759011000006112	Respiratory bronchiolitis associated interstitial lung disease	EMISNQRE140
1786171000006118	Respiratory bronchiolitis associated interstitial lung dis	H58y5	H58y500
1800881000000119	Post-transplant bronchiolitis obliterans syndrome	SP08B	SP08B00
1816261000006119	Acute bronchiolitis due to human metapneumovirus	H0617	H061700
1856531000006119	Respiratory infection aggravates symptom	EMISNQRE357
2011401000006112	OH respiratory questionnaire: history of bronchitis	JHCOH132
2240631000000119	Eosinophilic bronchitis	H5832	H583200
2564641000006110	Bronchiolitis	^ESCTBR256464
3145221000006111	Obliterative bronchiolitis	^ESCTOB314522
3145231000006114	OB - Obliterative bronchiolitis	^ESCTOB314523
3313351000006111	Diphtheritic laryngotracheitis	^ESCTDI331335
3378381000006118	Upper respiratory tract infection	^ESCTUP337838
3378391000006115	URI - Upper respiratory infection	^ESCTUR337839
3382661000006111	AURTI - Acute upper respiratory tract infection	^ESCTAU338266
3382671000006116	Acute upper respiratory tract infection	^ESCTAC338267
3524071000006110	Tracheitis	^ESCTTR352407
3657821000006118	Croup syndrome	^ESCTCR365782
3873191000006110	Fetid chronic bronchitis	^ESCTFE387319
3896411000006114	LTB - Laryngotracheobronchitis	^ESCTLT389641
3955621000006112	Catarrhal bronchitis	^ESCTCA395562
4426671000006115	Bronchiolitis with interstitial lung disease	^ESCTBR442667
4732991000006119	Chronic bronchitis with emphysema	^ESCTCH473299
4733001000006118	Bronchitis with airway obstruction	^ESCTBR473300
4733011000006115	COB - Chronic obstructive bronchitis	^ESCTCO473301
4733021000006111	Obstructive chronic bronchitis	^ESCTOB473302
4733031000006114	Chronic obstructive bronchitis	^ESCTCH473303
4780011000006115	ARI - Acute respiratory infections	^ESCTAR478001
4780421000006115	Acute Moraxella catarrhalis bronchitis	^ESCTAC478042
4780451000006112	Acute coxsackievirus bronchitis	^ESCTAC478045
4780461000006114	Acute coxsackieviral bronchitis	^ESCTAC478046
4780471000006119	Acute bronchitis caused by coxsackievirus	^ESCTAC478047
4780481000006116	Acute parainfluenza virus bronchitis	^ESCTAC478048
4780491000006118	Acute respiratory syncytial virus bronchitis	^ESCTAC478049
4780511000006112	Acute bronchitis caused by rhinovirus	^ESCTAC478051
4780521000006116	Acute echovirus bronchitis	^ESCTAC478052
4780531000006118	Acute echoviral bronchitis	^ESCTAC478053
4780541000006111	Acute bronchitis due to echovirus	^ESCTAC478054
4780571000006115	Acute bronchiolitis caused by respiratory syncytial virus	^ESCTAC478057
4781721000006118	Bronchitis and pneumonitis caused by chemical fumes	^ESCTBR478172
4781741000006113	Acute bronchitis caused by chemical fumes	^ESCTAC478174
4781831000006111	Toxic bronchiolitis obliterans	^ESCTTO478183
4781841000006118	Chemical bronchiolitis obliterans	^ESCTCH478184
5053331000006119	Acute mycoplasmal bronchitis	^ESCTAC505333
5053371000006116	Acute viral bronchiolitis	^ESCTAC505337
5573831000006110	RTI - Respiratory tract infection	^ESCTRT557383
5574131000006118	History of bronchitis	^ESCTHI557413
5655871000006119	URTI - Viral upper respiratory tract infection	^ESCTUR565587
6717641000006116	Allergic bronchitis	^ESCTAL671764
6720721000006111	Asthmatic bronchitis	^ESCTAS672072
7302821000006112	Bronchiolitis due to Human metapneumovirus	^ESCTBR730282
7302851000006115	Acute bronchiolitis caused by Human metapneumovirus	^ESCTAC730285
7302861000006118	Bronchiolitis caused by Human metapneumovirus	^ESCTBR730286
8060791000006112	Asthma trigger - respiratory infection	^ESCTAS806079
8258171000006110	Bronchiolitis obliterans syndrome after lung transplantation	^ESCTBR825817
11778021000006114	Bronchiolitis obliterans with usual interstitial pneumonitis	^ESCT1177802
11828571000006116	Bronchiolitis fibrosa obliterans	^ESCT1182857
12717061000006114	Acute bronchitis and/or bronchiolitis	^ESCT1271706
12726371000006114	Acute respiratory infection NOS	^ESCT1272637
12758201000006114	Pharyngotracheitis	^ESCT1275820
12990621000006116	Upper respiratory tract infection caused by 2019-nCoV (novel coronavirus)	^ESCT1299062
12990631000006116	Upper respiratory tract infection caused by Wuhan 2019-nCoV (novel coronavirus)	^ESCT1299063
13012261000006112	Upper respiratory tract infection caused by SARS-CoV-2 (severe acute respiratory syndrome coronavirus 2)	^ESCT1301226
13031601000006112	Croup	^ESCT1303160

## Sheet: GI_GastrNIIGCExact
MedCodeId	Term	Notes	OriginalReadCode	Read_code
118918011	Toxic gastroenteritis	acute,from NIIGC, original	J431	J431.00
302624017	Other specified gastritis	from NIIGC, original	J154	J154.00
302632013	Other specified gastritis NOS	from NIIGC, original	J154z	J154z00
303014015	Toxic gastroenteritis NOS	from NIIGC	J431z	J431z00
303048019	Non-infective gastritis NOS	from NIIGC	J4z0	J4z0.00
303051014	Non-infective colitis NOS	from NIIGC, close original	J4z3	J4z3.00
396361018	Other non-infective inflammatory gastroenteritis and colitis	from NIIGC, close original	J43	J43..00
396366011	Other non-infective gastroenteritis and colitis NOS	from NIIGC, close original	J43z	J43z.00
396367019	Non-infective gastroenteritis NOS	from NIIGC, close original	J4zz	J4zz.00
478553011	Acute haemorrhagic gastritis	from NIIGC, close original	J1500	J150000
2532959018	Exacerbation of non-infective colitis	from NIIGC, close original	J4z5	J4z5.00
281111000006111	Non-infective gastroenteritis NOS	from NIIGC, close original	J4z	J4z..00
299711000000117	Ischaemic colitis NOS	from NIIGC, close original	J42z0	J42z000
415991000006119	[X]Other specified noninfective gastroenteritis+colitis	from NIIGC, close original	Jyu42	Jyu4200
572041000006116	Colitis - noninfective	from NIIGC, close original	J4-1	J4...11
2722891000006117	Non-infective colitis	from NIIGC, close original	^ESCTNO272289
2936461000006116	Irreversible ischaemic colitis	from NIIGC, close original	^ESCTIR293646
12705101000006116	Ischaemic colitis	from NIIGC, close original	^ESCT1270510
12722561000006110	Other non-infective inflammatory gastroenteritis and colitis	from NIIGC, close original	^ESCT1272256
4525015	Alcoholic gastritis	chronic, gastritis, original	J153	J153.00
42686017	Acute gastritis	acute, from gastritis, original	J150	J150.00
302616010	Gastritis and duodenitis	from gastritis, original	J15	J15..00
302624017	Other specified gastritis	from NIIGC, close original	J154	J154.00
302632013	Other specified gastritis NOS	from NIIGC, close original	J154z	J154z00
302633015	Gastritis unspecified	from gastritis, original	J155	J155.00
302635010	Gastritis and duodenitis NOS	from gastritis, original (very close)	J15z	J15z.00
303048019	Non-infective gastritis NOS	from gastritis, original	J4z0	J4z0.00
303749019	[X]Other acute gastritis	from gastritis, original (very close)	Jyu12	Jyu1200
303750019	[X]Other gastritis	from gastritis, original (very close)	Jyu13	Jyu1300
886031000006115	Gastritis/duodenitis NOS	from gastritis, original (very close)	J15z-99	J15z.99
990741000006116	Gastritis/duodenitis NOS	from gastritis, original (very close)	J15-99	J15..99
12727831000006116	Gastritis and duodenitis NOS	from gastritis, original (very close)	^ESCT1272783

[truncated: 8 more sheets: GI_GERD, AI_DMT1, AI_Lupus, InfectInflam_AI_Psor, AI_oth2, AI_Rose_Exact, COPD, AnemiaCloseExact]
