# Supplementary material for: Inflammatory diseases and risk of lung cancer among individuals who have never smoked
Source: Nat Commun. 2025 Jun 2;16:5095. doi: 10.1038/s41467-025-56803-z (PMC12130270; doi:10.1038/s41467-025-56803-z)
Supplement: Supplementary file 4 — Source Data [file 41467_2025_56803_MOESM4_ESM.zip › Source data files/Source data file S2_DiscoveryGOLDCodes.xlsx]

## Sheet: InfectInflam
medcode	read code	read term
7038	1471	H/O: meningitis
10408	A544200	Herpes simplex dendritic keratitis
9176	F400500	Eye infection
3790	F4C0.11	Eye infection
702	F4F3000	Unspecified dacryocystitis
2079	F4D1100	Hordeolum internum (infected meibomian cyst)
1864	F4C0.00	Acute conjunctivitis
174	F4C0.12	Conjunctivitis
12595	F4C0300	Acute mucopurulent conjunctivitis
3690	F4C3300	Bacterial conjunctivitis
2398	F4C1.00	Chronic conjunctivitis
1513	F52z.11	Infection ear
36760	F501900	Other acute external ear infections
3260	H00..00	Acute nasopharyngitis
4868	H024.00	Acute viral pharyngitis
5805	F501800	Furunculosis of external auditory meatus
15107	F501200	Acute infection of pinna
4195	H1y1.12	Nasal vestibulitis
7021	H010.00	Acute maxillary sinusitis
980	H01..00	Acute sinusitis
8213	H011.00	Acute frontal sinusitis
310	H02..13	Throat infectin - pharyngitis
37443	F530.00	Acute mastoiditis
2138	F501.00	Infective otitis externa
3694	F526.00	Acute left otitis media
1134	F528.00	Acute bilateral otitis media
5577	F51..00	Nonsuppurative otitis media + eustachian tube disorders
3350	F502.00	Other otitis externa
5887	F510.00	Acute non suppurative otitis media
267	F52z.00	Otitis media NOS
1474	F52..00	Suppurative and unspecified otitis media
10254	F502400	Acute eczematoid otitis extern
630	F502z00	Otitis externa NOS
4348	F527.00	Acute right otitis media
1058	F563500	Viral labyrinthitis
142	H040.00	Acute laryngitis
1242	F501000	Unspecified infective otitis externa
8025	H0…00	Acute respiratory infections
1257	H041.00	Acute tracheitis
6294	H051.00	Acute upper respiratory tract infection
4221	H054.00	Recurrent upper respiratory tract infection
76	H05z.00	Upper respiratory infection NOS
2637	H05z.11	Upper respiratory tract infection NOS
6421	H05z.12	Viral upper respiratory tract infection NOS
4899	H06z200	Recurrent chest infection
3358	H06z100	Lower resp tract infection
21113	H0z..00	Acute respiratory infection NOS
3161	A741.11	Bornholm disease
7074	H5yy.11	Respiratory infection NOS
1142	H044.00	Croup
1840	A1…00	Tuberculosis
635	A11..00	Pulmonary tuberculosis
16388	H27z.00	Influenza NOS
23488	H271z00	Influenza with respiratory manifestations NOS
2546	k101.00	Acute pyelonephritis
25617	G510.00	Acute and subacute bacterial endocarditis
11431	ZV02B00	[V]Hepatitis B carrier
34753	J661400	Ascending cholangitis
4798	A081200	Gastroenteritis - presumed infectious origin
3107	A07y000	Viral gastroenteritis
8937	A074500	Helicobacter pylori gastrointestinal tract infection
139	J43..11	Gastroenteritis
10906	J154400	Helicobacter gastritis
10294	A080300	Infectious gastroenteritis
2346	A020.00	Salmonella gastroenteritis
7552	A074312	Campylobacter enteritis
1200	A074300	Campylobacter gastrointestinal tract infection
5536	A076.00	Enteritis due to specified virus
1282	A081000	Colitis - presumed infectious origin
9937	L400.00	Puerperal endometritis
492	K310.13	Mastitis
14783	N302000	Unspecified osteomyelitis of unspecified site
2663	N301.00	Chronic osteomyelitis
16110	M0z..00	Skin and subcut tissue infection NOS
4495	M0…00	Skin and subcutaneous tissue infections
6728	M102.00	Infectious eczematoid dermatitis
986	M07z.14	Infected dermatitis
1156	A35..00	Erysipelas
943	M05..00	Impetigo
10017	M051.00	Impetigo contagiosa bullosa
14934	M05z.00	Impetigo NOS
4328	F4G0100	Orbital cellulitis
8852	F501112	Cellulitis, external ear
3960	M021.00	Cellulitis and abscess of toe
3363	M02100	Cellulitis and abscess of toe unspecified
10485	M030111	Cellulitis and abscess of nose
309	M03z.00	Cellulitis and abscess NOS
4207	M03z000	Cellulitis NOS
14937	M032400	Cellulitis and abscess of umbilicus
7865	M036.00	Cellulitis and abscess of leg excluding foot
680	M036z00	Cellulitis and abscess of leg NOS
2089	M037000	Cellulitis and abscess of foot unspecified
6833	M08..00	Cutaneous cellulitis
6368	M085.00	Cellulitis of leg
389	K15..00	Cystitis
15074	K150.00	Acute cystitis
1289	K190.00	Urinary tract infection, site not specified
1572	K190.11	Recurrent urinary tract infection
10515	K190300	Recurrent urinary tract infection
97002	K190500	Urinary tract infection
150	K190z00	Urinary tract infection, site not specified NOS
3306	14D4.00	H/O: recurrent cystitis
9378	1AG..00	Recurrent urinary tract infections
304	AB2..12	Thrush
5939	AB20.12	Thrush of mouth and oesophagus
1675	AB0..11	Fungal infection of skin
3678	AB22000	Candidal balanitis
7452	AB21.00	Candidal vulvovaginitis
8391	AB23000	Candidal intertrigo
490	AB2..00	Candidiasis
2673	AB10.12	Tinea versicolor
747	AB03.12	Tinea cruris
6927	AB01.12	Tinea unguium
1027	AB0..13	Tinea
8234	AB22100	Perianal candidiasis
11440	AB63400	Pulmonary aspergillus disease
3697	AB04.00	Dermatophytosis of foot
1614	AB0..12	Ringworm
1030	AB04.12	Tinea pedis
3442	AB04.11	Athlete's foot
596	AB21100	Candidiasis of vagina
5890	M021200	Paronychia of toe
1442	M02z.12	Paronychia
1041	A79z.00	Viral infection NOS
3777	M07yz11	Infection toe
885	A38..00	Septicaemia
6956	Sk03.00	Post-traumatic wound infection NEC
4063	SP25.00	Postoperative infection
8045	M04..00	Acute lymphadenitis
28798	J63y100	Nonspecific reactive hepatitis
29345		[X]Cellulitis of breast
5605		[X]Cellulitis of finger and toe
1315		[X]Cellulitis of other parts of limb
30260		[X]Cellulitis of other sites
9233		[X]Cellulitis of thumb
70783		Acute parametritis and pelvic cellulitis
33659		Acute pelvic cellulitis
27933		Cellulitis - anus or rectum
12167		Cellulitis and abscess NOS
4973		Cellulitis and abscess of abdominal wall
10974		Cellulitis and abscess of ankle
3461		Cellulitis and abscess of arm
48630		Cellulitis and abscess of arm NOS
1772		Cellulitis and abscess of axilla
1874		Cellulitis and abscess of back
16176		Cellulitis and abscess of breast
2897		Cellulitis and abscess of buttock
2658		Cellulitis and abscess of cheek
24401		Cellulitis and abscess of cheek (external)
4394		Cellulitis and abscess of chest wall
15549		Cellulitis and abscess of chin
25081		Cellulitis and abscess of digit NOS
3223		Cellulitis and abscess of elbow
3998		Cellulitis and abscess of face
20389		Cellulitis and abscess of face NOS
4779		Cellulitis and abscess of finger
5697		Cellulitis and abscess of finger and toe
26071		Cellulitis and abscess of finger NOS
3527		Cellulitis and abscess of finger unspecified
23585		Cellulitis and abscess of flank
27757		Cellulitis and abscess of foot
31148		Cellulitis and abscess of foot excluding toe
29113		Cellulitis and abscess of foot NOS
27903		Cellulitis and abscess of forearm
15475		Cellulitis and abscess of forehead
1923		Cellulitis and abscess of groin
1415		Cellulitis and abscess of hand
27908		Cellulitis and abscess of hand excluding digits
23604		Cellulitis and abscess of hand NOS
2914		Cellulitis and abscess of hand unspecified
24960		Cellulitis and abscess of head unspecified
15642		Cellulitis and abscess of heel
3597		Cellulitis and abscess of hip
2216		Cellulitis and abscess of knee
10326		Cellulitis and abscess of leg
25890		Cellulitis and abscess of lower leg
2711		Cellulitis and abscess of neck
21580		Cellulitis and abscess of nose (external)
4400		Cellulitis and abscess of perineum
5089		Cellulitis and abscess of shoulder
15327		Cellulitis and abscess of submandibular region
16032		Cellulitis and abscess of temple region
2847		Cellulitis and abscess of thigh
20384		Cellulitis and abscess of toe NOS
27717		Cellulitis and abscess of trunk
36349		Cellulitis and abscess of trunk NOS
44034		Cellulitis and abscess of upper arm
3465		Cellulitis and abscess of wrist
7328		Cellulitis in diabetic foot
31534		Cellulitis of ankle
9648		Cellulitis of arm
17226		Cellulitis of axilla
21208		Cellulitis of dorsum of hand
205		Cellulitis of external ear
7821		Cellulitis of eyelid
16011		Cellulitis of eyelids
7972		Cellulitis of face
27681		Cellulitis of face
5228		Cellulitis of floor of mouth
7684		Cellulitis of foot
61518		Cellulitis of larynx
17562		Cellulitis of lip
28181		Cellulitis of neck
27619		Cellulitis of palm of hand
16304		Cellulitis of penis
4456		Cellulitis of scrotum
16606		Cellulitis of skin area excluding digits of hand or foot
94868		Cellulitis of toe
25039		Cellulitis of trunk
52366		Cellulitis of trunk
64484		Cellulitis of vocal cords
24294		Chronic female pelvic cellulitis
48663		Chronic parametritis and pelvic cellulitis
25403		Eosinophilic cellulitis [Wells]
4126		Gonococcal cellulitis
4748		Oral cellulitis and abscess
19944		Oral cellulitis and abscess NOS
15336		Oral soft tissue cellulitis unspecified
16536		Other cellulitis and abscess
14972		Other specified cellulitis and abscess
15687		Parametritis and pelvic cellulitis unspecified
30982		Pelvic cellulitis unspecified
37424		Perianal cellulitis
26239		Periurethral cellulitis
25156		Pharynx or nasopharynx cellulitis
27616		Erysipelas - otitis externa
68242		Infective otitis externa due to erysipelas
99396		[X]Other acute osteomyelitis
96759		[X]Other chronic haematogenous osteomyelitis
71809		[X]Other chronic osteomyelitis
72873		[X]Other osteomyelitis
10208		Acute haematogenous osteomyelitis
5893		Acute osteomyelitis
46532		Acute osteomyelitis NOS
72199		Acute osteomyelitis of jaw
57619		Acute osteomyelitis of multiple sites
15967		Acute osteomyelitis of other specified site
24455		Acute osteomyelitis of the ankle and foot
45864		Acute osteomyelitis of the forearm
67345		Acute osteomyelitis of the hand
16044		Acute osteomyelitis of the lower leg
48644		Acute osteomyelitis of the pelvic region and thigh
42942		Acute osteomyelitis of the shoulder region
56046		Acute osteomyelitis of the upper arm
23599		Acute osteomyelitis of unspecified site
40491		Acute osteomyelitis-calcaneum
62021		Acute osteomyelitis-cervical spine
44749		Acute osteomyelitis-clavicle
67357		Acute osteomyelitis-coccyx
35090		Acute osteomyelitis-femur
53379		Acute osteomyelitis-fibula
63841		Acute osteomyelitis-humerus
57140		Acute osteomyelitis-lumbar spine
52775		Acute osteomyelitis-metacarpal
42905		Acute osteomyelitis-metatarsal
100321		Acute osteomyelitis-other tarsal bone
57250		Acute osteomyelitis-patella
71313		Acute osteomyelitis-pelvis
37955		Acute osteomyelitis-phalanx of finger/thumb
54301		Acute osteomyelitis-phalanx of toe
60400		Acute osteomyelitis-radius
71728		Acute osteomyelitis-sacrum
62006		Acute osteomyelitis-talus
61365		Acute osteomyelitis-thoracic spine
34421		Acute osteomyelitis-tibia
57882		Acute osteomyelitis-ulna
39560		Ankle - acute osteomyelitis
57406		Ankle - chronic osteomyelitis
48882		Chronic osteomyelitis NOS
16064		Chronic osteomyelitis of jaw						Osteomyelitis is an infection in a bone
62022		Chronic osteomyelitis of multiple sites
66433		Chronic osteomyelitis of other specified site
24378		Chronic osteomyelitis of the ankle and foot
68845		Chronic osteomyelitis of the forearm
64163		Chronic osteomyelitis of the hand
38688		Chronic osteomyelitis of the lower leg
52460		Chronic osteomyelitis of the pelvic region and thigh
41670		Chronic osteomyelitis of the shoulder region
57083		Chronic osteomyelitis of the upper arm
49646		Chronic osteomyelitis of unspecified site
18013		Chronic osteomyelitis with draining sinus
70640		Chronic osteomyelitis-cervical spine
54963		Chronic osteomyelitis-lumbar spine
70639		Chronic osteomyelitis-sacrum
37676		Foot - acute osteomyelitis
46501		Foot - chronic osteomyelitis
48574		Garre's sclerosing osteomyelitis
20116		Hip acute osteomyelitis
61717		Orbital osteomyelitis
21800		Osteomyelitis - jaw
24002		Osteomyelitis of vertebra
20342		Osteomyelitis, periostitis, other infections affecting bone
93017		Pelvis - chronic osteomyelitis
46146		Pelvis acute osteomyelitis
44268		Salmonella osteomyelitis
25737		SAPHO syndrome Synov, Acne, Pustul, Hyperost, Osteomyelitis
23659		Subacute osteomyelitis
70794		Subacute osteomyelitis
99410		Subacute osteomyelitis-thoracic spine
50258		Thigh - chronic osteomyelitis
61612		Thigh acute osteomyelitis
2132		Unspecified osteomyelitis
34626		Unspecified osteomyelitis NOS
72108		Unspecified osteomyelitis of multiple sites
48051		Unspecified osteomyelitis of other specified site
24304		Unspecified osteomyelitis of the ankle and foot
58066		Unspecified osteomyelitis of the forearm
50329		Unspecified osteomyelitis of the hand
25558		Unspecified osteomyelitis of the lower leg
4747		Unspecified osteomyelitis of the pelvic region and thigh
51316		Unspecified osteomyelitis of the shoulder region
42160		Unspecified osteomyelitis of the upper arm
45174		Acute and subacute bacterial endocarditis NOS
12775		Acute and subacute endocarditis
38876		Acute and subacute endocarditis unspecified
66121		Acute and subacute endocarditis unspecified, NOS
48340		Acute and subacute infective endocarditis in diseases EC
31308		Acute bacterial endocarditis
34290		Acute endocarditis NOS
36886		Acute rheumatic endocarditis
4939		Bacterial endocarditis
24695		Candidal endocarditis
40569		Chronic bacterial endocarditis
48578		Coxsackie endocarditis
69593		Endocarditis - coxsackie
67780		Endocarditis - Q fever
62494		Endocarditis - typhoid
46237		Endocarditis in disease EC
31979		Endocarditis, valve unspecified
939		Endocarditis, valve unspecified, NOS
51472		Endocarditis, valve unspecified, OS
33364		Gonococcal endocarditis
60159		Histoplasma duboisii with endocarditis
27843		Infective endocarditis in diseases EC, NOS
24765		Listerial endocarditis
32699		Meningococcal endocarditis
15132		Rheumatic endocarditis NOS
5449		Subacute bacterial endocarditis - SBE
48024		Subacute endocarditis NOS
61562		Syphilitic endocarditis
92297		Syphilitic endocarditis of aortic valve
55918		Syphilitic endocarditis of mitral valve
61436		Syphilitic endocarditis of tricuspid valve
61924		[X]Meningitis due to other specified causes
100075		[X]Meningitis in viral diseases classified elsewhere
50054		[X]Other viral meningitis
37292		[X]Viral meningitis, unspecified
67432		Acute aseptic meningitis
59496		Acute secondary syphilitic meningitis
68274		Adenoviral meningitis
94724		Adenovirus meningitis
15977		Aseptic meningitis
6838		Bacterial meningitis
63007		Bacterial meningitis NOS
57511		Benign recurrent meningitis
63388		Candidal meningitis
26159		Chemical meningitis
49633		Chronic meningitis
69606		Coccidioidal meningitis
57279		Congenital syphilitic meningitis
34410		Coxsackie viral meningitis
69547		Cryptococcal meningitis
50934		ECHO viral meningitis
64613		Eosinophilic meningitis
46388		Escherichia coli meningitis
2845		Haemophilus meningitis
45009		Herpes simplex meningitis
45182		Herpes simplex meningitis
57895		Herpes zoster meningitis
44944		Herpes zoster with meningitis
60157		Histoplasma capsulatum with meningitis
68978		Klebsiella meningitis
54151		Leptospiral meningitis
33601		Lymphocytic choriomeningitis
45839		Lymphocytic choriomeningitis
5544		Measles complicated by meningitis
11736		Meningitis - meningococcal
11976		Meningitis - tuberculous
11929		Meningitis - viral NOS
72733		Meningitis due to adenovirus
66107		Meningitis due to bacillus pyocyaneus
72315		Meningitis due to congenital syphilis
40589		Meningitis due to coxsackie virus
31983		Meningitis due to cryptococcus
44889		Meningitis due to ECHO virus
12551		Meningitis due to enterovirus
42699		Meningitis due to escherichia coli
52479		Meningitis due to escherichia coli
61657		Meningitis due to fungal organisms
54321		Meningitis due to herpes simplex virus
71464		Meningitis due to herpes zoster virus
72193		Meningitis due to klebsiella pneumoniae
40088		Meningitis due to leptospira
50873		Meningitis due to listeriosis
2422		Meningitis due to lymphocytic choriomeningitis virus
54290		Meningitis due to mumps virus
97624		Meningitis due to neurosyphilis
34412		Meningitis due to organism NOS
27627		Meningitis due to other organisms
56366		Meningitis due to pertussis
70408		Meningitis due to proteus morganii
90288		Meningitis due to pseudomonas
72216		Meningitis due to salmonella
72646		Meningitis due to trypanosomiasis
72444		Meningitis due to typhoid fever
6902		Meningitis due to viral organisms EC
99700		Meningitis in other bacterial disease classified elsewhere
3945		Meningitis of unspecified cause
442		Meningococcal meningitis
21936		Meningococcal meningitis with acute meningococcal septicaem
24577		Meningococcal meningitis with meningococcal septicaemia
28287		Mumps meningitis
29874		Mumps meningitis
48106		Nonpyogenic meningitis
64028		Other non-bacterial meningitis
44618		Other non-bacterial meningitis NOS
97348		Other specified bacterial meningitis
72095		Other specified bacterial meningitis NOS
65853		Other specified viral meningitis
41811		Other viral meningitis
16736		Outbreak of meningitis - advice
60853		Plague meningitis
4605		Pneumococcal meningitis
70181		Proteus morganii meningitis
52697		Pseudomonas meningitis
57281		Salmonella meningitis
50303		Staphylococcal meningitis
4396		Streptococcal meningitis
60737		Syphilitic meningitis
11975		Tuberculous meningitis
69322		Tuberculous meningitis NOS
2386		Unspecified meningitis
66554		Unspecified meningitis in bacterial disease EC
43411		Varicella meningitis
2169		Viral meningitis NOS
1703		Meningococcal septicaemia
33765		Septicaemia NOS
16104		Staphylococcal septicaemia
15229		Streptococcal septicaemia
7787		Pneumococcal septicaemia
24577		Meningococcal meningitis with meningococcal septicaemia
10872		Escherichia coli septicaemia
23991		E.coli septicaemia
18809		Salmonella septicaemia
35232		Septicaemia due to other gram negative organisms
22031		Septicaemia of newborn
30102		Septicaemia due to Staphylococcus aureus
10978		Septicaemia due to streptococcus, group B
53182		Other specified septicaemias
12400		Pseudomonas septicaemia
28610		Haemophilus influenzae septicaemia
31517		Gram negative septicaemia NOS
25895		Septicaemia due to streptococcus pneumoniae
12578		Septicaemia due to enterococcus
23840		Septicaemia NOS following abortive pregnancy
43914		Postoperative septicaemia
29950		Septicaemia due to streptococcus, group A
33717		Candidal septicaemia
53762		[X]Septicaemia, unspecified
31706		Septicaemia due to anaerobes
7781		Puerperal septicaemia
52014		Listeria septicaemia
5104		Gonococcal septicaemia
55689		Neonatal candida septicaemia
42825		Septicaemia due to coagulase-negative staphylococcus
49590		Vancomycin resistant enterococcal septicaemia
54534		Serratia septicaemia
72876		Other gram negative septicaemia NOS
48716		Herpes simplex septicaemia
99123		Congenital septicaemia
72881		[X]Septicaemia due to other gram-negative organisms
72106		[X]Other specified septicaemia
93644		Septicaemia during labour - delivered
95112		Neonatal monilial septicaemia
97485		Puerperal septicaemia unspecified
98545		[X]Streptococcal septicaemia, unspecified
99888		Erysipelothrix septicaemia
38698		Acute pyelonephritis NOS
64482		Acute pyelonephritis without medullary necrosis
2939		Calculous pyelonephritis
48855		Chronic obstructive pyelonephritis
4654		Chronic pyelonephritis
48111		Chronic pyelonephritis NOS
57568		Chronic pyelonephritis with medullary necrosis
99631		Chronic pyelonephritis without medullary necrosis
35360		Nonobstructive reflux-associated chronic pyelonephritis
53944		Pyelonephritis and pyonephrosis unspecified
95710		Pyelonephritis in diseases EC
1899		Pyelonephritis unspecified
49235		Tuberculous pyelonephritis
59121		Unspecified pyelonephritis NOS
38572		Xanthogranulomatous pyelonephritis
14828		Acute pyelitis
21158		Chronic pyelitis
71787		Pyelitis in diseases EC
1106		Pyelitis unspecified
50837		Tuberculous pyelitis
72686		[X]Other chronic cystitis
70189		[X]Other cystitis
72904		Acute angiocholecystitis
20664		Acute dacryocystitis
46248		Acute emphysematous cholecystitis
41018		Acute gangrenous cholecystitis
10295		Acute gonococcal cystitis
38289		Acute suppurative cholecystitis
96679		Bile duct calculus + acute cholecystitis - obstruct NOS
39025		Bile duct calculus + acute cholecystitis and no obstruction
31650		Bile duct calculus + acute cholecystitis and obstruction
61298		Bile duct calculus + other cholecystitis - obstruction NOS
44649		Bile duct calculus + other cholecystitis and obstruction
34683		Bile duct calculus with acute cholecystitis
26889		Bile duct calculus with other cholecystitis
69721		Bile duct calculus without cholecystitis NOS
36879		Bile duct calculus without cholecystitis with obstruction
66713		Bile duct calculus without cholecystitis, no obstruction
22697		Bile duct calculus without mention of cholecystitis
3469		Chronic cystitis unspecified
44521		Chronic dacryocystitis
48908		Chronic gonococcal cystitis
11585		Chronic interstitial cystitis
29460		Chronic interstitial cystitis NOS
22682		Cystitis cystica
49842		Cystitis in actinomycosis
97040		Cystitis in amoebiasis
32909		Cystitis in bilharziasis
93839		Cystitis in diseases EC
30964		Cystitis in diseases EC NOS
68954		Cystitis in gonorrhoea
55168		Cystitis in moniliasis
44897		Cystitis in trichomoniasis
56771		Cystitis in tuberculosis
12484		Cystitis NOS
2602		Cystitis of pregnancy
7245		Dacryocystitis - acute
6909		Dacryocystitis - chronic
36238		Dacryocystitis NOS
69151		Diphtheritic cystitis
11447		Follicular cystitis
35046		Gallbladder calculus with acute cholecystitis
64132		Gallbladder calculus with acute cholecystitis - obst NOS
48587		Gallbladder calculus with acute cholecystitis + obstruction
63208		Gallbladder calculus with acute cholecystitis +no obstruct
49106		Gallbladder calculus with other cholecystitis
71134		Gallbladder calculus with other cholecystitis - obstruct NOS
47536		Gallbladder calculus with other cholecystitis + obstruct
49202		Gallbladder calculus with other cholecystitis +no obstruct
15602		Gallbladder calculus without cholecystitis and obstruct NOS
61367		Gallbladder calculus without mention cholecystitis + obstruc
54853		Gallbladder calculus without mention cholecystitis +no obstr
4416		Gallbladder calculus without mention of cholecystitis
12438		Gallbladder calculus without mention of cholecystitis
34652		Irradiation cystitis
64999		Neonatal dacryocystitis
29715		Neonatal dacryocystitis and conjunctivitis
68708		Neonatal dacryocystitis due to E.Coli
37045		Neonatal dacryocystitis due to other bacteria
43576		Neonatal dacryocystitis due to other inclusion body
26678		Neonatal dacryocystitis due to staphylococcus
97686		Neonatal dacryocystitis due to virus
27793		Neonatal dacryocystitis or conjunctivitis due to chlamydiae
52572		Neonatal dacryocystitis or conjunctivitis due to E.Coli
68264		Neonatal dacryocystitis or conjunctivitis due to virus
91557		Neonatal dacryocystitis or conjunctivitis NOS
71532		Neonatal dacryocystitis/conjunctivitis due to other bacteria
73994		Neonatal dacryocystitis/conjunctivitis due to staphylococcus
72347		Neonatal dacryocystitis/conjunctivitis-other inclusion body
41151		Neonatal viral dacryocystitis or conjunctivitis
32787		Other chronic cystitis
11315		Other chronic cystitis NOS
34630		Other cystitis NOS
10857		Other specified cystitis
63759		Other specified neonatal dacryocystitis or conjunctivitis
62883		Phlegmonous dacryocystitis
29497		Prostatocystitis
1353		Recurrent cystitis
30068		Subacute cystitis
23776		Submucous cystitis
97330		[X]Other acute sinusitis
63733		[X]Other chronic sinusitis
15724		Acute ethmoidal sinusitis
19284		Acute pansinusitis
94218		Acute rhinosinusitis
33664		Acute sinusitis NOS
38816		Acute sphenoidal sinusitis
73094		Aerosinusitis
1674		Chronic ethmoidal sinusitis
15163		Chronic frontal sinusitis
4433		Chronic maxillary sinusitis
39501		Chronic pansinusitis
10546		Chronic rhinosinusitis
2257		Chronic sinusitis
5437		Chronic sinusitis NOS
48703		Chronic sphenoidal sinusitis
2984		Frontal sinusitis
3624		Maxillary sinusitis
29696		Other acute sinusitis
60733		Other acute sinusitis NOS
49548		Other chronic sinusitis
54375		Other chronic sinusitis NOS
2233		Pansinusitis
17173		Recurrent sinusitis
243		Sinusitis
18206		[V] Personal history of pulmonary tuberculosis
9158		[V] Personal history of tuberculosis
97922		[X]Miliary tuberculosis, unspecified
93768		[X]Sequelae of respiratory and unspecified tuberculosis
73149		[X]Tuberculosis
72680		[X]Tuberculosis of other specified organs
72008		Acute miliary tuberculosis
31844		Acute miliary tuberculosis of a single specified site
42479		Acute miliary tuberculosis of multiple sites
97525		Ciprofloxacin resistant tuberculosis
55957		Congenital tuberculosis
56771		Cystitis in tuberculosis
99925		Encephalitis due to tuberculosis
56833		Erythema nodosum with tuberculosis NOS
31349		Fallopian tube tuberculosis
50261		Genitourinary tuberculosis NOS
5319		H/O: tuberculosis
96477		Inactive tuberculosis
53701		Infiltrative lung tuberculosis
93948		Isolated bronchial tuberculosis
69260		Isolated tracheal or bronchial tuberculosis
53473		Isolated tracheal or bronchial tuberculosis NOS
93015		Isolated tracheal tuberculosis
94249		Keratitis due to tuberculosis
73273		Late effects of central nervous system tuberculosis
40990		Late effects of genitourinary system tuberculosis
65464		Late effects of respiratory tuberculosis
29395		Late effects of tuberculosis
61442		Late effects of tuberculosis NOS
73549		Late effects of tuberculosis of bones and joints
70911		Late effects of tuberculosis of other specified organs
95913		Latent tuberculosis
47336		Lung tuberculosis
99188		Maternal tuberculosis in pregnancy/childbirth/puerperium
58140		Maternal tuberculosis,unspec whether in pregnancy/puerperium
16414		Miliary tuberculosis
53331		Miliary tuberculosis NOS
48580		Nodular lung tuberculosis
32180		Notification of tuberculosis
47016		On tuberculosis chemoprophylaxis
54570		Other gastrointestinal tract tuberculosis
33372		Other gastrointestinal tract tuberculosis NOS
30065		Other pleural effusion excluding mention of tuberculosis
42630		Other primary progressive tuberculosis
63959		Other respiratory tuberculosis
32459		Other specified miliary tuberculosis
18950		Other specified pulmonary tuberculosis
50902		Other specified respiratory tuberculosis
50147		Other specified respiratory tuberculosis NOS
34430		Other specified tuberculosis
41383		Other specified tuberculosis of central nervous system
23482		Pleurisy without effusion or active tuberculosis
31645		Pleurisy without effusion or active tuberculosis NOS
63172		Pneumoconiosis associated with tuberculosis
72322		Pseudotuberculosis
38110		Pulmonary tuberculosis NOS
23940		Renal tuberculosis
91666		Streptomycin resistant tuberculosis
47430		Tuberculosis - scrofuloderma
63351		Tuberculosis cutis
96668		Tuberculosis endocardium
4621		Tuberculosis lichenoides
4907		Tuberculosis limb bones - Tuberculous dactylitis
41051		Tuberculosis lung bact and histological examin not done
50869		Tuberculosis myocardium
15158		Tuberculosis NOS
56670		Tuberculosis oesophagus
35760		Tuberculosis of adrenal glands - Addison's disease					autoimmune?
3830		Tuberculosis of bladder
70862		Tuberculosis of bone NOS
99305		Tuberculosis of bone, site unspecified
3596		Tuberculosis of bones and joints
44128		Tuberculosis of bones or joints NOS
62468		Tuberculosis of bronchus
70140		Tuberculosis of central nervous system NOS
54840		Tuberculosis of cerebral meninges
70293		Tuberculosis of cervical spine
58673		Tuberculosis of ear
27399		Tuberculosis of epididymis
43976		Tuberculosis of eye
70491		Tuberculosis of eye NOS
54579		Tuberculosis of gastrointestinal tract NOS
37422		Tuberculosis of genitourinary system
5145		Tuberculosis of hilar lymph nodes
2208		Tuberculosis of hip
2193		Tuberculosis of intestines, peritoneum and mesenteric glands
58827		Tuberculosis of intrathoracic lymph nodes
46926		Tuberculosis of intrathoracic lymph nodes NOS
3303		Tuberculosis of kidney
67292		Tuberculosis of kidney NOS
23451		Tuberculosis of knee
39279		Tuberculosis of large intestine
44039		Tuberculosis of larynx, trachea & bronchus conf bact/hist'y
24372		Tuberculosis of limb bones
46147		Tuberculosis of liver
65994		Tuberculosis of lumbar spine
16331		Tuberculosis of lung with cavitation
47832		Tuberculosis of lung, bacteriologically & histolog'y neg
93071		Tuberculosis of lung, confirmed by culture only
58588		Tuberculosis of lung, confirmed by unspecified means
62530		Tuberculosis of lung, confirmed histologically
44129		Tuberculosis of mediastinal lymph nodes
37598		Tuberculosis of mediastinum
41208		Tuberculosis of meninges and central nervous system
29482		Tuberculosis of mesenteric lymph glands
97658		Tuberculosis of nasal septum
45861		Tuberculosis of nasal sinus
72402		Tuberculosis of nasopharynx
12338		Tuberculosis of other bones
66584		Tuberculosis of other female genital organs
68973		Tuberculosis of other female genital organs NOS
95332		Tuberculosis of other limb bones
68821		Tuberculosis of other male genital organs
69154		Tuberculosis of other male genital organs NOS
55835		Tuberculosis of other organs
45932		Tuberculosis of other organs NOS
37886		Tuberculosis of other specified bones
42201		Tuberculosis of other specified joint
46727		Tuberculosis of other specified organs
46383		Tuberculosis of other specified organs NOS
34657		Tuberculosis of other urinary organs
4256		Tuberculosis of peripheral lymph nodes
26344		Tuberculosis of peripheral lymph nodes NOS
37834		Tuberculosis of pleura
60040		Tuberculosis of prostate
59087		Tuberculosis of rectum
49433		Tuberculosis of retroperitoneal lymph nodes
97325		Tuberculosis of sacrum/coccyx
47881		Tuberculosis of skin and subcutaneous tissue
30687		Tuberculosis of skin and subcutaneous tissue NOS
31436		Tuberculosis of small intestine
46802		Tuberculosis of spinal meninges
6553		Tuberculosis of spine
43370		Tuberculosis of spine (Pott's)
46019		Tuberculosis of stomach
30945		Tuberculosis of testis
99593		Tuberculosis of the bones of multiple sites
71138		Tuberculosis of the bones of other sites
67601		Tuberculosis of the bones of the ankle and foot
99783		Tuberculosis of the bones of the hand
53864		Tuberculosis of the bones of the shoulder region
68154		Tuberculosis of the forearm bone
57587		Tuberculosis of the lower leg bone
59916		Tuberculosis of the pelvic and thigh bones
62963		Tuberculosis of the upper arm bone
67337		Tuberculosis of thoracic spine
73590		Tuberculosis of thyroid gland
49503		Tuberculosis of tracheobronchial lymph nodes
99914		Tuberculosis of unspecified limb bone
53548		Tuberculosis of ureter
50489		Tuberculosis of urinary tract
3273		Tuberculosis of vertebral column - Pott's
62033		Tuberculosis papulonecrotica
40231		Tuberculosis pericardium
49481		Tuberculosis seminal vesicle
66976		Tuberculosis spleen
11819		Tuberculosis status
85954		Tuberculosis support
31445		Tuberculosis verrucosa cutis
44573		Tuberculosis with erythema nodosum hypersensitivity reaction
46272		Tuberculous pleurisy in primary progressive tuberculosis
99403		[X]Other acute nonsuppurative otitis media
53734		[X]Other chronic suppurative otitis media
98656		[X]Otitis media in bacterial diseases classified elsewhere
72914		[X]Otitis media in other diseases classified elsewhere
72916		[X]Otitis media in viral diseases classified elsewhere
21012		Acute mucoid otitis media
373		Acute myringitis without otitis media
20374		Acute nonsuppurative otitis media NOS
18371		Acute otitis media with effusion
15973		Acute sanguinous otitis media
5148		Acute secretory otitis media
7730		Acute serous otitis media
2137		Acute suppurative otitis media
61497		Acute suppurative otitis media due to disease EC
20372		Acute suppurative otitis media NOS
10781		Acute suppurative otitis media tympanic membrane intact
20669		Acute suppurative otitis media tympanic membrane ruptured
46709		Aero-otitis media
29845		Allergic otitis media NOS
20871		Bilateral suppurative otitis media
5390		Catarrhal otitis media NOS
37597		Chronic allergic otitis media
20578		Chronic mucoid otitis media NOS
9797		Chronic myringitis without mention of otitis media
2686		Chronic otitis media with effusion, mucoid
34348		Chronic otitis media with effusion, other
25188		Chronic otitis media with effusion, purulent
6559		Chronic otitis media with effusion, serous
10517		Chronic otitis media with effusion, unspecified
1184		Chronic secretory otitis media, mucoid
9993		Chronic secretory otitis media, purulent
24742		Chronic secretory otitis media, serous
33661		Chronic serous otitis media NOS
1376		Chronic suppurative otitis media NOS
24590		Chronic suppurative otitis media, atticoantral
17866		Chronic suppurative otitis media, tubotympanic
21749		Mucoid otitis media NOS
62905		Mucosanguinous chronic otitis media
21725		Nonsuppurative otitis media NOS
26085		Other chronic nonsuppurative otitis media NOS
5903		Postmeasles otitis media
15568		Purulent otitis media NOS
9973		Recurrent acute otitis media
35910		Serosanguinous chronic otitis media
5102		Serous otitis media NOS
17772		Unspecified nonsuppurative otitis media
12667		Chronic nasopharyngitis
10083		Chronic pharyngitis and nasopharyngitis
54657		Chronic pharyngitis and nasopharyngitis NOS
93964		[X]Acute pharyngitis due to other specified organisms
17899		Acute bacterial pharyngitis
53395		Acute bacterial pharyngitis NOS
36219		Acute gangrenous pharyngitis
18908		Acute laryngopharyngitis
3260		Acute nasopharyngitis
893		Acute pharyngitis
407		Acute pharyngitis NOS
24708		Acute phlegmonous pharyngitis
92428		Acute pneumococcal pharyngitis
29589		Acute staphylococcal pharyngitis
21486		Acute ulcerative pharyngitis
38879		Atrophic pharyngitis
47269		Chronic follicular pharyngitis
12667		Chronic nasopharyngitis
4324		Chronic pharyngitis
10083		Chronic pharyngitis and nasopharyngitis
54657		Chronic pharyngitis and nasopharyngitis NOS
14926		Chronic pharyngitis NOS
21562		Granular pharyngitis
15794		Hypertrophic pharyngitis
29617		Influenza with pharyngitis
24788		O/E - granular pharyngitis
56361		Pharyngitis keratosa
30569		Pharyngitis sicca
53708		Rhinopharyngitis mutilans
47426		Simple chronic pharyngitis
4902		Streptococcal pharyngitis
10093		Tracheopharyngitis
31536		Vincent's pharyngitis
2375		Empyema
932		Empyema of gallbladder
34282		Empyema NOS
44425		Pleural empyema
34651		Empyema with bronchopleural fistula
39512		Tuberculous empyema
38052		Lung empyema NOS
59340		Empyema with fistula
28228		Empyema of mastoid
53494		Empyema with no fistula
99547		Empyema with pleural fistula NOS
66856		Empyema with bronchocutaneous fistula
548		Herpes simplex
946		Genital herpes simplex
21408		Herpes simplex viral infection
1083		Ophthalmic herpes simplex
29824		Herpes simplex no complication NOS
1082		Herpes simplex disciform keratitis
20617		Genital herpes simplex NOS
22269		Herpes simplex whitlow
32928		Genital herpes simplex contact
41245		Herpes simplex encephalitis
40712		Ophthalmic herpes simplex NOS
17500		Herpes simplex eyelid dermatitis
34295		Herpes simplex with other specified complication
43003		Congenital herpes simplex
43334		Herpes simplex ophthalmicus
24531		Herpes simplex with unspecified complication
32206		Herpes simplex otitis externa
36233		Herpes simplex with other specified complication NOS
54934		Encephalitis due to herpes simplex virus
48648		Herpes simplex- otitis externa
14327		Herpes simplex antibody level
45182		Herpes simplex meningitis
96197		Genital herpes simplex type 2
39239		Herpes simplex polymerase chain reaction
45009		Herpes simplex meningitis
96106		Genital herpes simplex type 1
55620		Visceral herpes simplex
61223		Herpes simplex iridocyclitis
47973		Herpes simplex pneumonia
93623		Herpes simplex virus type 2 nucleic acid detection
39240		Herpes simplex nucleic acid detection
27052		Herpes simplex antigen (EIA)
54321		Meningitis due to herpes simplex virus
93622		Herpes simplex virus type 1 nucleic acid detection
43535		Herpes simplex IgM level
48716		Herpes simplex septicaemia
96826		Recurrent genital herpes simplex type 1
14324		Herpes simplex IgG level
67338		Infective otitis externa due to herpes simplex
96006		Recurrent genital herpes simplex type 2
27055		Herpes simplex virus isolation
390		Herpes zoster
14718		Herpes zoster with ophthalmic complication
21471		Herpes zoster NOS
18918		Herpes zoster ophthalmicus
52126		Herpes zoster with other central nervous system complication
14793		Herpes zoster otitis externa
8936		Ophthalmic herpes zoster infection
27403		Geniculate herpes zoster
27546		Herpes zoster with keratoconjunctivitis
38531		Herpes zoster with other specified complication NOS
33810		Herpes zoster with other ophthalmic complication
25320		Herpes zoster with dermatitis of eyelid
50537		Herpes zoster with other CNS complications
43235		Herpes zoster with other specified complication
21069		Herpes zoster with unspecified complication
63739		Herpes zoster with other CNS complication NOS
39692		Polyneuropathy in herpes zoster
31681		Herpes zoster - otitis externa
55940		Herpes zoster iridocyclitis
44944		Herpes zoster with meningitis
57895		Herpes zoster meningitis
51692		Encephalitis due to herpes zoster
71464		Meningitis due to herpes zoster virus
62558		Infective otitis externa due to herpes zoster
69405		Herpes zoster encephalitis
3142		Viral (infectious) hepatitis A
33645		Hepatitis A - current infection
40762		Congenital hepatitis A infection
27250		Hepatitis A test positive
5398		Viral encephalitis NOS
7567		H/O: encephalitis
2423		Encephalitis NOS
48018		Postinfectious encephalitis
25252		Encephalitis, myelitis and encephalomyelitis
39346		Post hepatitis B vaccination encephalitis
4075		Mumps encephalitis
42744		Japanese encephalitis
4311		Herpetic meningoencephalitis
31544		Post hepatitis A vaccination encephalitis
20252		Meningococcal encephalitis
41245		Herpes simplex encephalitis
53080		Other causes of encephalitis
8115		Meningococcal encephalitis
32181		Encephalitis lethargica
20054		Postmeasles encephalitis
37427		Encephalitis following measles
42730		Encephalitis following chickenpox
32004		Mumps encephalitis
36335		Postvaricella encephalitis
47375		Zoster encephalitis
35938		Poliomyelitis encephalitis
49070		Post influenza vaccination encephalitis
31510		Postimmunisation encephalitis
52505		Enteroviral encephalitis
51384		Encephalitis due to varicella
54934		Encephalitis due to herpes simplex virus
58574		Encephalitis in viral disease EC
40323		Bacterial meningoencephalitis+meningomyelitis,NEC
42240		Encephalitis in viral disease NOS
57276		Encephalitis due to mumps virus
29781		Late effects of viral encephalitis
45838		Post-encephalitis syndrome
35375		Encephalitis due to other infection EC
89562		Russian spring-summer (taiga) encephalitis
47634		Toxoplasmosis encephalitis
52677		Subacute sclerosing panencephalitis
62737		Tick-borne viral encephalitis
59723		Post BCG vaccination encephalitis
28131		Malarial encephalitis
67787		Encephalitis due to meningococcus
72309		Encephalitis due to poliomyelitis
32972		St. Louis encephalitis
35344		Unspecified encephalitis due to other infection EC
36707		Post yellow fever vaccination encephalitis
39864		Toxic encephalitis
43791		Tuberculous meningoencephalitis
51692		Encephalitis due to herpes zoster
64190		Adenoviral encephalitis
97847		Post typhus vaccination encephalitis
31972		Rubella encephalitis
65001		Australian encephalitis
49898		Toxic encephalitis due to thallium
65624		Postinfectious encephalitis NOS
66055		Epidemic encephalitis
46740		Von Economo's encephalitis
61712		Mosquito-borne viral encephalitis
51962		Toxoplasma meningoencephalitis
66907		Acute and subacute haemorrhagic leukoencephalitis [Hurst]
68273		Cytomegaloviral encephalitis
71467		Langat encephalitis
99730		[X]Encephalitis,myelitis+encephalomyelitis/other diseases CE
52408		Encephalitis due to rickettsia EC
54818		Western equine encephalitis
61458		Acute necrotising encephalitis
69335		Encephalitis due to influenza-specific virus not identified
69405		Herpes zoster encephalitis
72072		Tuberculous encephalitis or myelitis NOS
73146		[X]Unspecified viral encephalitis
66247		Encephalitis due to toxoplasmosis
67471		Eastern equine encephalitis
71658		Encephalitis due to influenza-virus identified
89869		Acute inclusion body encephalitis
92431		Post mumps vaccination encephalitis
39263		Viral encephalitis from other arthropods
46467		Post paratyphoid vaccination encephalitis
59202		Tuberculous encephalitis or myelitis
62098		Ilheus virus encephalitis
66920		Toxic encephalitis due to mercury
72549		Syphilis encephalitis
73435		Encephalitis due to congenital syphilis
85221		Toxic encephalitis NOS
93360		Tuberculous encephalitis
95336		[X]Bacterial meningoencephalitis+meningomyelitis,NEC
96279		California viral encephalitis
96428		Postimmunisation encephalitis NOS
97267		Encephalitis due to cytomegalovirus
97778		Tuberculous encephalitis
97992		Encephalitis due to trypanosomiasis
98913		Murray - Valley encephalitis
99925		Encephalitis due to tuberculosis
8411		Viral pericarditis NOS
20157		Constrictive pericarditis
9113		Coxsackie pericarditis
16803		Meningococcal pericarditis
57126		Acute pericarditis - tuberculous
16996		TB - acute pericarditis
58769		Acute pericarditis - coxsackie
36496		Acute pericarditis - pneumococcal
50720		Adhesive pericarditis
65897		Syphilitic pericarditis
59677		Acute pericarditis - streptococcal
61379		Acute pericarditis - meningococcal
64481		Acute purulent pericarditis unspecified
72628		Chronic rheumatic myopericarditis
96101		Adhesive pericarditis NOS
94380		Histoplasma duboisii with pericarditis
96444		Histoplasma capsulatum with pericarditis
96449		Gonococcal pericarditis
23452		Coxsackie myocarditis
41527		Acute myocarditis NOS
39423		Diphtheritic myocarditis
55646		Acute myocarditis - influenzal
53518		Acute myocarditis - coxsackie
34437		Sarcoid myocarditis
49787		Rheumatoid myocarditis
71848		Septic myocarditis NOS
73153		[X]Myocarditis in viral diseases classified elsewhere
62404		Rheumatic myocarditis
67291		Acute myocarditis - toxoplasmosis
68677		Meningococcal myocarditis
68411		Acute myocarditis - meningococcal
72110		Other acute myocarditis
72175		Syphilitic myocarditis
72409		Idiopathic myocarditis NOS
91847		Acute myocarditis - tuberculous
98167		Giant cell myocarditis
556		Influenza
6094		Pneumonia or influenza NOS
5947		Influenza like illness
10086		Pneumonia and influenza
14791		Influenza with gastrointestinal tract involvement
98102		Influenza A (H1N1) swine flu
7714		Haemophilus influenzae infection
98115		Suspected swine influenza
29273		Acute bronchitis due to parainfluenza virus
13573		Influenza with bronchopneumonia
98125		Suspected influenza A virus subtype H1N1 infection
29617		Influenza with pharyngitis
15774		Influenza with laryngitis
15912		Influenza with pneumonia
43625		Influenza with other respiratory manifestation
97279		[X]Influenza+other manifestations, virus not identified
98103		Possible influenza A virus H1N1 subtype
98129		Influenza due to Influenza A virus subtype H1N1
96019		Influenza H1 virus detected
47472		Influenza with other manifestations
29457		Chest infection - influenza with pneumonia
37881		Pneumonia due to haemophilus influenzae
28610		Haemophilus influenzae septicaemia
21492		Acute haemophilus influenzae bronchitis
40253		H influenzae as cause/diseases classified/other chapters
97605		[X]Influenza+oth respiratory manifestatns,virus not identifd
36675		Pneumonia due to parainfluenza virus
43317		Acute haemophilus influenzae laryngitis
98143		Influenza A virus H1N1 subtype detected
31363		Influenza with other manifestations NOS
48804		Pneumonia due to haemophilus influenzae
55646		Acute myocarditis - influenzal
97062		Influenza A virus, other or untyped strain detected
46157		Influenza with encephalopathy
63776		[X]Haemophilus influenzae infection, unspecified
62632		Influenza with pneumonia, influenza virus identified
96286		Human parainfluenza virus detected
96017		Influenza B virus detected
31299		Parainfluenza type 3 antibody level
63697		Avian influenza virus nucleic acid detection
71658		Encephalitis due to influenza-virus identified
91123		Parainfluenza type 3 nucleic acid detection
94130		Parainfluenza type 1 nucleic acid detection
94930		Avian influenza
96018		Influenza H3 virus detected
97936		[X]Influenza+other manifestations,influenza virus identified
98156		Influenza H5 virus detected
94858		Parainfluenza type 2 nucleic acid detection
20569		Viral gastroenteritis
17016		Infantile viral gastroenteritis
3329		Infectious colitis, enteritis and gastroenteritis NOS
27595		Infectious colitis, enteritis and gastroenteritis
35774		Colitis, enteritis and gastroenteritis presumed infectious
46641		Intestinal infection due to other organisms
37307		Toxic gastroenteritis
35690		Other specified other gastrointestinal infection
52750		[X]Diarrhoea+gastroenteritis of presumed infectious origin
46946		Radiation gastroenteritis
16469		Colitis, enteritis and gastroenteritis presumed infect NOS
72635		[X]Viral intestinal infection, unspecified
50770		Toxic gastroenteritis NOS
68315		Dietetic gastroenteritis NOS
62516		Radiation gastroenteritis NOS
97795		[X]Other specified intestinal infections
97869		[X]Bacterial intestinal infection, unspecified
71407		Other rickettsioses
22906		Rickettsioses and other arthropod-borne diseases
39384		Tick-borne rickettsioses
71409		Rickettsioses and arthropod-borne disease NOS
62817		Rickettsioses NOS
69970		Other specified tick-borne rickettsioses
72556		Tick-borne rickettsioses NOS
93520		[X]Rickettsioses
4223		Lyme disease
43895		Arthritis in Lyme disease
19584		Congenital cytomegalovirus infection
27192		Cytomegalovirus nucleic acid detection
97267		Encephalitis due to cytomegalovirus
5759		Helicobacter eradication therapy
2013		Triple therapy helicobacter pylori
6279		Helicobacter serology positive
14928		Helicobacter gastritis
17819		Helicobacter breath test positive
37302		Dual therapy helicobacter pylori
37913		Helicobacter blood test positive
33275		Helicobacter pylori cause diseases classified other chapters
138		Acute tonsillitis
2125		Tonsillitis
1747		Recurrent acute tonsillitis
20104		Acute tonsillitis NOS
8496		Streptococcal tonsillitis
4061		Acute follicular tonsillitis
11499		Throat infection - tonsillitis
10156		Acute bacterial tonsillitis
1667		Chronic tonsillitis
9357		Acute viral tonsillitis
7266		O/E - follicular tonsillitis
12010		Acute erythematous tonsillitis
95893		History of recurrent tonsillitis
9328		Chronic adenotonsillitis
8452		Acute ulcerative tonsillitis
37409		Acute catarrhal tonsillitis
15970		Acute bacterial tonsillitis NOS
16954		Vincent's tonsillitis
35249		Lingular tonsillitis
36462		Caseous tonsillitis
64973		Acute staphylococcal tonsillitis
73118		[X]Acute tonsillitis due to other specified organisms
59986		Acute gangrenous tonsillitis
58538		Fusobacterial necrotising tonsillitis
58188		Acute pneumococcal tonsillitis
734		Plantar fasciitis
2191		Fasciitis unspecified
11692		Necrotising fasciitis
28883		Nodular fasciitis
28074		Eosinophilic fasciitis
53823		[X]Fasciitis, not elsewhere classified
15231		Chronic laryngitis
5115		Acute viral laryngitis unspecified
4718		Pharyngolaryngitis
4276		Laryngitis sicca
22720		Acute laryngitis NOS
41324		Acute laryngitis and tracheitis
17513		Chronic catarrhal laryngitis
10765		Acute catarrhal laryngitis
11942		Chronic laryngitis and laryngotracheitis
15774		Influenza with laryngitis
16718		Streptococcal laryngitis
16120		Acute laryngitis and tracheitis NOS
38128		Acute obstructive laryngitis
20333		Tuberculous laryngitis
31501		Acute phlegmonous laryngitis
41268		Chronic laryngitis NOS
6173		Chronic laryngitis NOS
52756		Acute bacterial laryngitis unspecified
25436		Chronic simple laryngitis
26038		Acute oedematous laryngitis
16067		Vincent's laryngitis
43317		Acute haemophilus influenzae laryngitis
49839		Chronic hypertrophic laryngitis
51562		Acute suppurative laryngitis
62885		Acute ulcerative laryngitis
73546		Chronic atrophic laryngitis
1285		Laryngotracheitis
10087		Acute laryngotracheitis
21415		Pharyngotracheitis
16313		Acute tracheitis NOS
41324		Acute laryngitis and tracheitis
23618		Chronic tracheitis
11942		Chronic laryngitis and laryngotracheitis
24471		Acute laryngotracheitis NOS
12476		Acute tracheitis without obstruction
7318		Chronic laryngotracheitis
16120		Acute laryngitis and tracheitis NOS
25259		Acute laryngotracheitis without obstruction
68867		Acute tracheitis with obstruction
69898		Acute laryngotracheitis with obstruction
1367		Folliculitis
3209		Folliculitis (sycosis) barbae
15683		Folliculitis NOS
9531		Pustular folliculitis
6613		Pseudofolliculitis barbae
16448		Perifolliculitis of scalp
11474		Folliculitis decalvans
16892		Folliculitis ulerythematosa reticulata
30042		Perifolliculitis
24408		Folliculitis depilans
44612		Perifolliculitis capitis abscedens
17127		Folliculitis ulerythematosa reticulata
70152		Folliculitis abscedens et suffodiens
1053		Prostatitis NOS
7094		Prostatitis and other inflammatory diseases of prostate
2946		Chronic prostatitis
2292		Acute prostatitis
17966		Acute gonococcal prostatitis
19237		Chronic gonococcal prostatitis
49237		Trichomonal prostatitis
31348		Prostatitis in diseases EC
70508		Prostatitis in gonorrhoea
37385		Prostatitis in trichomoniasis
98372		Prostatitis in syphilis
101255		Prostatitis in diseases EC NOS
572	H26..00	Pneumonia due to unspecified organism
886	H25..00	Bronchopneumonia due to unspecified organism
1576	H231.00	Pneumonia due to mycoplasma pneumoniae
1849	H21..00	Lobar (pneumococcal) pneumonia
3683	H261.00	Basal pneumonia due to unspecified organism
3711	14B2.00	H/O: pneumonia
4019	Q310500	Congenital pneumonia due to viral agent
4910	H56y100	Interstitial pneumonia
5202	H20..00	Viral pneumonia
5324	H28..00	Atypical pneumonia
5612	H224.00	Pneumonia due to staphylococcus
9389	H20..11	Chest infection - viral pneumonia
9639	H260.00	Lobar pneumonia due to unspecified organism
9953	A116.00	Tuberculous pneumonia
11849	H2y..00	Other specified pneumo
12061	H22y200	Pneumonia - Legionella
12423	H223.00	Pneumonia due to strep
13563	SP13100	Other aspiration pneumonia as a complication of care
14308	43n1.00	Mycoplasma pneumoniae
14976	H20z.00	Viral pneumonia NOS
16287	H25..11	Chest infection - unspecified bronchopneumonia
17025	H233.00	Chlamydial pneumonia
22795	H22..11	Chest infection - other bacterial pneumonia
22835	H564.00	Bronchiolitis oblitera organising pneumonia
23095	H22z.00	Bacterial pneumonia NO
23333	H540000	Hypostatic pneumonia
23546	H220.00	Pneumonia due to klebs
23726	H24y700	Pneumonia with varicella
24356	H540100	Hypostatic bronchopneumonia
25054	H470312	Aspiration pneumonia due to vomit
25694	H23..00	Pneumonia due to other
26287	A3BXB00	Klebsiella pneumoniae/
27519	H24y200	Pneumonia with pneumoc
27641	A789300	HIV disease resulting in pnumocystis carnii pneumonia
28634	H22..00	Other bacterial pneumo
29166	H21..11	Chest infection - pneumococcal pneumonia
30437	H243.00	Pneumonia with whoopin
30591	H221.00	Pneumonia due to pseudomonas
30653	H23.11	Chest infection - pneumonia organism.
31024	A3BXA00	Mycoplasma pneumoniae
31269	H201.00	Pneumonia due to respiratorysyncytial virus
31643	Q310.00	Congenital pneumonia
31886	H060A00	Acute bronchitis due to mycoplasma pneumoniae
32172	A551.00	Postmeasles pneumonia
33478	H20y.00	Viral pneumonia NEC
34251	H23z.00	Pneumonia due to specified organism
34274	H246.00	Pneumonia with aspergillosis
34300	H262.00	Postoperative pneumonia
35082	H243.11	Pneumonia with pertuss
35189	H530300	Abscess of lung with pneumonia
35745	H270z00	Influenza with pneumonia NOS
39382	43EG.00	Chlamydia pneumoniae IgG level
40299	AB24.11	Pneumonia - candidal
40498	H24..00	Pneumonia with infecti
41015	H471000	Lipoid pneumonia (exogenous)
41034	H240.00]	Pneumonia with measles
43286	H241.00	Pneumonia with cytomegalovirus
43884	H22yz00	Pneumonia due to bacte
45425	H22y100	Pneumonia due to proteus
48982	Q310200	Congenital pneumonia d
49398	H24y600	Pneumonia with typhoid
50408	A730.00	Ornithosis with pneumo
50705	Q310z00	Congenital pneumonia N
50867	H22y.00	Pneumonia due to other specified bacteria
51398	A3By400	Pleuropneumonia-like organism infection
52071	H247000	Pneumonia with candidiasis
52384	H22yX00	Pneumonia due to other
52520	Hyu0800	[X]Other viral pneumon
53753	Hyu0H00	[X]Other pneumonia, or
53947	Hyu0D00	[X]Pneumonia in viral
53969	H247z00	Pneumonia with systemi
54530	Q310100	Congenital pneumonia d
55162	43eH.00	Chlamydia pneumoniae I
57213	43n7.00	Chlamydia pneumoniae I
57667	43n7.00	Gangrenous pneumonia
58896	A022200	Salmonella pneumonia
60119	H230.00	Pneumonia due to Eaton
60299	H22y011	E.coli pneumonia
60482	H24y300	Pneumonia with Q-fever
61623	H24y000	Pneumonia with actinomyosis
61991	H56y000	Endogenous lipoid pneu
62623	H242.00	Pneumonia with ornitho
63763	Hyu0A00	[X]Other bacterial pne
63858	H223000	Pneumonia due to strep
64799	H571.00	Rheumatic pneumonia
65419	H22y000	Pneumonia due to esche
66362	H24z.00	Pneumonia with infecti
67836	H200.00	Pneumonia due to adeno
67901	H24y100	Pneumonia with nocardi
68445	Q310300	Congenital pneumonia due to Esterichia coli
69230	Q310y00	Other specified congenital pneumonia
69782	H24y.00	Pneumonia with other infectious diseases EC
70559	H24yz00	Pneumonia with other i
72182	H24y400	Pneumonia with salmone
73735	H232.00	Pneumonia due to pleuropneumonia ilke organisms
94165	Q310600	Congenital pneumonia d
96059	4JUK.00	Mycoplasma pneumoniae
96583	AyuKA00	[X]Klebsiella pneumoni
97634	Q310000	Congenital pneumonia d
98225	Q310400	Congenital pneumonia due to pseudomonas
98381	Hyu0B00	[X]Pneumonia due to other specified infectious organisms
98782	H24y500	Pneumonia with toxoplasmosis
101204	H470.11	Aspiration pneumonia
101292	AB41500	Histoplasma duboisii with pneumonia
101507	AB40500	Histoplasma capsulatum with pneumonia
103404	H247100	Pneumonia with coccidiodomycosis
103475	H564.11	Cryptogenic organising pneumonia
104121	H2B..00	Community acquired pneumonia
104264	H2C..00	Hospital acquired pneumonia
104315	A3C0300	Sepsis due to Streptococcus pneumoniae
104717	A789311	HIV disease resulting in pneumocystis jirovecii pneumonia
106031	AyuK900	[X]Mycoplasma pneumoniae cause/dis classified/other chapter
106300	H203.00	Pneumonia due to human
106908	H244.00	Pneumonia with tularae
773	A84..00	Malaria
1467	J632000	Hepatitis in malaria
2261	65N1.00	Antimalarial drug prophylaxis
5278	1413.00*	H/O: malaria
8924	A84X.00	Plasmodium falciparum malaria, unspecified
14135	42YA.00	Malarial parasites
21730	U601211	[X] Adverse reaction to antimalarials
21731	TJ14.00	Adverse reaction to antimalarials
22360	A841X00	Plasmodium vivax malaria without complication
22486	65V4.00	Notification of malaria
23527	A840.00	Falciparum malaria - malignant
29810	A84W.00	Plasmodium malariae malaria without complication
32548	A841.00	Vivax malaria - benign tertian
33328	42Y5.00	RBC malaria parasitaemia count
36022	A849100	Cerebral malaria
42415	SL14.00	Antimalarial drug poisoning
46495	A847.00	Induced malaria
48316	A846.00	Unspecified malaria
49046	A844100	Plasmodium malariae malaria with nephropathy
49119	TJ14z00	Adverse reaction to antimalarials NOS
49390	L174.00	Maternal malaria in pregnancy, childbirth and the puerperium
49449	A844000	Malaria due to simian plasmodia
52576	Q402500	Congenital falciparum malaria
53421	U601218	[X] Adverse reaction to antimalarials NOS
53570	A840000	Plasmodium falciparum malaria with cerebral complications
57110	A843.00	Ovale malaria
68266	A841000	Plasmodium vivax malaria with rupture of spleen
69316	Q402200	Congenital malaria
69563	A845.00	Mixed malaria
69778	AyuF100	[X]Plasmodium falciparum malaria, unspecified
69962	A844.00	Other malaria
70209	AyuF700	[X]Unspecified malaria
70496	A849.00	Other malaria complications
73705	A849z00	Other malaria complications NOS
96767	A844.11	Monkey malaria
98405	SL14z00	Antimalarial drug poisoning NOS
99201	K01x200	Nephrotic syndrome in malaria
516	A53..11	Shingles
14718	A532.00	Herpes zoster with ophthalmic complication
10223	A531511	Postherpetic neuralgia
145	A52..00	Chickenpox - varicella
756	J024.11	Dental infection
2289		Gingivitis
14794		Chronic gingivitis
14707		Chronic gingivitis NOS
17024		O/E - gingivitis
16382		Acute gingivitis
15880		Gingivitis/gingival disease
8062		Ulcerative gingivitis
20896		Vincent's gingivitis
22314		Desquamative gingivitis
44165		Hyperplastic gingivitis
43384		Simple marginal gingivitis
15093		Acute apical periodontitis
20969		Periodontal disease
14921		Chronic periodontitis NOS
15550		Periodontal abscess
21709		Acute periodontitis NOS
31932		Gingival and periodontal disease
3118		Chronic periodontitis
20219		Gingival and periodontal disease NOS
20622		Periodontosis
11802		Chronic apical periodontitis
45298		Acute periodontitis
21711		Periodontal cyst
43889		Other specified periodontal disease
36506		Other specified periodontal disease NOS
64380		Chronic apical periodontitis NOS
97043		Referral to periodontic service
49381		Chronic periodontitis simplex
2146		Vernal conjunctivitis	New addition
3821		Rhinitis - acute	New addition
1246		Coryza - acute	New addition
2581	H06z000	Chest infection NOS	New addition
68	H06z011	Chest infection	New addition
293	H06z111	Respiratory tract infection	New addition
5927		H/O: rheumatic fever	New addition
6124	H062.00	Acute lower respiratory tract infection	New addition
3128		Local infection skin/subcut tissue NOS	New addition
2985		Recurrent UTI	New addition
978		Pleurisy	New addition
1356		Furuncle - boil	New addition
5500		Hordeolum and other deep inflammation of eyelid	New addition
6807		Dermatophytosis including tinea or ringworm	New addition
6085		Infection toe	New addition
1569		Abscess of Bartholin's gland	New addition
3304	M153500	Perioral dermatitis	New addition
7425	M101.11	Seborrhoeic dermatitis capitis	New addition
13292		O/E - infected toe	New addition
3345		Infection foot	New addition
21140		Dermatophytosis of the body	New addition
382		Enterobiasis - threadworm	New addition
549		Infection finger	New addition
1034		Infectious and parasitic diseases	New addition
2136		Sepsis	New addition
2956		Acute amoebic dysentery	New addition
5328		Onychomycosis	New addition
5535		Scalp infection	New addition
5737		Nail infection NOS	New addition
6466		Viral sore throat NOS	New addition
7150		Infection foot	New addition
7364		Candidiasis of mouth	New addition
8275		Perianal infection	New addition
8785		Infection finger	New addition
10992		Aspiration pneumonitis	New addition
15598		Candidiasis of mouth and oesophagus	New addition
17525		Aspergillosis	New addition
24867		Other local infections of skin and subcutaneous tissue	New addition
74908	173e.00	Viral wheeze	New addition
5014		Bacterial vaginitis	New addition
10579	F440.00	Acute and subacute iridocyclitis
3544	F4D0000	Unspecified blepharitis
2245	F443000	Anterior uveitis
515	F4A..00	Keratitis
4168	F4A2711	Arc-welders' keratitis
5318	F4K0.12	Scleritis
266	F4D0.00	Blepharitis
136	F4K0.11	Episcleritis
2168	F4C2.00	Blepharoconjunctivitis
1870	F4H3200	Acute retrobulbar neuritis
15996	F4K0.00	Scleritis and episcleritis
138	H03..00	Acute tonsillitis
2125	H03..12	Tonsillitis
4018	J072.11	Parotitis
5852	2523	O/E - angular stomatitis
2241	J090.00	Glossitis
7769	2564	O/E - glossitis
4696	J080.00	Stomatitis
2289	J031.11	Gingivitis
10312	145..00	Sialoadenitis
1281	J085400	Angular stomatitis and cheilitis
2686	F512.00	Chronic otitis media with effusion, mucoid
5390	F514200	Catarrhal otitis media NOS
21012	F510200	Acute mucoid otitis media
17866	F521.00	Chronic suppurative otitis media, tubotympanic
7479	F515.11	Catarrh - eustachian
699	F563.00	Labyrinthitis
893	H02..00	Acute pharyngitis
407	H02z.00	Acute pharyngitis NOS
243	H01..11	Sinusitis
14646	G50z.00	Other and unspecified acute pericarditis
3399	G50..00	Acute pericarditis
5283	J101600	Ulcerative oesophagitis
16605	J101113	Oesophageal reflux with oesophagitis
592	J101.00	Oseophagitis
376	J157.00	Duodenitis
3341	J15..00	Gastritis and duodenitis
18260	J154z00	Other specified gastritis NOS
5635	J150.00	Acute gastritis
4506	J153.00	Alcoholic gastritis
1138	J155.00	Gastritis unspecified
29492	J150000	Acute haemorrhagic gastritis
10483	J511500	Diverticulitis of the colon
347	J511.00	Diverticulitis
698	J20..00	Acute appendicitis
5133	J41..00	Idiopathic proctocolitis
1795	J574C00	Proctitis NOS
1113	J670.00	Acute pancreatitis
1924	J651z00	Cholecystitis NOS
505	J650.00	Acute cholecystitis
45172	J651.00	Other cholecystitis
4407	M04..12	Acute adenitis
1450	D412.12	Mesenteric adenitis
1584	Ro56z11	[D]Adenitis NOS
7109	K420.00	Cervicitis and endocervicitis
2305	K421.00	Vaginitis and Vulvovaginitis
487	K421000	Vaginitis unspecified
1035	K421100	Vulvitis unspecified
1734	K241.00	Epididymitis
186	K240.00	Orchitis
565	K242.00	Epididymo-orchitis
612	K271000	Balanitis
7094	K21..11	Prostatitis and other inflammatory diseases of prostate
1367	M244.00	Folliculitis
3209	M244100	Folliculitis (sycosis) barbae
7548	F500300	Chondrodermatitis nodularis helicis
2679	N144100	Lumbosacral neuritis, unspecified
2057	N134.00	Brachial (cervical) neuritis
4324	H121.00	Chronic pharyngitis
1419	J671.00	Chronic pancreatitis
10083	H12..00	Chronic pharyngitis and nasopharyngitis
15231	H160.00	Chronic laryngitis
2257	H13..00	Chronic sinusitis
11861	K276.00	Balanitis xerotica obliterans
38719	F500200	Chronic pinna perichondritis
2237	N240100	Fibrositis unspecified
10936	N102.00	Sacroiliitis NEC
6826	N30z811	Costochondritis NOS
1470	G76B.00	Vasculitis
7571	2I17.00	O/E - phlebitis
3275	G755100	Temporal arteritis
22540	G800000	Phlebitis of the long saphenous vein
5906	1AA..00	Prostatism
2627	K20..16	Prostatism
2547		Chilblains
1669		Tietze's disease
16100	14E1.00	H/O: prostatism
587	N06z.11	Arthritis
8990	N06z111	Shoulder arthritis NOS
1288	N010.11	Septic arthritis
2474	N06z311	Wrist arthritis NOS
2852	N06z611	Knee arthritis NOS
7334	N06z511	Hip arthritis NOS
1503	14G..11	H/O: arthritis
8347	J410300	Ulcerative proctitis
1784	J41..12	Ulcerative colitis and/or proctitis
704	J410100	Ulcerative colitis
11286	J40..00	Regional enteritis - Crohn's disease
1561		Colitis - noninfective
593		Crohn's disease
29669	H06..00	Acute bronchitis and bronchiolitis
312	H060.00	Acute bronchitis
1382	H060w00	Acute viral bronchitis unspecified
5978	H060.11	Acute wheezy bronchitis
148	H30..00	Bronchitis unspecified
152	H302.00	Wheezy Bronchitis
4519	14B3.11	H/O: bronchitis
1019	H061.00	Acute bronchiolitis
3243		Chronic bronchitis
3480		Bronchitis NOS
20198		Acute bronchitis NOS
11101		Acute tracheobronchitis
15157		Chronic bronchitis NOS
1934		Laryngotracheobronchitis
7092		Recurrent wheezy bronchitis
15626		Chronic catarrhal bronchitis
11072		Acute purulent bronchitis
5798		Chronic asthmatic bronchitis
14798		Emphysematous bronchitis
21145		Acute croupous bronchitis
29273		Acute bronchitis due to parainfluenza virus
27819		Obstructive chronic bronchitis
18207		Allergic bronchitis NEC
25603		Simple chronic bronchitis
5909		Chronic wheezy bronchitis
9043		Acute pneumococcal bronchitis
11150		Mucopurulent chronic bronchitis
31886		Acute bronchitis due to mycoplasma pneumoniae
24800		Acute bacterial bronchitis unspecified
21492		Acute haemophilus influenzae bronchitis
45089		Chronic tracheobronchitis
55391		Subacute bronchitis unspecified
44525		Obstructive chronic bronchitis NOS
40159		Purulent chronic bronchitis
61118		Simple chronic bronchitis NOS
38639		Bronchitis and pneumonitis due to chemical fumes
61513		Mucopurulent chronic bronchitis NOS
50396		Acute fibrinous bronchitis
49794		Acute neisseria catarrhalis bronchitis
64890		Acute bronchitis due to rhinovirus
54830		Acute bronchitis due to chemical fumes
24248		Mixed simple and mucopurulent chronic bronchitis
43362		Acute streptococcal bronchitis
48593		Acute bronchitis due to respiratory syncytial virus
66043		Other chronic bronchitis
68066		Other chronic bronchitis NOS
71370		Acute pseudomembranous bronchitis
73100		[X]Acute bronchitis due to other specified organisms
37959		Fetid chronic bronchitis
55758		Bronchitis and pneumonitis due to chemical fumes NOS
93153		Acute bronchitis due to coxsackievirus
65916		Acute bronchitis due to echovirus
17917		Acute bronchiolitis NOS
17185		Acute bronchiolitis with bronchospasm
41137		Acute bronchitis or bronchiolitis NOS
18451		Acute bronchiolitis due to respiratory syncytial virus
22835		Bronchiolitis obliterans organising pneumonia
41589		Acute obliterating bronchiolitis
26125		Bronchiolitis obliterans
6181		Obliterating fibrous bronchiolitis
66228		Acute bronchiolitis due to other specified organisms
69192		Acute exudative bronchiolitis
54533		Acute capillary bronchiolitis
63216		Obliterative bronchiolitis due to chemical fumes
99214		[X]Acute bronchiolitis due to other specified organisms
3163	H300.00	Tracheobronchitis NOS
17359	H30..11	Chest infection - unspecified bronchitis
844	N040.00	Rheumatoid arthritis
12019	N04X.00	Seropositive rheumatoid arthritis, unspecified
105507	66HB000	Rheumatoid arthritis annual review
9954	H570.00	Rheumatoid lung
7294	N240300	Rheumatic pain
17412		Rheumatoid arthrit. Monitoring
107435		Rheumatoid arthritis monitoring invitation first letter
107575		Rheumatoid arthritis monitoring invitation second letter
30475		Disease modifyig antirheumatic drug monitoring
100443		Rheumatology disorder annual review
172	M161z00	Psoriasis NOS
162	M161000	Psoriasis unspecified
3437	14F2.00	H/O: psoriasis
476	M160.00	Psoriatic arthropathy
3193	M161600	Guttate psoriasis
11761		Scalp psoriasis
30975		Psoriasis and similar disorders NOS
19150		Small plaque parapsoriasis
3733		Psoriasis and similar disorders
7168	M14..00	Bullous dermatoses
3670	N001.00	Scleroderma
15425	J661700	Primary sclerosing cholangitis
1471	G750.00	Polyarteritis nodosa
478	F440.11	Iritis - acute
477	F443.11	Uveitis NOS
2667		Discoid lupus erythematosus
4125		Lupus erythematosus
7871		Systemic lupus erythematosus
970		Rosacea
2360		Sicca (Sjogren's) syndrome
28417		Systemic sclerosis
5257		Graves' disease
5144	D313.12	Idiopathic thrombocytopenic purpura
12234		Idiopathic thrombocytopenic purpura
5181	D313012	ITP - idiopathic thrombocytopenic purpura
2464		Pernicious anaemia
5638		Primary biliary cirrhosis
1232		Synovitis and tenosynovitis
1549	C10E.00	Type 1 diabetes mellitus
1647	C108.00	Insulin dependent diabetes mellitus
8842	66A5.00	Diabetic on insulin
11047	66AH000	Conversion to insulin
18387	C10E700	Type 1 diabetes mellitus with retinopathy
18505	C108.11	IDDM-Insulin dependent diabetes mellitus
83485		Insulin dose changed
103772		Insulin passport given
1038	C100011	Insulin dependent diabetes mellitus
6509	C108700	Insulin dependent diabetes mellitus eith retinopathy
6791	C108800	Insulin dependent diabetes mellitus-poor control
10418	C10ED00	Type 1 diabetes mellitus with nephropathy
10692	C10EM00	Type 1 diabetes mellitus with ketoacidosis
12455	C10E.11	Type I diabetes mellitus
17545	C108F11	Type I diabetes mellitus with diabetic cataract
17858	C108.12	Type 1 diabetes mellit
18642	C10EH00	Type 1 diabetes mellitus with arthropathy
18683	C10E500	Type 1 diabetes mellit
22871	C10EP00	Type 1 diabetes mellit
24423	C108.13	Type I diabetes mellit
24490	C100000	Diabetes mellitus, juvenile type, no mention of complication
24694	C108B00	Insulin dependent diab
26855	C108400	Unstable insulin depen
30294	C10EL00	Type 1 diabetes mellit
30323	SH42300	Type 1 diabetes mellit
31310	C108900	Insulin dependent diab
35288	C10E800	Type 1 diabetes mellit
38161	C108711	Type I diabetes mellit
39070	C10EE00	Type 1 diabetes mellit
39809	C108J00	Insulin dependent diab
40023	C102000	Diabetes mellitus, juvenile type, with hypersmolar coma
40682	C10E900	Type 1 diabetes mellit
40837	C10EN00	Type 1 diabetes mellit
41716	C108C00	Insulin dependent diab
42567	C103000	Diabetes mellitus, juv
42729	C108E11	Type I diabetes mellit
42831	C10E200	Type 1 diabetes mellit
43921	C10E400	Unstable type 1 diabet
44260	C108F00	Insulin dependent diab
44440	C108E00	Insulin dependent diab
44443	C108500	Insulin dependent diab
45276	C10E312	Insulin dependent diab
46301	C10EC00	Type 1 diabetes mellit
46850	C108811	Type I diabetes mellit
46963	C108000	Insulin-dependent diab
47582	C10E000	Type 1 diabetes mellit
47649	C10E100	Type 1 diabetes mellit
47650	C10E300	Type 1 diabetes mellit
49146	C108211	Type I diabetes mellit
49276	C108100	Insulin-dependent diab
49554	C10EF00	Type 1 diabetes mellit
49949	C10E411	Unstable type I diabet
51261	C10E.12	Insulin dependent diab
51957	C108511	Type I diabetes mellit
52104	C108300	Insulin dependent diab
52283	C108200	Insulin-dependent diab
53200	C101000	Diabetes mellitus, juvenile type, with ketoacidosis
54008	C10EJ00	Type 1 diabetes mellit
54600	C10E412	Unstable insulin dependent diabetes mellitus
55239	C10EQ00	Type 1 diabetes mellit
56448	C108A00	Insulin-dependent diab
57621	C108D00	Insulin dependent diab
60107	C108411	Unstable type I diabet
60499	C108600	Insulin dependent diab
61344	C108011	Type I diabetes mellit
62209	C10EM11	Type I diabetes mellit
62613	C10EA11	Type I diabetes mellit
63017	C108911	Type I diabetes mellit
64446	C108G00	Insulin dependent diab
65616	C108H00	Insulin dependent diab
66145	C10EN11	Type I diabetes mellit
66872	C108D11	Type I diabetes mellit
67853	C106000	Diabetes mellitus, juvenile, + neurological manifestation
68105	C10EB00	Type 1 diabetes mellit
69676	C10EA00	Type 1 diabetes mellit
69748	C105000	Diabetes mellitus, juv
69993	C10E600	Type 1 diabetes mellit
70448	C107000	Diabetes mellitus, juv
72702	C10E812	Insulin dependent diab
91942	C10E311	Type I diabetes mellit
91943	C10EC11	Type I diabetes mellit
93468	C10EG00	Type 1 diabetes mellit
93875	C10E712	Insulin dependent diab
93878	C10E511	Type I diabetes mellit
95343	C10E711	Type I diabetes mellit
97849	C10E912	Insulin dependent diab
97894	C10EP11	Type I diabetes mellit
98392	C10C.12	Maturity onset diabetes in youth type 1
98704	C10E512	Insulin dependent diab
99311	C10E111	Type I diabetes mellit
99716	C10EE12	Insulin dependent diab
99719	C10EA12	Insulin-dependent diab
100770	C10EF12	Insulin dependent diab
101311	C10EC12	Insulin dependent diab
101735	C10E212	Insulin-dependent diab
102112	C10E611	Type I diabetes mellit
102163	C10ED12	Insulin dependent diab
102620	C10EL11	Type I diabetes mellit
102946	C10E012	Insulin-dependent diab
352	J12..00	Duodenal ulcer - (DU)
670	J13..00	Peptic ulcer - (PU) site unspecified
1262	J11..00	Gastric ulcer - (GU)
6654	81H1.00	Dressing of ulcer
1216	M271.13	Leg ulcer NOS
1538	J082.11	Mouth ulcer
6207	2FF..00	O/E - skin ulcer
22204	Z1B2300	Dressing of skin ulcer
5057	M271.11	Foot ulcer
5855	M271500	Venous ulcer of leg
5961	14F3.00	H/O: chronic skin ulcer
851	F4A0.00	Corneal ulcer
3928	M271.00	Non-pressure ulcer lower limb
3929	M27z.00	Chronic skin ulcer NOS
7093	2G54.00	O/E - Right foot ulcer
8709	2G55.00	O/E - Left foot ulcer
11264	G837.00	Venous ulcer of leg
12164	2567	O/E - ulcer on tongue
12704	G835.00	Infected varicose ulcer
17729	J082000	Minor aphthous ulceration
23724	2924	O/E - trophic skin ulceration
45223	J574200	Anal ulcer unspecified
3904	J082.00	Oral aphthae
195	G84..00	Haemorrhoids
6045	G844.00	External thrombosed haemorrhoids
647	7735200	Injection of sclerosing substance into haemorrhoid
7713	*7734000	Haemorrhoidectomy
648	7734.12	Haemorrhoidectomy
3199	*7735300	Rubber band ligation of haemorrhoid
5763	G840.00	Internal haemorrhoids, simple
2535	J101100	Reflux oesophagitis
984	J10y412	Gastro-oesophageal reflux
257	J16y400	Dyspepsia
2281	J10y413	Acid reflux
1327	J10y411	Oesophageal reflux
7104	J101112	Gastro-oesophageal reflux with oesophagitis
3593	J510.00	Diverticulosis
1101	J510500	Diverticulosis of the colon
5857	J51..11	Diverticular disease
8322	J51..00	Diverticula of intestine
273	C04..13	Hypothyroidism
3290	C04..00	Acquired hypothyroidism
46057	9Oj0.00	Hypothyroidism
28735	9Oj..00	Hypothyroidism monitoring administration
1472		Hyperthyroidism
3611	1432	H/O: hypothyroidism
3941	C04z.00	Hypothyroidism NOS
24748	C04y.00	Other acquired hypothyroidism
14704	C04..12	Thyroid deficiency
1944		Senile (atrophic) vaginitis
6177		Meibomian cyst infected
9976		Perniosis
14738		Inflammatory breast diseases NOS
34753		Ascending cholangitis
3678		Candidal balanitis
1408	N20..00	Polymylagia rheumatica
5014		Bacterial vaginitis
11720		Lipodermatosclerosis
3277		Hydronephrosis
15661	G310.11	Dressler's syndrome
22463	D313.00	Primary thrombocytopenia
1518		Acne rosacea
1515		Coeliac disease
11920		Systemic lupus erythematosus with pericarditis
31692		Frontal alopecia of women
1037		Alopecia
8110		O/E - alopecia
976		Alopecia unspecified
12177		Antiphospholipid syndrome
1471		Polyarteritis nodosa
49454		Meningitis due to sarcoidosis
34337		Jessner's lymphocytic infiltration
40496		Chronic multifocal osteomyelitis
85661	9Oj4.00	Hypothyroidism monitoring telephone invitation
46640	9Oj2.00	Hypothyroidism monitoring third letter
46630	9Oj1.00	Hypothyroidism monitoring second letter
42531		Other non-infective inflammatory gastroenteritis and colitis
1796		Inflammatory bowel disease
9788		Non-infective ileitis NOS
24747		Inflammatory polyarthropathy NOS
8111		Arthritis monitoring
2044		Bleeding diverticulosis
3403		Volvulus
3833		piles - haemorrhoids
2096		haemorrhoids NOS
1012		External haemorrhoids, simple
6420		Non-infective gastritis NOS
7577		Gastric reflux
19111		Laryngopharyngeal reflux
34232		Periostitis without osteomyelitis
55963		Periostitis without osteomyelitis NOS
73823		Periostitis without osteomyelitis, of multiple sites
66877		Periostitis without osteomyelitis, of other specified site
73056		Periostitis without osteomyelitis, of pelvic region/thigh
54933		Periostitis without osteomyelitis, of the ankle and foot
70688		Periostitis without osteomyelitis, of the forearm
95580		Periostitis without osteomyelitis, of the hand
29731		Periostitis without osteomyelitis, of the lower leg
67773		Periostitis without osteomyelitis, of the shoulder region
99583		Periostitis without osteomyelitis, of the upper arm
4577		Periostitis without osteomyelitis, of unspecified site
505		Acute cholecystitis
15735		Acute cholecystitis NOS
44605		Acute cholecystitis unspecified
1924		Cholecystitis NOS
7459		Chronic cholecystitis
45172		Other cholecystitis
63258		Other cholecystitis OS
3399		Acute pericarditis
14646		Other and unspecified acute pericarditis
15089		Acute pericarditis in diseases EC NOS
18877		Chronic pericarditis
29551		Acute pericarditis in diseases EC
36755		Acute pericarditis NOS
27606		Acute pericarditis - unspecified
24636		Acute rheumatic pericarditis
59102		Acute idiopathic pericarditis
35119		Post infarction pericarditis
44376		Chronic rheumatic pericarditis
40956		Acute pericarditis - uraemic
65807		Constrictive pericarditis NOS
10415		Myocarditis NOS
22639		Acute myocarditis
48099		Acute rheumatic myocarditis
55416		Toxic myocarditis
61492		Acute myocarditis, unspecified
63078		Other acute myocarditis NOS
98638		[X]Other acute myocarditis
62736		Acute myocarditis in diseases EC, NOS
805	H120100	Chronic catarrhal rhinitis
14645	H120z00	Chronic rhinitis NOS
774	H120.00	Chronic rhinitis
3821	H00..16	Rhinitis - acute
1108		Vasomotor rhinitis

## Sheet: InfectInflam_Pneum
Medcode	Read Code	Read term
572	H26..00	Pneumonia due to unspecified organism
886	H25..00	Bronchopneumonia due to unspecified organism
1576	H231.00	Pneumonia due to mycoplasma pneumoniae
1849	H21..00	Lobar (pneumococcal) pneumonia
3683	H261.00	Basal pneumonia due to unspecified organism
3711	14B2.00	H/O: pneumonia
4019	Q310500	Congenital pneumonia due to viral agent
4910	H56y100	Interstitial pneumonia
5202	H20..00	Viral pneumonia
5324	H28..00	Atypical pneumonia
5612	H224.00	Pneumonia due to staphylococcus
6094	H2z..00	Pneumonia or influenza NOS
9389	H20..11	Chest infection - viral pneumonia
9639	H260.00	Lobar pneumonia due to unspecified organism
9953	A116.00	Tuberculous pneumonia
10086	H2…00	Pneumonia and influenza
11849	H2y..00	Other specified pneumo
12061	H22y200	Pneumonia - Legionella
12423	H223.00	Pneumonia due to strep
13563	SP13100	Other aspiration pneumonia as a complication of care
13573	H270000	Influenza with bronchopneumonia
14308	43n1.00	Mycoplasma pneumoniae
14976	H20z.00	Viral pneumonia NOS
15912	H270.00	Influenza with pneumon
16287	H25..11	Chest infection - unspecified bronchopneumonia
17025	H233.00	Chlamydial pneumonia
22795	H22..11	Chest infection - other bacterial pneumonia
22835	H564.00	Bronchiolitis oblitera organising pneumonia
23095	H22z.00	Bacterial pneumonia NO
23333	H540000	Hypostatic pneumonia
23546	H220.00	Pneumonia due to klebs
23726	H24y700	Pneumonia with varicella
24356	H540100	Hypostatic bronchopneumonia
25054	H470312	Aspiration pneumonia due to vomit
25694	H23..00	Pneumonia due to other
25895	A380300	Septicaemia due to streptococcus pneumoniae
26287	A3BXB00	Klebsiella pneumoniae/
27519	H24y200	Pneumonia with pneumoc
27641	A789300	HIV disease resulting in pnumocystis carnii pneumonia
28634	H22..00	Other bacterial pneumo
29166	H21..11	Chest infection - pneumococcal pneumonia
29457	H270.11	Chest infection - influenza with pneumonia
30437	H243.00	Pneumonia with whoopin
30591	H221.00	Pneumonia due to pseudomonas
30653	H23.11	Chest infection - pneumonia organism.
31024	A3BXA00	Mycoplasma pneumoniae
31269	H201.00	Pneumonia due to respiratorysyncytial virus
31643	Q310.00	Congenital pneumonia
31886	H060A00	Acute bronchitis due to mycoplasma pneumoniae
32172	A551.00	Postmeasles pneumonia
33478	H20y.00	Viral pneumonia NEC
34251	H23z.00	Pneumonia due to specified organism
34274	H246.00	Pneumonia with aspergillosis
34300	H262.00	Postoperative pneumonia
35082	H243.11	Pneumonia with pertuss
35189	H530300	Abscess of lung with pneumonia
35745	H270z00	Influenza with pneumonia NOS
36675	H202.00	Pneumonia due to paraiinfluenza virus
37881	H222.00	Pneumonia due to haemophilus influenzae
39382	43EG.00	Chlamydia pneumoniae IgG level
40299	AB24.11	Pneumonia - candidal
40498	H24..00	Pneumonia with infecti
41015	H471000	Lipoid pneumonia (exogenous)
41034	H240.00]	Pneumonia with measles
43286	H241.00	Pneumonia with cytomegalovirus
43884	H22yz00	Pneumonia due to bacte
45425	H22y100	Pneumonia due to proteus
47973	A54x400	Herpes simplex pneumon
48804	H222.11	Pneumonia due to haemo
48982	Q310200	Congenital pneumonia d
49398	H24y600	Pneumonia with typhoid
50408	A730.00	Ornithosis with pneumo
50705	Q310z00	Congenital pneumonia N
50867	H22y.00	Pneumonia due to other specified bacteria
51398	A3By400	Pleuropneumonia-like organism infection
52071	H247000	Pneumonia with candidiasis
52384	H22yX00	Pneumonia due to other
52520	Hyu0800	[X]Other viral pneumon
53753	Hyu0H00	[X]Other pneumonia, or
53947	Hyu0D00	[X]Pneumonia in viral
53969	H247z00	Pneumonia with systemi
54530	Q310100	Congenital pneumonia d
55162	43eH.00	Chlamydia pneumoniae I
57213	43n7.00	Chlamydia pneumoniae I
57667	43n7.00	Gangrenous pneumonia
58896	A022200	Salmonella pneumonia
60119	H230.00	Pneumonia due to Eaton
60299	H22y011	E.coli pneumonia
60482	H24y300	Pneumonia with Q-fever
61623	H24y000	Pneumonia with actinomyosis
61991	H56y000	Endogenous lipoid pneu
62623	H242.00	Pneumonia with ornitho
62632	H270100	Influenza with pneumon
63763	Hyu0A00	[X]Other bacterial pne
63858	H223000	Pneumonia due to strep
64799	H571.00	Rheumatic pneumonia
65419	H22y000	Pneumonia due to esche
66362	H24z.00	Pneumonia with infecti
67836	H200.00	Pneumonia due to adeno
67901	H24y100	Pneumonia with nocardi
68445	Q310300	Congenital pneumonia due to Esterichia coli
69230	Q310y00	Other specified congenital pneumonia
69782	H24y.00	Pneumonia with other infectious diseases EC
70559	H24yz00	Pneumonia with other i
72182	H24y400	Pneumonia with salmone
72193	F00y400	Meningitis due to klebsiella pneumoniae
73735	H232.00	Pneumonia due to pleuropneumonia ilke organisms
94165	Q310600	Congenital pneumonia d
96059	4JUK.00	Mycoplasma pneumoniae
96583	AyuKA00	[X]Klebsiella pneumoni
97634	Q310000	Congenital pneumonia d
98225	Q310400	Congenital pneumonia due to pseudomonas
98381	Hyu0B00	[X]Pneumonia due to other specified infectious organisms
98782	H24y500	Pneumonia with toxoplasmosis
101204	H470.11	Aspiration pneumonia
101292	AB41500	Histoplasma duboisii with pneumonia
101507	AB40500	Histoplasma capsulatum with pneumonia
103404	H247100	Pneumonia with coccidiodomycosis
103475	H564.11	Cryptogenic organising pneumonia
104121	H2B..00	Community acquired pneumonia
104264	H2C..00	Hospital acquired pneumonia
104315	A3C0300	Sepsis due to Streptococcus pneumoniae
104717	A789311	HIV disease resulting in pneumocystis jirovecii pneumonia
106031	AyuK900	[X]Mycoplasma pneumoniae cause/dis classified/other chapter
106300	H203.00	Pneumonia due to human
106908	H244.00	Pneumonia with tularae

## Sheet: InfectInflam_Heart
medcode	read code	read term
25617	G510.00	Acute and subacute bacterial endocarditis
45174		Acute and subacute bacterial endocarditis NOS
12775		Acute and subacute endocarditis
38876		Acute and subacute endocarditis unspecified
66121		Acute and subacute endocarditis unspecified, NOS
48340		Acute and subacute infective endocarditis in diseases EC
31308		Acute bacterial endocarditis
34290		Acute endocarditis NOS
36886		Acute rheumatic endocarditis
4939		Bacterial endocarditis
24695		Candidal endocarditis
40569		Chronic bacterial endocarditis
48578		Coxsackie endocarditis
69593		Endocarditis - coxsackie
67780		Endocarditis - Q fever
62494		Endocarditis - typhoid
46237		Endocarditis in disease EC
31979		Endocarditis, valve unspecified
939		Endocarditis, valve unspecified, NOS
51472		Endocarditis, valve unspecified, OS
33364		Gonococcal endocarditis
60159		Histoplasma duboisii with endocarditis
27843		Infective endocarditis in diseases EC, NOS
24765		Listerial endocarditis
32699		Meningococcal endocarditis
15132		Rheumatic endocarditis NOS
5449		Subacute bacterial endocarditis - SBE
48024		Subacute endocarditis NOS
61562		Syphilitic endocarditis
92297		Syphilitic endocarditis of aortic valve
55918		Syphilitic endocarditis of mitral valve
61436		Syphilitic endocarditis of tricuspid valve
8411		Viral pericarditis NOS
20157		Constrictive pericarditis
9113		Coxsackie pericarditis
16803		Meningococcal pericarditis
57126		Acute pericarditis - tuberculous
16996		TB - acute pericarditis
58769		Acute pericarditis - coxsackie
36496		Acute pericarditis - pneumococcal
50720		Adhesive pericarditis
65897		Syphilitic pericarditis
59677		Acute pericarditis - streptococcal
61379		Acute pericarditis - meningococcal
64481		Acute purulent pericarditis unspecified
72628		Chronic rheumatic myopericarditis
96101		Adhesive pericarditis NOS
94380		Histoplasma duboisii with pericarditis
96444		Histoplasma capsulatum with pericarditis
96449		Gonococcal pericarditis
23452		Coxsackie myocarditis
41527		Acute myocarditis NOS
39423		Diphtheritic myocarditis
55646		Acute myocarditis - influenzal
53518		Acute myocarditis - coxsackie
34437		Sarcoid myocarditis
49787		Rheumatoid myocarditis
71848		Septic myocarditis NOS
73153		[X]Myocarditis in viral diseases classified elsewhere
62404		Rheumatic myocarditis
67291		Acute myocarditis - toxoplasmosis
68677		Meningococcal myocarditis
68411		Acute myocarditis - meningococcal
72110		Other acute myocarditis
72175		Syphilitic myocarditis
72409		Idiopathic myocarditis NOS
98167		Giant cell myocarditis
14646	G50z.00	Other and unspecified acute pericarditis
3399	G50..00	Acute pericarditis
15661	G310.11	Dressler's syndrome

## Sheet: InfectInflam_HN
medcode	read code	read term
136	F4K0.11	Episcleritis
138	H03..00	Acute tonsillitis
142	H040.00	Acute laryngitis
174	F4C0.12	Conjunctivitis
243	H01..11	Sinusitis
266	F4D0.00	Blepharitis
267	F52z.00	Otitis media NOS
304	AB2..12	Thrush
310	H02..13	Throat infectin - pharyngitis
373		Acute myringitis without otitis media
407	H02z.00	Acute pharyngitis NOS
515	F4A..00	Keratitis
630	F502z00	Otitis externa NOS
699	F563.00	Labyrinthitis
774	H120.00	Chronic rhinitis
805	H120100	Chronic catarrhal rhinitis
851	F4A0.00	Corneal ulcer
893	H02..00	Acute pharyngitis
980	H01..00	Acute sinusitis
1058	F563500	Viral labyrinthitis
1134	F528.00	Acute bilateral otitis media
1184		Chronic secretory otitis media, mucoid
1242	F501000	Unspecified infective otitis externa
1246		Coryza - acute
1281	J085400	Angular stomatitis and cheilitis
1285		Laryngotracheitis
1376		Chronic suppurative otitis media NOS
1419	J671.00	Chronic pancreatitis
1474	F52..00	Suppurative and unspecified otitis media
1513	F52z.11	Infection ear
1538	J082.11	Mouth ulcer
1667		Chronic tonsillitis
1674		Chronic ethmoidal sinusitis
1747		Recurrent acute tonsillitis
1864	F4C0.00	Acute conjunctivitis
1870	F4H3200	Acute retrobulbar neuritis
2125	H03..12	Tonsillitis
2137		Acute suppurative otitis media
2138	F501.00	Infective otitis externa
2146		Vernal conjunctivitis
2168	F4C2.00	Blepharoconjunctivitis
2233		Pansinusitis
2241	J090.00	Glossitis
2245	F443000	Anterior uveitis
2257	H13..00	Chronic sinusitis
2398	F4C1.00	Chronic conjunctivitis
2686	F512.00	Chronic otitis media with effusion, mucoid
2984		Frontal sinusitis
3260	H00..00	Acute nasopharyngitis
3350	F502.00	Other otitis externa
3544	F4D0000	Unspecified blepharitis
3624		Maxillary sinusitis
3690	F4C3300	Bacterial conjunctivitis
3694	F526.00	Acute left otitis media
3790	F4C0.11	Eye infection
3821	H00..16	Rhinitis - acute
3904	J082.00	Oral aphthae
4018	J072.11	Parotitis
4061		Acute follicular tonsillitis
4168	F4A2711	Arc-welders' keratitis
4195	H1y1.12	Nasal vestibulitis
4276		Laryngitis sicca
4324	H121.00	Chronic pharyngitis
4328	F4G0100	Orbital cellulitis
4348	F527.00	Acute right otitis media
4433		Chronic maxillary sinusitis
4696	J080.00	Stomatitis
4718		Pharyngolaryngitis
4868	H024.00	Acute viral pharyngitis
4902		Streptococcal pharyngitis
5102		Serous otitis media NOS
5115		Acute viral laryngitis unspecified
5148		Acute secretory otitis media
5318	F4K0.12	Scleritis
5390	F514200	Catarrhal otitis media NOS
5437		Chronic sinusitis NOS
5535		Scalp infection
5577	F51..00	Nonsuppurative otitis media + eustachian tube disorders
5805	F501800	Furunculosis of external auditory meatus
5852	2523	O/E - angular stomatitis
5887	F510.00	Acute non suppurative otitis media
5903		Postmeasles otitis media
5939	AB20.12	Thrush of mouth and oesophagus
6173		Chronic laryngitis NOS
6177		Meibomian cyst infected
6466		Viral sore throat NOS
6559		Chronic otitis media with effusion, serous
7021	H010.00	Acute maxillary sinusitis
7266		O/E - follicular tonsillitis
7364		Candidiasis of mouth
7479	F515.11	Catarrh - eustachian
7730		Acute serous otitis media
7769	2564	O/E - glossitis
8213	H011.00	Acute frontal sinusitis
8452		Acute ulcerative tonsillitis
8496		Streptococcal tonsillitis
8852	F501112	Cellulitis, external ear
9176	F400500	Eye infection
9328		Chronic adenotonsillitis
9357		Acute viral tonsillitis
9797		Chronic myringitis without mention of otitis media
9973		Recurrent acute otitis media
9993		Chronic secretory otitis media, purulent
10083	H12..00	Chronic pharyngitis and nasopharyngitis
10087		Acute laryngotracheitis
10093		Tracheopharyngitis
10156		Acute bacterial tonsillitis
10254	F502400	Acute eczematoid otitis extern
10312	145..00	Sialoadenitis
10485	M030111	Cellulitis and abscess of nose
10517		Chronic otitis media with effusion, unspecified
10546		Chronic rhinosinusitis
10579	F440.00	Acute and subacute iridocyclitis
10765		Acute catarrhal laryngitis
10781		Acute suppurative otitis media tympanic membrane intact
11499		Throat infection - tonsillitis
11942		Chronic laryngitis and laryngotracheitis
12010		Acute erythematous tonsillitis
12164	2567	O/E - ulcer on tongue
12595	F4C0300	Acute mucopurulent conjunctivitis
12667		Chronic nasopharyngitis
14645	H120z00	Chronic rhinitis NOS
14926		Chronic pharyngitis NOS
15107	F501200	Acute infection of pinna
15163		Chronic frontal sinusitis
15231	H160.00	Chronic laryngitis
15568		Purulent otitis media NOS
15598		Candidiasis of mouth and oesophagus
15724		Acute ethmoidal sinusitis
15774		Influenza with laryngitis
15794		Hypertrophic pharyngitis
15970		Acute bacterial tonsillitis NOS
15973		Acute sanguinous otitis media
15996	F4K0.00	Scleritis and episcleritis
16067		Vincent's laryngitis
16120		Acute laryngitis and tracheitis NOS
16718		Streptococcal laryngitis
16954		Vincent's tonsillitis
17173		Recurrent sinusitis
17513		Chronic catarrhal laryngitis
17729	J082000	Minor aphthous ulceration
17772		Unspecified nonsuppurative otitis media
17866	F521.00	Chronic suppurative otitis media, tubotympanic
17899		Acute bacterial pharyngitis
18371		Acute otitis media with effusion
18908		Acute laryngopharyngitis
19284		Acute pansinusitis
20104		Acute tonsillitis NOS
20372		Acute suppurative otitis media NOS
20374		Acute nonsuppurative otitis media NOS
20578		Chronic mucoid otitis media NOS
20669		Acute suppurative otitis media tympanic membrane ruptured
20871		Bilateral suppurative otitis media
21012	F510200	Acute mucoid otitis media
21486		Acute ulcerative pharyngitis
21562		Granular pharyngitis
21725		Nonsuppurative otitis media NOS
21749		Mucoid otitis media NOS
22720		Acute laryngitis NOS
24590		Chronic suppurative otitis media, atticoantral
24708		Acute phlegmonous pharyngitis
24742		Chronic secretory otitis media, serous
24788		O/E - granular pharyngitis
25188		Chronic otitis media with effusion, purulent
25436		Chronic simple laryngitis
26038		Acute oedematous laryngitis
26085		Other chronic nonsuppurative otitis media NOS
27616		Erysipelas - otitis externa
28228		Empyema of mastoid
29589		Acute staphylococcal pharyngitis
29617		Influenza with pharyngitis
29696		Other acute sinusitis
29845		Allergic otitis media NOS
30569		Pharyngitis sicca
31501		Acute phlegmonous laryngitis
31536		Vincent's pharyngitis
33661		Chronic serous otitis media NOS
33664		Acute sinusitis NOS
34348		Chronic otitis media with effusion, other
35249		Lingular tonsillitis
35910		Serosanguinous chronic otitis media
36219		Acute gangrenous pharyngitis
36462		Caseous tonsillitis
36760	F501900	Other acute external ear infections
37409		Acute catarrhal tonsillitis
37443	F530.00	Acute mastoiditis
37597		Chronic allergic otitis media
38128		Acute obstructive laryngitis
38719	F500200	Chronic pinna perichondritis
38816		Acute sphenoidal sinusitis
38879		Atrophic pharyngitis
39501		Chronic pansinusitis
41268		Chronic laryngitis NOS
41324		Acute laryngitis and tracheitis
43317		Acute haemophilus influenzae laryngitis
46709		Aero-otitis media
47269		Chronic follicular pharyngitis
47426		Simple chronic pharyngitis
48703		Chronic sphenoidal sinusitis
49548		Other chronic sinusitis
49839		Chronic hypertrophic laryngitis
51562		Acute suppurative laryngitis
52756		Acute bacterial laryngitis unspecified
53395		Acute bacterial pharyngitis NOS
53708		Rhinopharyngitis mutilans
53734		[X]Other chronic suppurative otitis media
54375		Other chronic sinusitis NOS
54657		Chronic pharyngitis and nasopharyngitis NOS
56361		Pharyngitis keratosa
58188		Acute pneumococcal tonsillitis
58538		Fusobacterial necrotising tonsillitis
59986		Acute gangrenous tonsillitis
60733		Other acute sinusitis NOS
61497		Acute suppurative otitis media due to disease EC
62885		Acute ulcerative laryngitis
62905		Mucosanguinous chronic otitis media
63733		[X]Other chronic sinusitis
64973		Acute staphylococcal tonsillitis
68242		Infective otitis externa due to erysipelas
72914		[X]Otitis media in other diseases classified elsewhere
72916		[X]Otitis media in viral diseases classified elsewhere
73094		Aerosinusitis
73118		[X]Acute tonsillitis due to other specified organisms
73546		Chronic atrophic laryngitis
92428		Acute pneumococcal pharyngitis
93964		[X]Acute pharyngitis due to other specified organisms
94218		Acute rhinosinusitis
95893		History of recurrent tonsillitis
97330		[X]Other acute sinusitis
98656		[X]Otitis media in bacterial diseases classified elsewhere
99403		[X]Other acute nonsuppurative otitis media
1108		Vasomotor rhinitis

## Sheet: InfectInflam_Menin
medcode	read code	read term
7038	1471	H/O: meningitis
61924		[X]Meningitis due to other specified causes
100075		[X]Meningitis in viral diseases classified elsewhere
50054		[X]Other viral meningitis
37292		[X]Viral meningitis, unspecified
67432		Acute aseptic meningitis
59496		Acute secondary syphilitic meningitis
68274		Adenoviral meningitis
94724		Adenovirus meningitis
15977		Aseptic meningitis
6838		Bacterial meningitis
63007		Bacterial meningitis NOS
57511		Benign recurrent meningitis
63388		Candidal meningitis
26159		Chemical meningitis
49633		Chronic meningitis
69606		Coccidioidal meningitis
57279		Congenital syphilitic meningitis
34410		Coxsackie viral meningitis
69547		Cryptococcal meningitis
50934		ECHO viral meningitis
64613		Eosinophilic meningitis
46388		Escherichia coli meningitis
2845		Haemophilus meningitis
45009		Herpes simplex meningitis
45182		Herpes simplex meningitis
57895		Herpes zoster meningitis
44944		Herpes zoster with meningitis
60157		Histoplasma capsulatum with meningitis
68978		Klebsiella meningitis
54151		Leptospiral meningitis
33601		Lymphocytic choriomeningitis
45839		Lymphocytic choriomeningitis
5544		Measles complicated by meningitis
11736		Meningitis - meningococcal
11976		Meningitis - tuberculous
11929		Meningitis - viral NOS
72733		Meningitis due to adenovirus
66107		Meningitis due to bacillus pyocyaneus
72315		Meningitis due to congenital syphilis
40589		Meningitis due to coxsackie virus
31983		Meningitis due to cryptococcus
44889		Meningitis due to ECHO virus
12551		Meningitis due to enterovirus
42699		Meningitis due to escherichia coli
52479		Meningitis due to escherichia coli
61657		Meningitis due to fungal organisms
54321		Meningitis due to herpes simplex virus
71464		Meningitis due to herpes zoster virus
72193		Meningitis due to klebsiella pneumoniae
40088		Meningitis due to leptospira
50873		Meningitis due to listeriosis
2422		Meningitis due to lymphocytic choriomeningitis virus
54290		Meningitis due to mumps virus
97624		Meningitis due to neurosyphilis
34412		Meningitis due to organism NOS
27627		Meningitis due to other organisms
56366		Meningitis due to pertussis
70408		Meningitis due to proteus morganii
90288		Meningitis due to pseudomonas
72216		Meningitis due to salmonella
72646		Meningitis due to trypanosomiasis
72444		Meningitis due to typhoid fever
6902		Meningitis due to viral organisms EC
99700		Meningitis in other bacterial disease classified elsewhere
3945		Meningitis of unspecified cause
442		Meningococcal meningitis
21936		Meningococcal meningitis with acute meningococcal septicaem
24577		Meningococcal meningitis with meningococcal septicaemia
28287		Mumps meningitis
29874		Mumps meningitis
48106		Nonpyogenic meningitis
64028		Other non-bacterial meningitis
44618		Other non-bacterial meningitis NOS
97348		Other specified bacterial meningitis
72095		Other specified bacterial meningitis NOS
65853		Other specified viral meningitis
41811		Other viral meningitis
16736		Outbreak of meningitis - advice
60853		Plague meningitis
4605		Pneumococcal meningitis
70181		Proteus morganii meningitis
52697		Pseudomonas meningitis
57281		Salmonella meningitis
50303		Staphylococcal meningitis
4396		Streptococcal meningitis
60737		Syphilitic meningitis
2386		Unspecified meningitis
66554		Unspecified meningitis in bacterial disease EC
43411		Varicella meningitis
2169		Viral meningitis NOS

## Sheet: InfectInflam_Hep
medcode	read code	read term
11431	ZV02B00	[V]Hepatitis B carrier
28798	J63y100	Nonspecific reactive hepatitis
3142		Viral (infectious) hepatitis A
33645		Hepatitis A - current infection
40762		Congenital hepatitis A infection
27250		Hepatitis A test positive

## Sheet: InfectInflam_TB
medcode	read code	read term
1840	A1…00	Tuberculosis
635	A11..00	Pulmonary tuberculosis
11975		Tuberculous meningitis
69322		Tuberculous meningitis NOS
49235		Tuberculous pyelonephritis
50837		Tuberculous pyelitis
18206		[V] Personal history of pulmonary tuberculosis
9158		[V] Personal history of tuberculosis
97922		[X]Miliary tuberculosis, unspecified
93768		[X]Sequelae of respiratory and unspecified tuberculosis
73149		[X]Tuberculosis
72680		[X]Tuberculosis of other specified organs
72008		Acute miliary tuberculosis
31844		Acute miliary tuberculosis of a single specified site
42479		Acute miliary tuberculosis of multiple sites
97525		Ciprofloxacin resistant tuberculosis
55957		Congenital tuberculosis
56771		Cystitis in tuberculosis
99925		Encephalitis due to tuberculosis
56833		Erythema nodosum with tuberculosis NOS
31349		Fallopian tube tuberculosis
50261		Genitourinary tuberculosis NOS
5319		H/O: tuberculosis
96477		Inactive tuberculosis
53701		Infiltrative lung tuberculosis
93948		Isolated bronchial tuberculosis
69260		Isolated tracheal or bronchial tuberculosis
53473		Isolated tracheal or bronchial tuberculosis NOS
93015		Isolated tracheal tuberculosis
94249		Keratitis due to tuberculosis
73273		Late effects of central nervous system tuberculosis
40990		Late effects of genitourinary system tuberculosis
65464		Late effects of respiratory tuberculosis
29395		Late effects of tuberculosis
61442		Late effects of tuberculosis NOS
73549		Late effects of tuberculosis of bones and joints
70911		Late effects of tuberculosis of other specified organs
95913		Latent tuberculosis
47336		Lung tuberculosis
99188		Maternal tuberculosis in pregnancy/childbirth/puerperium
58140		Maternal tuberculosis,unspec whether in pregnancy/puerperium
16414		Miliary tuberculosis
53331		Miliary tuberculosis NOS
48580		Nodular lung tuberculosis
32180		Notification of tuberculosis
47016		On tuberculosis chemoprophylaxis
54570		Other gastrointestinal tract tuberculosis
33372		Other gastrointestinal tract tuberculosis NOS
30065		Other pleural effusion excluding mention of tuberculosis
42630		Other primary progressive tuberculosis
63959		Other respiratory tuberculosis
32459		Other specified miliary tuberculosis
18950		Other specified pulmonary tuberculosis
50902		Other specified respiratory tuberculosis
50147		Other specified respiratory tuberculosis NOS
34430		Other specified tuberculosis
41383		Other specified tuberculosis of central nervous system
23482		Pleurisy without effusion or active tuberculosis
31645		Pleurisy without effusion or active tuberculosis NOS
63172		Pneumoconiosis associated with tuberculosis
72322		Pseudotuberculosis
38110		Pulmonary tuberculosis NOS
23940		Renal tuberculosis
91666		Streptomycin resistant tuberculosis
47430		Tuberculosis - scrofuloderma
63351		Tuberculosis cutis
96668		Tuberculosis endocardium
4621		Tuberculosis lichenoides
4907		Tuberculosis limb bones - Tuberculous dactylitis
41051		Tuberculosis lung bact and histological examin not done
50869		Tuberculosis myocardium
15158		Tuberculosis NOS
56670		Tuberculosis oesophagus
35760		Tuberculosis of adrenal glands - Addison's disease
3830		Tuberculosis of bladder
70862		Tuberculosis of bone NOS
99305		Tuberculosis of bone, site unspecified
3596		Tuberculosis of bones and joints
44128		Tuberculosis of bones or joints NOS
62468		Tuberculosis of bronchus
70140		Tuberculosis of central nervous system NOS
54840		Tuberculosis of cerebral meninges
70293		Tuberculosis of cervical spine
58673		Tuberculosis of ear
27399		Tuberculosis of epididymis
43976		Tuberculosis of eye
70491		Tuberculosis of eye NOS
54579		Tuberculosis of gastrointestinal tract NOS
37422		Tuberculosis of genitourinary system
5145		Tuberculosis of hilar lymph nodes
2208		Tuberculosis of hip
2193		Tuberculosis of intestines, peritoneum and mesenteric glands
58827		Tuberculosis of intrathoracic lymph nodes
46926		Tuberculosis of intrathoracic lymph nodes NOS
3303		Tuberculosis of kidney
67292		Tuberculosis of kidney NOS
23451		Tuberculosis of knee
39279		Tuberculosis of large intestine
44039		Tuberculosis of larynx, trachea & bronchus conf bact/hist'y
24372		Tuberculosis of limb bones
46147		Tuberculosis of liver
65994		Tuberculosis of lumbar spine
16331		Tuberculosis of lung with cavitation
47832		Tuberculosis of lung, bacteriologically & histolog'y neg
93071		Tuberculosis of lung, confirmed by culture only
58588		Tuberculosis of lung, confirmed by unspecified means
62530		Tuberculosis of lung, confirmed histologically
44129		Tuberculosis of mediastinal lymph nodes
37598		Tuberculosis of mediastinum
41208		Tuberculosis of meninges and central nervous system
29482		Tuberculosis of mesenteric lymph glands
97658		Tuberculosis of nasal septum
45861		Tuberculosis of nasal sinus
72402		Tuberculosis of nasopharynx
12338		Tuberculosis of other bones
66584		Tuberculosis of other female genital organs
68973		Tuberculosis of other female genital organs NOS
95332		Tuberculosis of other limb bones
68821		Tuberculosis of other male genital organs
69154		Tuberculosis of other male genital organs NOS
55835		Tuberculosis of other organs
45932		Tuberculosis of other organs NOS
37886		Tuberculosis of other specified bones
42201		Tuberculosis of other specified joint
46727		Tuberculosis of other specified organs
46383		Tuberculosis of other specified organs NOS
34657		Tuberculosis of other urinary organs
4256		Tuberculosis of peripheral lymph nodes
26344		Tuberculosis of peripheral lymph nodes NOS
37834		Tuberculosis of pleura
60040		Tuberculosis of prostate
59087		Tuberculosis of rectum
49433		Tuberculosis of retroperitoneal lymph nodes
97325		Tuberculosis of sacrum/coccyx
47881		Tuberculosis of skin and subcutaneous tissue
30687		Tuberculosis of skin and subcutaneous tissue NOS
31436		Tuberculosis of small intestine
46802		Tuberculosis of spinal meninges
6553		Tuberculosis of spine
43370		Tuberculosis of spine (Pott's)
46019		Tuberculosis of stomach
30945		Tuberculosis of testis
99593		Tuberculosis of the bones of multiple sites
71138		Tuberculosis of the bones of other sites
67601		Tuberculosis of the bones of the ankle and foot
99783		Tuberculosis of the bones of the hand
53864		Tuberculosis of the bones of the shoulder region
68154		Tuberculosis of the forearm bone
57587		Tuberculosis of the lower leg bone
59916		Tuberculosis of the pelvic and thigh bones
62963		Tuberculosis of the upper arm bone
67337		Tuberculosis of thoracic spine
73590		Tuberculosis of thyroid gland
49503		Tuberculosis of tracheobronchial lymph nodes
99914		Tuberculosis of unspecified limb bone
53548		Tuberculosis of ureter
50489		Tuberculosis of urinary tract
3273		Tuberculosis of vertebral column - Pott's
62033		Tuberculosis papulonecrotica
40231		Tuberculosis pericardium
49481		Tuberculosis seminal vesicle
66976		Tuberculosis spleen
11819		Tuberculosis status
85954		Tuberculosis support
31445		Tuberculosis verrucosa cutis
44573		Tuberculosis with erythema nodosum hypersensitivity reaction
46272		Tuberculous pleurisy in primary progressive tuberculosis
39512		Tuberculous empyema
72072		Tuberculous encephalitis or myelitis NOS
59202		Tuberculous encephalitis or myelitis
93360		Tuberculous encephalitis
97778		Tuberculous encephalitis
99925		Encephalitis due to tuberculosis
91847		Acute myocarditis - tuberculous
20333		Tuberculous laryngitis
67637		Tuberculosis - lupus exedens
37492		Tuberculosis - lupus NOS
16367		Tuberculosis - lupus vulgaris

## Sheet: InfectInflam_Herpes
medcode	read code	read term
10408	A544200	Herpes simplex dendritic keratitis
45009		Herpes simplex meningitis
45182		Herpes simplex meningitis
548		Herpes simplex
946		Genital herpes simplex
21408		Herpes simplex viral infection
1083		Ophthalmic herpes simplex
29824		Herpes simplex no complication NOS
1082		Herpes simplex disciform keratitis
20617		Genital herpes simplex NOS
22269		Herpes simplex whitlow
32928		Genital herpes simplex contact
41245		Herpes simplex encephalitis
40712		Ophthalmic herpes simplex NOS
17500		Herpes simplex eyelid dermatitis
34295		Herpes simplex with other specified complication
43003		Congenital herpes simplex
43334		Herpes simplex ophthalmicus
24531		Herpes simplex with unspecified complication
32206		Herpes simplex otitis externa
36233		Herpes simplex with other specified complication NOS
54934		Encephalitis due to herpes simplex virus
48648		Herpes simplex- otitis externa
14327		Herpes simplex antibody level
45182		Herpes simplex meningitis
96197		Genital herpes simplex type 2
39239		Herpes simplex polymerase chain reaction
45009		Herpes simplex meningitis
96106		Genital herpes simplex type 1
55620		Visceral herpes simplex
61223		Herpes simplex iridocyclitis
47973		Herpes simplex pneumonia
93623		Herpes simplex virus type 2 nucleic acid detection
39240		Herpes simplex nucleic acid detection
27052		Herpes simplex antigen (EIA)
54321		Meningitis due to herpes simplex virus
93622		Herpes simplex virus type 1 nucleic acid detection
43535		Herpes simplex IgM level
48716		Herpes simplex septicaemia
96826		Recurrent genital herpes simplex type 1
14324		Herpes simplex IgG level
67338		Infective otitis externa due to herpes simplex
96006		Recurrent genital herpes simplex type 2
27055		Herpes simplex virus isolation
41245		Herpes simplex encephalitis
54934		Encephalitis due to herpes simplex virus

## Sheet: InfectInflam_UT
medcode	read code	read term
2546	k101.00	Acute pyelonephritis
389	K15..00	Cystitis
15074	K150.00	Acute cystitis
1289	K190.00	Urinary tract infection, site not specified
1572	K190.11	Recurrent urinary tract infection
10515	K190300	Recurrent urinary tract infection
97002	K190500	Urinary tract infection
150	K190z00	Urinary tract infection, site not specified NOS
3306	14D4.00	H/O: recurrent cystitis
9378	1AG..00	Recurrent urinary tract infections
3678	AB22000	Candidal balanitis
7452	AB21.00	Candidal vulvovaginitis
596	AB21100	Candidiasis of vagina
38698		Acute pyelonephritis NOS
64482		Acute pyelonephritis without medullary necrosis
2939		Calculous pyelonephritis
48855		Chronic obstructive pyelonephritis
4654		Chronic pyelonephritis
48111		Chronic pyelonephritis NOS
57568		Chronic pyelonephritis with medullary necrosis
99631		Chronic pyelonephritis without medullary necrosis
35360		Nonobstructive reflux-associated chronic pyelonephritis
53944		Pyelonephritis and pyonephrosis unspecified
95710		Pyelonephritis in diseases EC
1899		Pyelonephritis unspecified
59121		Unspecified pyelonephritis NOS
38572		Xanthogranulomatous pyelonephritis
14828		Acute pyelitis
21158		Chronic pyelitis
71787		Pyelitis in diseases EC
1106		Pyelitis unspecified
72686		[X]Other chronic cystitis
70189		[X]Other cystitis
20664		Acute dacryocystitis
10295		Acute gonococcal cystitis
3469		Chronic cystitis unspecified
44521		Chronic dacryocystitis
48908		Chronic gonococcal cystitis
11585		Chronic interstitial cystitis
29460		Chronic interstitial cystitis NOS
22682		Cystitis cystica
49842		Cystitis in actinomycosis
97040		Cystitis in amoebiasis
32909		Cystitis in bilharziasis
93839		Cystitis in diseases EC
30964		Cystitis in diseases EC NOS
68954		Cystitis in gonorrhoea
55168		Cystitis in moniliasis
44897		Cystitis in trichomoniasis
56771		Cystitis in tuberculosis
12484		Cystitis NOS
2602		Cystitis of pregnancy
7245		Dacryocystitis - acute
6909		Dacryocystitis - chronic
36238		Dacryocystitis NOS
69151		Diphtheritic cystitis
11447		Follicular cystitis
34652		Irradiation cystitis
32787		Other chronic cystitis
11315		Other chronic cystitis NOS
34630		Other cystitis NOS
10857		Other specified cystitis
29497		Prostatocystitis
1353		Recurrent cystitis
30068		Subacute cystitis
23776		Submucous cystitis
1053		Prostatitis NOS
7094		Prostatitis and other inflammatory diseases of prostate
2946		Chronic prostatitis
2292		Acute prostatitis
17966		Acute gonococcal prostatitis
19237		Chronic gonococcal prostatitis
49237		Trichomonal prostatitis
31348		Prostatitis in diseases EC
70508		Prostatitis in gonorrhoea
37385		Prostatitis in trichomoniasis
98372		Prostatitis in syphilis
101255		Prostatitis in diseases EC NOS
2985		Recurrent UTI
1734	K241.00	Epididymitis
186	K240.00	Orchitis
565	K242.00	Epididymo-orchitis
612	K271000	Balanitis
7094	K21..11	Prostatitis and other inflammatory diseases of prostate
11861	K276.00	Balanitis xerotica obliterans
5906	1AA..00	Prostatism
2627	K20..16	Prostatism
16100	14E1.00	H/O: prostatism
3678		Candidal balanitis
3277		Hydronephrosis

## Sheet: InfectInflam_OBGYN
medcode	read code	read term
9937	L400.00	Puerperal endometritis
492	K310.13	Mastitis
70783		Acute parametritis and pelvic cellulitis
33659		Acute pelvic cellulitis
5014		Bacterial vaginitis
7109	K420.00	Cervicitis and endocervicitis
2305	K421.00	Vaginitis and Vulvovaginitis
487	K421000	Vaginitis unspecified
1035	K421100	Vulvitis unspecified
1944		Senile (atrophic) vaginitis
14738		Inflammatory breast diseases NOS
5014		Bacterial vaginitis

[truncated: 104 more sheets: InfectInflam_Limb, InfectInflam_Skin, InfectInflam_Bone, InfectInflam_Septi, InfectInflam_Enceph, InfectInflam_Flu, InfectInflam_Malaria, InfectInflam_Shingles, InfectInflam_Dental, InfectInflam_Resp, InfectInflam_UResp, InfectInflam_Arthrit, InfectInflam_Gout, InfectInflam_AI, InfectInflam_AI_IBD, InfectInflam_AI_RA, InfectInflam_AI_Psor, InfectInflam_AI_DMT1, InfectInflam_AI_LThy, InfectInflam_AI_Lupus …]
