# Supplementary material for: Inflammatory diseases and risk of lung cancer among individuals who have never smoked
Source: Nat Commun. 2025 Jun 2;16:5095. doi: 10.1038/s41467-025-56803-z (PMC12130270; doi:10.1038/s41467-025-56803-z)
Supplement: Supplementary file 4 — Source Data [file 41467_2025_56803_MOESM4_ESM.zip › Source data files/Source data file S3_MedicationsGOLD.xlsx]

## Sheet: SABA
PRODUCT CODE	PRODUCT NAME	BNF CODE	BNF HEADER
898	Ventolin evohaler 100 100microgram/inhalation Pressurised inhalation (Glaxo Wellcome UK Ltd)	3010000	Bronchodilators
31	Ventolin 100microgram/inhalation Inhalation powder (Glaxo Wellcome UK Ltd)	3010000	Bronchodilators
4497	Ventolin accuhaler 200 200microgram/actuation Inhalation powder (Glaxo Wellcome UK Ltd)	3010000	Bronchodilators
957	Salamol easi-breathe 100microgram/actuation Pressurised inhalation (IVAX Pharmaceuticals UK Ltd)	3010000	Bronchodilators
907	Bricanyl turbohaler 500 500microgram Turbohaler (AstraZeneca UK Ltd)	3010000	Bronchodilators
958	Ventolin easi-breathe 100microgram/actuation Pressurised inhalation (Allen & Hanburys Ltd)	3010000	Bronchodilators
3163	Salbutamol 200micrograms disc	3010000	Bronchodilators
5889	Salamol 100microgram/inhalation Inhalation powder (Kent Pharmaceuticals Ltd)	3010000	Bronchodilators
17	Salbutamol 100micrograms/dose inhaler CFC free	3010101	Selective Beta 2 Agonists
1741	Salbutamol 100micrograms/dose breath actuated inhaler CFC free	3010101	Selective Beta 2 Agonists
42830	Ventolin 100micrograms/dose Evohaler (GlaxoSmithKline UK Ltd)	3010101	Selective Beta 2 Agonists
1711	Salbutamol 5mg/2.5ml nebuliser liquid unit dose vials	3010101	Selective Beta 2 Agonists
1619	Terbutaline 500micrograms/dose dry powder inhaler	3010101	Selective Beta 2 Agonists
1630	Salbutamol 2.5mg/2.5ml nebuliser liquid unit dose vials	3010101	Selective Beta 2 Agonists
5516	Salamol 100micrograms/dose Easi-Breathe inhaler (Teva UK Ltd)	3010101	Selective Beta 2 Agonists
282	Salbutamol 2mg/5ml oral solution sugar free	3010101	Selective Beta 2 Agonists
856	Ventolin 2mg/5ml syrup (GlaxoSmithKline UK Ltd)	3010101	Selective Beta 2 Agonists
860	Salbutamol 4mg tablets	3010101	Selective Beta 2 Agonists
1957	Ventolin 5mg Nebules (GlaxoSmithKline UK Ltd)	3010101	Selective Beta 2 Agonists
4665	Salbulin 100micrograms/dose inhaler (3M Health Care Ltd)	3010101	Selective Beta 2 Agonists
5170	Salamol 100micrograms/dose inhaler CFC free (Teva UK Ltd)	3010101	Selective Beta 2 Agonists
42858	Ventolin 200micrograms/dose Accuhaler (GlaxoSmithKline UK Ltd)	3010101	Selective Beta 2 Agonists
674	Ventolin 2.5mg Nebules (GlaxoSmithKline UK Ltd)	3010101	Selective Beta 2 Agonists
1414	Salamol 5mg/2.5ml nebuliser liquid Steri-Neb unit dose vials (Teva UK Ltd)	3010101	Selective Beta 2 Agonists
5898	Salamol steri-neb 2.5mg/2.5ml Nebuliser liquid (Numark Management Ltd)	3010101	Selective Beta 2 Agonists
6462	Salbutamol 95micrograms/dose dry powder inhaler	3010101	Selective Beta 2 Agonists
7017	Salbutamol 100micrograms/dose dry powder inhaler	3010101	Selective Beta 2 Agonists
9384	Salbutamol 4mg modified-release capsules	3010101	Selective Beta 2 Agonists
8	Salbutamol 100micrograms/dose inhaler	3010101	Selective Beta 2 Agonists
1698	Salbutamol 100micrograms/dose breath actuated inhaler	3010101	Selective Beta 2 Agonists
1620	Terbutaline 250micrograms/dose inhaler	3010101	Selective Beta 2 Agonists
16625	Ventide Rotacaps (GlaxoSmithKline UK Ltd)	3010101	Selective Beta 2 Agonists
7711	Terbutaline 250micrograms/dose inhaler with spacer	3010101	Selective Beta 2 Agonists
4541	Bricanyl SA 7.5mg tablets (AstraZeneca UK Ltd)	3010101	Selective Beta 2 Agonists
235	Bricanyl 250micrograms/dose inhaler (AstraZeneca UK Ltd)	3010100	adrenoceptor agonists
34134	Aerolin 400 100microgram/actuation Inhalation powder (3M Health Care Ltd)	3010000	Bronchodilators
30240	Aerolin autohaler 100microgram/actuation Pressurised inhalation (3M Health Care Ltd)	3010000	Bronchodilators
2655	Airomir 100micrograms/dose inhaler (Teva UK Ltd)	3010101	Selective Beta 2 Agonists
58269	AirSalb 100micrograms/dose inhaler CFC free (Sandoz Ltd)	3010101	Selective Beta 2 Agonists
9651	Asmasal 100microgram/inhalation Spacehaler (Celltech Pharma Europe Ltd)	3010000	Bronchodilators
1087	Asmasal 95micrograms/dose Clickhaler (Focus Pharmaceuticals Ltd)	3010101	Selective Beta 2 Agonists
21859	Asmaven 100microgram Inhalation powder (Berk Pharmaceuticals Ltd)	3010000	Bronchodilators
25784	Atimos Modulite 12micrograms/dose inhaler (Chiesi Ltd)	3010101	Selective Beta 2 Agonists
14527	Bambec 10mg tablets (AstraZeneca UK Ltd)	3010101	Selective Beta 2 Agonists
13575	Bambec 20mg tablets (AstraZeneca UK Ltd)	3010101	Selective Beta 2 Agonists
7192	Bambuterol 10mg tablets	3010101	Selective Beta 2 Agonists
12144	Bambuterol 20mg tablets	3010101	Selective Beta 2 Agonists
1794	Berotec 100microgram/actuation Inhalation powder (Boehringer Ingelheim Ltd)	3010101	Selective Beta 2 Agonists
13365	Berotec 5mg/ml Nebuliser liquid (Boehringer Ingelheim Ltd)	3010101	Selective Beta 2 Agonists
26829	Brelomax 2mg Tablet (Abbott Laboratories Ltd)	3010101	Selective Beta 2 Agonists
3584	Bricanyl 1.5mg/5ml syrup (AstraZeneca UK Ltd)	3010101	Selective Beta 2 Agonists
42886	Bricanyl 500micrograms/dose Turbohaler (AstraZeneca UK Ltd)	3010101	Selective Beta 2 Agonists
3534	Bricanyl 5mg tablets (AstraZeneca UK Ltd)	3010101	Selective Beta 2 Agonists
4640	Bricanyl 5mg/2ml Nebuliser liquid (AstraZeneca UK Ltd)	3010000	Bronchodilators
43085	Bricanyl 5mg/2ml Respules (AstraZeneca UK Ltd)	3010101	Selective Beta 2 Agonists
15483	Bricanyl Oral solution (AstraZeneca UK Ltd)	3010101	Selective Beta 2 Agonists
2758	Bricanyl Refill canister (AstraZeneca UK Ltd)	3010000	Bronchodilators
26987	Bricanyl Tablet (AstraZeneca UK Ltd)	3010101	Selective Beta 2 Agonists
25820	Bronchodil 10mg/5ml Oral solution (Viatris Pharmaceuticals Ltd)	3010101	Selective Beta 2 Agonists
15075	Bronchodil 20mg Tablet (Viatris Pharmaceuticals Ltd)	3010101	Selective Beta 2 Agonists
12486	Bronchodil 500microgram/dose Inhalation powder (Viatris Pharmaceuticals Ltd)	3010101	Selective Beta 2 Agonists
13181	Easyhaler Salbutamol sulfate 100micrograms/dose dry powder inhaler (Orion Pharma (UK) Ltd)	3010101	Selective Beta 2 Agonists
16577	Easyhaler Salbutamol sulfate 200micrograms/dose dry powder inhaler (Orion Pharma (UK) Ltd)	3010101	Selective Beta 2 Agonists
23787	Exirel 10mg Capsule (3M Health Care Ltd)	3010101	Selective Beta 2 Agonists
8012	Exirel 15mg Capsule (3M Health Care Ltd)	3010101	Selective Beta 2 Agonists
25821	Exirel 7.5mg/5ml Oral solution (3M Health Care Ltd)	3010101	Selective Beta 2 Agonists
12563	Exirel Inhalation powder (3M Health Care Ltd)	3010101	Selective Beta 2 Agonists
4842	Fenoterol 100microgram/actuation inhaler	3010101	Selective Beta 2 Agonists
10968	Foradil 12microgram inhalation powder capsules with device (Novartis Pharmaceuticals UK Ltd)	3010101	Selective Beta 2 Agonists
6526	Formoterol 12microgram inhalation powder capsules with device	3010101	Selective Beta 2 Agonists
14306	Formoterol 12micrograms/dose inhaler CFC free	3010101	Selective Beta 2 Agonists
9711	Formoterol 6micrograms/dose dry powder inhaler	3010101	Selective Beta 2 Agonists
35725	Formoterol Easyhaler 12micrograms/dose dry powder inhaler (Orion Pharma (UK) Ltd)	3010101	Selective Beta 2 Agonists
43738	Indacaterol 150microgram inhalation powder capsules with device	3010101	Selective Beta 2 Agonists
45610	Indacaterol 300microgram inhalation powder capsules with device	3010101	Selective Beta 2 Agonists
7935	Maxivent 100microgram/inhalation Inhalation powder (Ashbourne Pharmaceuticals Ltd)	3010000	Bronchodilators
23269	Maxivent 2.5mg/2.5ml nebuliser liquid unit dose Steripoule vials (Ashbourne Pharmaceuticals Ltd)	3010101	Selective Beta 2 Agonists
25339	Maxivent 5mg/2.5ml nebuliser liquid unit dose Steripoule vials (Ashbourne Pharmaceuticals Ltd)	3010101	Selective Beta 2 Agonists
32812	Numotac 10mg Tablet (3M Health Care Ltd)	3010101	Selective Beta 2 Agonists
62662	Olodaterol 2.5micrograms/dose solution for inhalation cartridge with device CFC free	3010101	Selective Beta 2 Agonists
43893	Onbrez Breezhaler 150microgram inhalation powder capsules with device (Novartis Pharmaceuticals UK Ltd)	3010101	Selective Beta 2 Agonists
44064	Onbrez Breezhaler 300microgram inhalation powder capsules with device (Novartis Pharmaceuticals UK Ltd)	3010101	Selective Beta 2 Agonists
22661	Pirbuterol 10mg capsule	3010101	Selective Beta 2 Agonists
8252	Pirbuterol 15mg capsule	3010101	Selective Beta 2 Agonists
25829	Pirbuterol 7.5mg/5ml oral solution	3010101	Selective Beta 2 Agonists
16236	Pirbuterol acetate inhaler	3010101	Selective Beta 2 Agonists
10858	Pulmadil auto Inhalation powder (3M Health Care Ltd)	3010101	Selective Beta 2 Agonists
3758	Pulmadil Inhalation powder (3M Health Care Ltd)	3010101	Selective Beta 2 Agonists
13038	Pulvinal Salbutamol 200micrograms/dose dry powder inhaler (Chiesi Ltd)	3010101	Selective Beta 2 Agonists
36677	Reproterol 10mg/5ml oral solution	3010101	Selective Beta 2 Agonists
22790	Reproterol 10mg/ml respirator solution	3010101	Selective Beta 2 Agonists
15165	Reproterol 500micrograms/dose inhaler	3010101	Selective Beta 2 Agonists
22663	Respacal 2mg Tablet (UCB Pharma Ltd)	3010101	Selective Beta 2 Agonists
8572	Rimiterol inhaler	3010101	Selective Beta 2 Agonists
1093	Salamol 100microgram/actuation Inhalation powder (IVAX Pharmaceuticals UK Ltd)	3010000	Bronchodilators
13996	Salamol 100microgram/inhalation Inhalation powder (Sandoz Ltd)	3010000	Bronchodilators
48547	Salamol 100micrograms/dose inhaler CFC free (Arrow Generics Ltd)	3010101	Selective Beta 2 Agonists
4634	Salamol 2.5mg/2.5ml nebuliser liquid Steri-Neb unit dose vials (Teva UK Ltd)	3010101	Selective Beta 2 Agonists
5837	Salamol steri-neb 5mg/2.5ml Nebuliser liquid (Numark Management Ltd)	3010101	Selective Beta 2 Agonists
31845	Salapin 2mg/5ml syrup (Pinewood Healthcare)	3010101	Selective Beta 2 Agonists
862	Salbulin Inhalation powder (3M Health Care Ltd)	3010000	Bronchodilators
38136	Salbulin Novolizer 100micrograms/dose inhalation powder (Meda Pharmaceuticals Ltd)	3010101	Selective Beta 2 Agonists
38226	Salbulin Novolizer 100micrograms/dose inhalation powder refill (Meda Pharmaceuticals Ltd)	3010101	Selective Beta 2 Agonists
34311	Salbutamol 100microgram/inhalation Inhalation powder (Berk Pharmaceuticals Ltd)	3010000	Bronchodilators
34702	Salbutamol 100microgram/inhalation Inhalation powder (C P Pharmaceuticals Ltd)	3010000	Bronchodilators
44713	Salbutamol 100microgram/inhalation Inhalation powder (Celltech Pharma Europe Ltd)	3010000	Bronchodilators
28508	Salbutamol 100microgram/inhalation Inhalation powder (IVAX Pharmaceuticals UK Ltd)	3010000	Bronchodilators
34619	Salbutamol 100microgram/inhalation Inhalation powder (Kent Pharmaceuticals Ltd)	3010000	Bronchodilators
46551	Salbutamol 100microgram/inhalation Inhalation powder (Neo Laboratories Ltd)	3010000	Bronchodilators
3443	Salbutamol 100microgram/inhalation Spacehaler (Celltech Pharma Europe Ltd)	3010000	Bronchodilators
30230	Salbutamol 100micrograms/actuation breath actuated inhaler	3010000	Bronchodilators
38214	Salbutamol 100micrograms/dose dry powder inhalation cartridge	3010101	Selective Beta 2 Agonists
38079	Salbutamol 100micrograms/dose dry powder inhalation cartridge with device	3010101	Selective Beta 2 Agonists
34310	Salbutamol 100micrograms/dose inhaler CFC free (A A H Pharmaceuticals Ltd)	3010101	Selective Beta 2 Agonists
33817	Salbutamol 100micrograms/dose inhaler CFC free (Actavis UK Ltd)	3010101	Selective Beta 2 Agonists
30118	Salbutamol 100micrograms/dose inhaler CFC free (Teva UK Ltd)	3010101	Selective Beta 2 Agonists
59409	Salbutamol 100micrograms/dose inhaler CFC free (Waymade Healthcare Plc)	3010101	Selective Beta 2 Agonists
14525	Salbutamol 100micrograms/inhalation vortex inhaler	3010000	Bronchodilators
34162	Salbutamol 2.5mg/2.5ml Nebuliser liquid (Galen Ltd)	3010101	Selective Beta 2 Agonists
42279	Salbutamol 2.5mg/2.5ml nebuliser liquid unit dose Steripoule vials (Galen Ltd)	3010101	Selective Beta 2 Agonists
40709	Salbutamol 2.5mg/2.5ml nebuliser liquid unit dose vials (A A H Pharmaceuticals Ltd)	3010101	Selective Beta 2 Agonists
33373	Salbutamol 200 Cyclocaps (Teva UK Ltd)	3010101	Selective Beta 2 Agonists
882	Salbutamol 200microgram inhalation powder capsules	3010101	Selective Beta 2 Agonists
30204	Salbutamol 200micrograms inahalation capsules	3010000	Bronchodilators
2978	Salbutamol 200micrograms/dose dry powder inhaler	3010101	Selective Beta 2 Agonists
881	Salbutamol 2mg tablets	3010101	Selective Beta 2 Agonists
34618	Salbutamol 2mg tablets (Actavis UK Ltd)	3010101	Selective Beta 2 Agonists
41548	Salbutamol 2mg tablets (Approved Prescription Services Ltd)	3010101	Selective Beta 2 Agonists
28881	Salbutamol 2mg/5ml oral solution sugar free (A A H Pharmaceuticals Ltd)	3010101	Selective Beta 2 Agonists
41691	Salbutamol 2mg/5ml oral solution sugar free (Sandoz Ltd)	3010101	Selective Beta 2 Agonists
32050	Salbutamol 400 Cyclocaps (Teva UK Ltd)	3010101	Selective Beta 2 Agonists
2850	Salbutamol 400microgram inhalation powder capsules	3010101	Selective Beta 2 Agonists
5753	Salbutamol 400micrograms disc	3010000	Bronchodilators
34029	Salbutamol 400micrograms inahalation capsules	3010000	Bronchodilators
32102	Salbutamol 4mg tablets (A A H Pharmaceuticals Ltd)	3010101	Selective Beta 2 Agonists
34938	Salbutamol 4mg tablets (Actavis UK Ltd)	3010101	Selective Beta 2 Agonists
34018	Salbutamol 5mg/2.5ml Nebuliser liquid (Galen Ltd)	3010101	Selective Beta 2 Agonists
45863	Salbutamol 5mg/2.5ml Nebuliser liquid (Generics (UK) Ltd)	3010101	Selective Beta 2 Agonists
40599	Salbutamol 5mg/2.5ml nebuliser liquid unit dose Steripoule vials (Galen Ltd)	3010101	Selective Beta 2 Agonists
7965	Salbutamol 5mg/ml nebuliser liquid	3010101	Selective Beta 2 Agonists
696	Salbutamol 8mg modified-release capsules	3010101	Selective Beta 2 Agonists
42497	Salbutamol 8mg tablet	3010101	Selective Beta 2 Agonists
38097	Salbutamol cyclocaps 200microgram Inhalation powder (DuPont Pharmaceuticals Ltd)	3010000	Bronchodilators
38416	Salbutamol cyclocaps 400microgram Inhalation powder (DuPont Pharmaceuticals Ltd)	3010000	Bronchodilators
30212	Salbutamol cyclohaler	3010000	Bronchodilators
40655	Salbuvent 100microgram/actuation Inhalation powder (Pharmacia Ltd)	3010000	Bronchodilators
31082	Salbuvent 5mg/ml Respirator solution (Pharmacia Ltd)	3010101	Selective Beta 2 Agonists
54742	Salmeterol 25micrograms/dose inhaler CFC free (A A H Pharmaceuticals Ltd)	3010101	Selective Beta 2 Agonists
35503	Salmeterol 50microgram inhalation powder blisters	3010101	Selective Beta 2 Agonists
35542	Salmeterol 50microgram inhalation powder blisters with device	3010101	Selective Beta 2 Agonists
3297	Salmeterol 50micrograms disc	3010101	Selective Beta 2 Agonists
50051	Serevent 25micrograms/dose Evohaler (Waymade Healthcare Plc)	3010101	Selective Beta 2 Agonists
35825	Serevent 50microgram disks (GlaxoSmithKline UK Ltd)	3010101	Selective Beta 2 Agonists
35165	Serevent 50microgram disks with Diskhaler (GlaxoSmithKline UK Ltd)	3010101	Selective Beta 2 Agonists
22430	Spacehaler salbutamol 100microgram/inhalation Spacehaler (Celltech Pharma Europe Ltd)	3010000	Bronchodilators
7953	Terbutaline 1.5mg/5ml oral solution sugar free	3010101	Selective Beta 2 Agonists
1628	Terbutaline 250micrograms/actuation refill canister	3010000	Bronchodilators
10825	Terbutaline 5mg tablets	3010101	Selective Beta 2 Agonists
5308	Terbutaline 5mg/2ml nebuliser liquid unit dose vials	3010101	Selective Beta 2 Agonists
17875	Terbutaline with guafenesin expectorant	3010101	Selective Beta 2 Agonists
42103	Tulobuterol 1mg/5ml sugar free syrup	3010101	Selective Beta 2 Agonists
19799	Tulobuterol 2mg	3010101	Selective Beta 2 Agonists
17696	Ventmax SR 4mg capsules (Chiesi Ltd)	3010101	Selective Beta 2 Agonists
22313	Ventmax SR 8mg capsules (Chiesi Ltd)	3010101	Selective Beta 2 Agonists
1882	Ventodisks 200microgram/blister Disc (Allen & Hanburys Ltd)	3010000	Bronchodilators
1950	Ventodisks 400microgram/blister Disc (Allen & Hanburys Ltd)	3010000	Bronchodilators
2851	Ventolin 200microgram Rotacaps (GlaxoSmithKline UK Ltd)	3010101	Selective Beta 2 Agonists
50557	Ventolin 200micrograms/dose Accuhaler (Lexon (UK) Ltd)	3010101	Selective Beta 2 Agonists
1952	Ventolin 400microgram Rotacaps (GlaxoSmithKline UK Ltd)	3010101	Selective Beta 2 Agonists
510	Ventolin 5mg/ml respirator solution (GlaxoSmithKline UK Ltd)	3010101	Selective Beta 2 Agonists
10458	Ventolin cr 4mg Tablet (Allen & Hanburys Ltd)	3010101	Selective Beta 2 Agonists
12042	Ventolin cr 8mg Tablet (Allen & Hanburys Ltd)	3010101	Selective Beta 2 Agonists
57694	Vertine 25micrograms/dose inhaler CFC free (Teva UK Ltd)	3010101	Selective Beta 2 Agonists
4171	Ventolin 2mg Tablet (Allen & Hanburys Ltd)	3010101/07010300	Selective Beta 2 Agonists/Myometrial Relaxants
19121	Beclometasone 100micrograms with Salbutamol 200micrograms inhalation capsules	03010101/03020000	Selective Beta 2 Agonists/Corticosteroids (for Respiratory Conditions)
19376	Beclometasone 200micrograms with Salbutamol 400micrograms inhalation capsules	03010101/03020000	Selective Beta 2 Agonists/Corticosteroids (for Respiratory Conditions)
3556	Beclometasone 50micrograms with salbutamol 100micrograms/inhalation inhaler	03010101/03020000	Selective Beta 2 Agonists/Corticosteroids (for Respiratory Conditions)

## Sheet: LABA
PRODUCT CODE	PRODUCT NAME	BNF CODE	BNF HEADER
719	Salmeterol 50micrograms/dose dry powder inhaler	3010101	Selective Beta 2 Agonists
7270	Salmeterol 25micrograms/dose inhaler CFC free	3010101	Selective Beta 2 Agonists
5740	Airomir 100micrograms/dose Autohaler (Teva UK Ltd)	3010101	Selective Beta 2 Agonists
7133	Formoterol 12micrograms/dose dry powder inhaler	3010101	Selective Beta 2 Agonists
910	Serevent diskhaler 50microgram Inhalation powder (Glaxo Wellcome UK Ltd)	3010101	Selective Beta 2 Agonists
1414	Salamol 5mg/2.5ml nebuliser liquid Steri-Neb unit dose vials (Teva UK Ltd)	3010101	Selective Beta 2 Agonists
1974	Oxis 12 Turbohaler (AstraZeneca UK Ltd)	3010101	Selective Beta 2 Agonists
1975	Oxis 6 Turbohaler (AstraZeneca UK Ltd)	3010101	Selective Beta 2 Agonists
2224	Serevent 50micrograms/dose Accuhaler (GlaxoSmithKline UK Ltd)	3010101	Selective Beta 2 Agonists
7268	Serevent 25micrograms/dose Evohaler (GlaxoSmithKline UK Ltd)	3010101	Selective Beta 2 Agonists
465	Salmeterol 25micrograms/dose inhaler	3010101	Selective Beta 2 Agonists
549	Serevent 25micrograms/dose inhaler (GlaxoSmithKline UK Ltd)	3010101	Selective Beta 2 Agonists
942	Aerolin 100micrograms/dose Autohaler (3M Health Care Ltd)	3010101	Selective Beta 2 Agonists
5172	Seretide 250 Evohaler (GlaxoSmithKline UK Ltd)	03010101/03020000	Selective Beta 2 Agonists/Corticosteroids (for Respiratory Conditions)
638	Seretide 250 Accuhaler (GlaxoSmithKline UK Ltd)	03010101/03020000	Selective Beta 2 Agonists/Corticosteroids (for Respiratory Conditions)
5161	Seretide 125 Evohaler (GlaxoSmithKline UK Ltd)	03010101/03020000	Selective Beta 2 Agonists/Corticosteroids (for Respiratory Conditions)
3666	Seretide 500 Accuhaler (GlaxoSmithKline UK Ltd)	03010101/03020000	Selective Beta 2 Agonists/Corticosteroids (for Respiratory Conditions)
5864	Salmeterol 25micrograms with fluticasone 250micrograms CFC free inhaler	03010101/03020000	Selective Beta 2 Agonists/Corticosteroids (for Respiratory Conditions)
6569	Salmeterol 25micrograms with fluticasone 125micrograms CFC free inhaler	03010101/03020000	Selective Beta 2 Agonists/Corticosteroids (for Respiratory Conditions)
665	Seretide 100 Accuhaler (GlaxoSmithKline UK Ltd)	03010101/03020000	Selective Beta 2 Agonists/Corticosteroids (for Respiratory Conditions)
5143	Seretide 50 Evohaler (GlaxoSmithKline UK Ltd)	03010101/03020000	Selective Beta 2 Agonists/Corticosteroids (for Respiratory Conditions)
11410	Fluticasone propionate 500micrograms/dose / Salmeterol 50micrograms/dose dry powder inhaler	03010101/03020000	Selective Beta 2 Agonists/Corticosteroids (for Respiratory Conditions)
5558	Salmeterol 50micrograms with fluticasone 500micrograms CFC free inhaler	03010101/03020000	Selective Beta 2 Agonists/Corticosteroids (for Respiratory Conditions)
6616	Salmeterol 25micrograms with fluticasone 50micrograms CFC free inhaler	03010101/03020000	Selective Beta 2 Agonists/Corticosteroids (for Respiratory Conditions)
13040	Fluticasone propionate 250micrograms/dose / Salmeterol 50micrograms/dose dry powder inhaler	03010101/03020000	Selective Beta 2 Agonists/Corticosteroids (for Respiratory Conditions)
37432	Fostair 100micrograms/dose / 6micrograms/dose inhaler (Chiesi Ltd)	03010101/03020000	Selective Beta 2 Agonists/Corticosteroids (for Respiratory Conditions)
5942	Salmeterol 50micrograms with fluticasone 250micrograms CFC free inhaler	03010101/03020000	Selective Beta 2 Agonists/Corticosteroids (for Respiratory Conditions)
6938	Salmeterol 50micrograms with fluticasone 100micrograms dry powder inhaler	03010101/03020000	Selective Beta 2 Agonists/Corticosteroids (for Respiratory Conditions)
11588	Fluticasone 125micrograms/dose / Salmeterol 25micrograms/dose inhaler CFC free	03010101/03020000	Selective Beta 2 Agonists/Corticosteroids (for Respiratory Conditions)
11618	Fluticasone 250micrograms/dose / Salmeterol 25micrograms/dose inhaler CFC free	03010101/03020000	Selective Beta 2 Agonists/Corticosteroids (for Respiratory Conditions)
12994	Fluticasone 50micrograms/dose / Salmeterol 25micrograms/dose inhaler CFC free	03010101/03020000	Selective Beta 2 Agonists/Corticosteroids (for Respiratory Conditions)
13273	Fluticasone propionate 100micrograms/dose / Salmeterol 50micrograms/dose dry powder inhaler	03010101/03020000	Selective Beta 2 Agonists/Corticosteroids (for Respiratory Conditions)
48666	Flutiform 250micrograms/dose / 10micrograms/dose inhaler (Napp Pharmaceuticals Ltd)	03010101/03020000	Selective Beta 2 Agonists/Corticosteroids (for Respiratory Conditions)
49868	Fluticasone 250micrograms/dose / Formoterol 10micrograms/dose inhaler CFC free	03010101/03020000	Selective Beta 2 Agonists/Corticosteroids (for Respiratory Conditions)
50036	Flutiform 125micrograms/dose / 5micrograms/dose inhaler (Napp Pharmaceuticals Ltd)	03010101/03020000	Selective Beta 2 Agonists/Corticosteroids (for Respiratory Conditions)
50689	Flutiform 50micrograms/dose / 5micrograms/dose inhaler (Napp Pharmaceuticals Ltd)	03010101/03020000	Selective Beta 2 Agonists/Corticosteroids (for Respiratory Conditions)
51209	Fluticasone 125micrograms/dose / Formoterol 5micrograms/dose inhaler CFC free	03010101/03020000	Selective Beta 2 Agonists/Corticosteroids (for Respiratory Conditions)
51270	Fluticasone 50micrograms/dose / Formoterol 5micrograms/dose inhaler CFC free	03010101/03020000	Selective Beta 2 Agonists/Corticosteroids (for Respiratory Conditions)

## Sheet: Antimuscarinicbronchodil
PRODUCT CODE	PRODUCT NAME	BNF CODE	BNF HEADER
1409	Ipratropium bromide 20micrograms/dose inhaler	3010200	Antimuscarinic Bronchodilators
534	Atrovent 20micrograms/dose inhaler (Boehringer Ingelheim Ltd)	3010200	Antimuscarinic Bronchodilators
6522	Ipratropium bromide 20micrograms/dose inhaler CFC free	3010200	Antimuscarinic Bronchodilators
1411	Ipratropium bromide 250micrograms/ml	3010200	Antimuscarinic Bronchodilators
35014	Tiotropium bromide 18microgram inhalation powder capsules with device	3010200	Antimuscarinic Bronchodilators
1962	Atrovent udv 0.25mg/ml Nebuliser liquid (Boehringer Ingelheim Ltd)	3010200	Antimuscarinic Bronchodilators
35011	Tiotropium bromide 18microgram inhalation powder capsules	3010200	Antimuscarinic Bronchodilators
746	Tiotropium 18 microgram Capsule	3010200	Antimuscarinic Bronchodilators
6512	Atrovent 20micrograms/dose inhaler CFC free (Boehringer Ingelheim Ltd)	3010200	Antimuscarinic Bronchodilators
1410	Ipratropium bromide 0.25mg/ml	3010200	Antimuscarinic Bronchodilators
1697	Atrovent 20micrograms/dose Autohaler (Boehringer Ingelheim Ltd)	3010200	Antimuscarinic Bronchodilators
3306	Atrovent Forte 40micrograms/dose inhaler (Boehringer Ingelheim Ltd)	3010200	Antimuscarinic Bronchodilators
4268	Ipratropium bromide 40micrograms/dose inhaler	3010200	Antimuscarinic Bronchodilators
6050	Spiriva 18 microgram Capsule (Boehringer Ingelheim Ltd)	3010200	Antimuscarinic Bronchodilators
6719	Ipratropium bromide 500micrograms/2ml nebuliser liquid unit dose vials	3010200	Antimuscarinic Bronchodilators
6758	Ipratropium 250micrograms/1ml nebuliser liquid Steri-Neb unit dose vials (Teva UK Ltd)	3010200	Antimuscarinic Bronchodilators
6772	Ipratropium bromide 250micrograms/1ml nebuliser liquid unit dose vials	3010200	Antimuscarinic Bronchodilators
36864	Tiotropium bromide 2.5micrograms/dose solution for inhalation cartridge with device CFC free	3010200	Antimuscarinic Bronchodilators
36869	Spiriva Respimat 2.5micrograms/dose solution for inhalation cartridge with device (Boehringer Ingelheim Ltd)	3010200	Antimuscarinic Bronchodilators
2437	Oxitropium bromide 100micrograms/dose inhaler	3010200	Antimuscarinic bronchodilators
3039	Oxivent 100micrograms/dose inhaler (Boehringer Ingelheim Ltd)	3010200	Antimuscarinic bronchodilators
3305	Combivent nebuliser liquid 2.5ml UDVs (Boehringer Ingelheim Ltd)	3010400	Compound Bronchodilator Preparations
11046	Ipratropium bromide with salbutamol 500micrograms + 2.5mg/2.5ml	03010101/03010200	Selective Beta 2 Agonists/Antimuscarinic Bronchodilators
12822	Salbutamol 2.5mg with ipratropium bromide 500micrograms/2.5ml unit dose nebuilser solution	03010101/03010200	Selective Beta 2 Agonists/Antimuscarinic Bronchodilators
2152	Ipratropium bromide with salbutamol 20mcg + 100mcg	03010101/03010400	Selective Beta 2 Agonists/Compound Bronchodilator Preparations
556	Combivent inhaler (Boehringer Ingelheim Ltd)	3010400	Compound bronchodilator preparations
49227	Aclidinium bromide 375micrograms/dose dry powder inhaler	3010200	Antimuscarinic Bronchodilators
50810	Atrovent 20micrograms/dose inhaler CFC free (DE Pharmaceuticals)	3010200	Antimuscarinic Bronchodilators
57557	Atrovent 20micrograms/dose inhaler CFC free (Lexon (UK) Ltd)	3010200	Antimuscarinic Bronchodilators
60920	Atrovent 20micrograms/dose inhaler CFC free (Sigma Pharmaceuticals Plc)	3010200	Antimuscarinic Bronchodilators
6911	Atrovent 250micrograms/1ml nebuliser liquid UDVs (Boehringer Ingelheim Ltd)	3010200	Antimuscarinic Bronchodilators
43090	Atrovent 40microgram Aerocaps (Boehringer Ingelheim Ltd)	3010200	Antimuscarinic Bronchodilators
43105	Atrovent 40microgram Aerocaps with Aerohaler (Boehringer Ingelheim Ltd)	3010200	Antimuscarinic Bronchodilators
7140	Atrovent 500micrograms/2ml nebuliser liquid UDVs (Boehringer Ingelheim Ltd)	3010200	Antimuscarinic Bronchodilators
55132	Atrovent 500micrograms/2ml nebuliser liquid UDVs (Waymade Healthcare Plc)	3010200	Antimuscarinic Bronchodilators
2994	Atrovent aerocaps 40microgram Inhalation powder (Boehringer Ingelheim Ltd)	3010200	Antimuscarinic Bronchodilators
9681	Atrovent aerohaler 40microgram Inhalation powder (Boehringer Ingelheim Ltd)	3010200	Antimuscarinic Bronchodilators
49228	Eklira 322micrograms/dose Genuair (AstraZeneca UK Ltd)	3010200	Antimuscarinic Bronchodilators
63992	Eklira 322micrograms/dose Genuair (Waymade Healthcare Plc)	3010200	Antimuscarinic Bronchodilators
53761	Glycopyrronium bromide 55microgram inhalation powder capsules with device	3010200	Antimuscarinic Bronchodilators
61879	Incruse Ellipta 55micrograms/dose dry powder inhaler (GlaxoSmithKline UK Ltd)	3010200	Antimuscarinic Bronchodilators
40637	Ipratropium 250micrograms/1ml nebuliser liquid unit dose Steripoule vials (Galen Ltd)	3010200	Antimuscarinic Bronchodilators
23709	Ipratropium 500micrograms/2ml nebuliser liquid Steri-Neb unit dose vials (Teva UK Ltd)	3010200	Antimuscarinic Bronchodilators
40832	Ipratropium 500micrograms/2ml nebuliser liquid unit dose Steripoule vials (Galen Ltd)	3010200	Antimuscarinic Bronchodilators
6081	Ipratropium bromide 20micrograms/dose breath actuated inhaler	3010200	Antimuscarinic Bronchodilators
37791	Ipratropium bromide 250microgram/ml	3010200	Antimuscarinic Bronchodilators
23961	Ipratropium bromide 250microgram/ml Inhalation vapour (Galen Ltd)	3010200	Antimuscarinic Bronchodilators
30229	Ipratropium bromide 250microgram/ml Nebuliser liquid (Galen Ltd)	3010200	Antimuscarinic Bronchodilators
40177	Ipratropium bromide 250microgram/ml Nebuliser liquid (Hillcross Pharmaceuticals Ltd)	3010200	Antimuscarinic Bronchodilators
8333	Ipratropium bromide 40microgram inhalation powder capsules	3010200	Antimuscarinic Bronchodilators
11779	Ipratropium bromide 40microgram inhalation powder capsules with device	3010200	Antimuscarinic Bronchodilators
53174	Ipratropium bromide 500micrograms/2ml nebuliser liquid unit dose vials (A A H Pharmaceuticals Ltd)	3010200	Antimuscarinic Bronchodilators
26616	Ipratropium bromide with fenoterol hydrobromide 0micrograms + 100micrograms/actuation	03010101/03010400	Selective Beta 2 Agonists/Compound Bronchodilator Preparations
27505	Ipratropium bromide with fenoterol hydrobromide 40micrograms + 100micrograms/actuation	03010101/03010400	Selective Beta 2 Agonists/Compound Bronchodilator Preparations
9270	Ipratropium bromide with fenoterol hydrobromide 500micrograms + 1.25mg/4ml	03010101/03010400	Selective Beta 2 Agonists/Compound Bronchodilator Preparations
23567	Respontin 250micrograms/1ml Nebules (GlaxoSmithKline UK Ltd)	3010200	Antimuscarinic Bronchodilators
18140	Respontin 500micrograms/2ml Nebules (GlaxoSmithKline UK Ltd)	3010200	Antimuscarinic Bronchodilators
18421	Respontin nebules 250microgram/ml Nebuliser liquid (Glaxo Wellcome UK Ltd)	3010200	Antimuscarinic Bronchodilators
53982	Seebri Breezhaler 44microgram inhalation powder capsules with device (Novartis Pharmaceuticals UK Ltd)	3010200	Antimuscarinic Bronchodilators
35000	Spiriva 18microgram inhalation powder capsules (Boehringer Ingelheim Ltd)	3010200	Antimuscarinic Bronchodilators
51967	Spiriva 18microgram inhalation powder capsules (Mawdsley-Brooks & Company Ltd)	3010200	Antimuscarinic Bronchodilators
50292	Spiriva 18microgram inhalation powder capsules (Sigma Pharmaceuticals Plc)	3010200	Antimuscarinic Bronchodilators
34995	Spiriva 18microgram inhalation powder capsules with HandiHaler (Boehringer Ingelheim Ltd)	3010200	Antimuscarinic Bronchodilators
50577	Spiriva 18microgram inhalation powder capsules with HandiHaler (DE Pharmaceuticals)	3010200	Antimuscarinic Bronchodilators
59638	Spiriva 18microgram inhalation powder capsules with HandiHaler (Sigma Pharmaceuticals Plc)	3010200	Antimuscarinic Bronchodilators
50103	Spiriva 18microgram inhalation powder capsules with HandiHaler (Waymade Healthcare Plc)	3010200	Antimuscarinic Bronchodilators
61582	Spiriva Respimat 2.5micrograms/dose solution for inhalation cartridge with device (Waymade Healthcare Plc)	3010200	Antimuscarinic Bronchodilators
1415	Steri-neb ipratropium 250microgram/ml Nebuliser liquid (IVAX Pharmaceuticals UK Ltd)	3010200	Antimuscarinic Bronchodilators
64232	Tiotropium bromide 2.5micrograms/dose solution for inhalation cartridge with device CFC free (AM Distributions (Yorkshire) Ltd)	3010200	Antimuscarinic Bronchodilators
13757	Tropiovent steripoule 250microgram/ml Nebuliser liquid (Ashbourne Pharmaceuticals Ltd)	3010200	Antimuscarinic Bronchodilators
62109	Umeclidinium bromide 65micrograms/dose dry powder inhaler	3010200	Antimuscarinic Bronchodilators

## Sheet: Macrolides
PRODUCT CODE	PRODUCT NAME	BNF CODE	BNF HEADER
681	Clarithromycin 500mg tablets	5010500	Macrolides
537	Clarithromycin 250mg tablets	5010500	Macrolides
733	Erythromycin ethyl succinate 500mg tablets	5010500	Macrolides
6803	Clarithromycin 500mg modified-release tablets	5010500	Macrolides
438	Erythromycin stearate 250mg tablets	5010500	Macrolides
327	Erythroped a 500mg Tablet (Abbott Laboratories Ltd)	5010500	Macrolides
553	Erythromycin 250mg.5ml oral suspension	5010500	Macrolides
5116	Azithromycin 250mg capsules	5010500	Macrolides
6121	Klaricid XL 500mg tablets (Mylan)	5010500	Macrolides
480	Erythrocin 250mg Tablet (Abbott Laboratories Ltd)	5010500	Macrolides
1072	Erythrocin 500 500mg Tablet (Abbott Laboratories Ltd)	5010500	Macrolides
105	Erythroped 250mg/5ml Liquid (Abbott Laboratories Ltd)	5010500	Macrolides
743	Azithromycin 500mg tablets	5010500	Macrolides
2350	Erythromycin stearate 500mg tablets	5010500	Macrolides
997	Erythroped pi 125mg/5ml Liquid (Abbott Laboratories Ltd)	5010500	Macrolides
2326	Erythromycin 500mg/5ml oral suspension	5010500	Macrolides
5057	Azithromycin 200mg/5ml oral suspension	5010500	Macrolides
6623	Klaricid 500 tablets (Abbott Laboratories Ltd)	5010500	Macrolides
14514	Zithromax 200mg/5ml oral suspension (Pfizer Ltd)	5010500	Macrolides
63	Erythromycin 250mg gastro-resistant tablets	05010500/13060201	Macrolides/Oral Antibacterials For Acne
103	Erythromycin 250mg gastro-resistant capsules	05010500/13060201	Macrolides/Oral Antibacterials For Acne
318	Erymax 250mg Capsule (Elan Pharma)	05010500/13060201	Macrolides/Oral Antibacterials For Acne
401	Erythromycin 500mg ec gastro-resistant tablets	05010500/13060201	Macrolides/Oral Antibacterials For Acne
10190	Erymax 250mg gastro-resistant capsules (Teva UK Ltd)	05010500/13060201	Macrolides/Oral Antibacterials For Acne
201	Erythrocin 1g/vial Injection (Abbott Laboratories Ltd)	5010500	Macrolides
331	Clarithromycin 125mg/5ml oral suspension	5010500	Macrolides
397	Erythromycin 125mg/5ml oral suspension	5010500	Macrolides
532	Erythroped 250mg/5ml Oral suspension (Abbott Laboratories Ltd)	5010500	Macrolides
765	Clarithromycin 250mg granules sachets	5010500	Macrolides
825	Erythroped pi 125mg/5ml Oral suspension (Abbott Laboratories Ltd)	5010500	Macrolides
993	Erythroped forte 500mg/5ml Liquid (Abbott Laboratories Ltd)	5010500	Macrolides
2225	Erythromycin ethyl succinate 250mg/5ml oral suspension sugar free	5010500	Macrolides
2226	Erythromycin ethyl succinate 500mg/5ml oral suspension	5010500	Macrolides
2376	Erythromycin ethyl succinate 250mg/5ml oral suspension	5010500	Macrolides
2429	Erythromycin ethyl succinate 125mg/5ml oral suspension	5010500	Macrolides
2719	Klaricid 250mg tablets (Abbott Laboratories Ltd)	5010500	Macrolides
3042	Erythroped pi 125mg Sachets (Abbott Laboratories Ltd)	5010500	Macrolides
3209	Erythromid 250mg Tablet (Abbott Laboratories Ltd)	05010500/13060201	Macrolides/Oral Antibacterials For Acne
3572	Erythroped 250mg Powder (Abbott Laboratories Ltd)	5010500	Macrolides
3736	Klaricid 125mg/5ml Oral suspension (Abbott Laboratories Ltd)	5010500	Macrolides
4153	Erythrolar 250mg/5ml Liquid (Lagap)	5010500	Macrolides
4165	Zithromax 250mg capsules (Pfizer Ltd)	5010500	Macrolides
4372	Erythroped forte 500mg Sachets (Abbott Laboratories Ltd)	5010500	Macrolides
4489	Erycen 250mg Tablet (Berk Pharmaceuticals Ltd)	05010500/13060201	Macrolides/Oral Antibacterials For Acne
4596	Erythroped a 1g Sachets (Abbott Laboratories Ltd)	5010500	Macrolides
4610	Erythroped forte 500mg/5ml Oral suspension (Abbott Laboratories Ltd)	5010500	Macrolides
4672	Erythromycin ethyl succinate 125mg/5ml oral suspension sugar free	5010500	Macrolides
5335	Zithromax 500mg tablets (Pfizer Ltd)	5010500	Macrolides
5357	Clarithromycin 250mg/5ml oral suspension	5010500	Macrolides
9148	Erythromid ds 500mg Tablet (Abbott Laboratories Ltd)	05010500/13060201	Macrolides/Oral Antibacterials For Acne
9434	Erymin 250mg/5ml Oral suspension (Elan Pharma)	5010500	Macrolides
9583	Klaricid 250mg/5ml Oral suspension (Abbott Laboratories Ltd)	5010500	Macrolides
9903	Erythromycin estolate 250mg capsules	05010500/13060201	Macrolides/Oral Antibacterials For Acne
11611	Rommix 250 EC tablets (Ashbourne Pharmaceuticals Ltd)	05010500/13060201	Macrolides/Oral Antibacterials For Acne
12330	Erythromycin ethylsuccinate 1g sachets	5010500	Macrolides
13120	Erythromycin ethyl succinate 250mg/5ml oral suspension (A A H Pharmaceuticals Ltd)	5010500	Macrolides
13167	Erythromycin ethyl succinate 125mg/5ml oral suspension (A A H Pharmaceuticals Ltd)	5010500	Macrolides
13323	Clarithromycin 500mg powder for solution for infusion vials	5010500	Macrolides
13635	Erythromycin ethylsuccinate 250mg sachets	5010500	Macrolides
14171	Erythromycin ethyl succinate 500mg/5ml oral suspension sugar free	5010500	Macrolides
14429	Erythromycin 125mg sprinkle capsules	5010500	Macrolides
14511	Erymax sprinkle 125mg Capsule (Elan Pharma)	5010500	Macrolides
14816	Klaricid Adult 250mg granules sachets (BGP Products Ltd)	5010500	Macrolides
15713	Erythromycin ethylsuccinate 500mg sachets	5010500	Macrolides
16747	Erythroped 250mg Sachets (Abbott Laboratories Ltd)	5010500	Macrolides
17207	Ilosone 250mg Capsule (Dista Products Ltd)	05010500/13060201	Macrolides/Oral Antibacterials For Acne
18643	Ilosone 500mg Tablet (Dista Products Ltd)	05010500/13060201	Macrolides/Oral Antibacterials For Acne
18682	Ilosone 125mg/5ml Liquid (Dista Products Ltd)	05010500/13060201	Macrolides/Oral Antibacterials For Acne
19330	Ilosone 250mg/5ml Liquid (Dista Products Ltd)	05010500/13060201	Macrolides/Oral Antibacterials For Acne
21808	Rommix 125mg/5ml Oral suspension sugar free (Ashbourne Pharmaceuticals Ltd)	5010500	Macrolides
22964	Telithromycin 400mg tablets	5010500	Macrolides
23017	Erycen 500mg Tablet (Berk Pharmaceuticals Ltd)	05010500/13060201	Macrolides/Oral Antibacterials For Acne
23244	Ilotycin 250mg Tablet (Eli Lilly and Company Ltd)	05010500/13060201	Macrolides/Oral Antibacterials For Acne
23954	Erythrolar 500mg Tablet (Lagap)	5010500	Macrolides
24127	Erythromycin 250mg gastro-resistant tablets (A A H Pharmaceuticals Ltd)	05010500/13060201	Macrolides/Oral Antibacterials For Acne
24129	Erythromycin 250mg gastro-resistant tablets (IVAX Pharmaceuticals UK Ltd)	05010500/13060201	Macrolides/Oral Antibacterials For Acne
24220	Arpimycin 250mg/5ml Liquid (Rosemont Pharmaceuticals Ltd)	5010500	Macrolides
25278	Rommix 500mg Tablet (Ashbourne Pharmaceuticals Ltd)	05010500/13060201	Macrolides/Oral Antibacterials For Acne
25280	Tiloryth 250mg gastro-resistant capsules (Tillomed Laboratories Ltd)	05010500/13060201	Macrolides/Oral Antibacterials For Acne
25595	Erythromycin ethyl succinate 500mg/5ml oral suspension sugar free (IVAX Pharmaceuticals UK Ltd)	5010500	Macrolides
25751	Erythromycin ethylsuccinate (coated) 250mg/5ml oral suspension sugar free	5010500	Macrolides
25900	Spiramycin 500mg tablet	5010500	Macrolides
26189	Erythromycin 1g powder for solution for infusion vials	5010500	Macrolides
26365	Erythromycin 500mg Tablet (IVAX Pharmaceuticals UK Ltd)	05010500/13060201	Macrolides/Oral Antibacterials For Acne
27203	Erythromycin ethyl succinate 500mg/5ml oral suspension sugar free (Teva UK Ltd)	5010500	Macrolides
27495	Arpimycin 125mg/5ml Liquid (Rosemont Pharmaceuticals Ltd)	5010500	Macrolides
27504	Primacine 500mg/5ml Liquid (Pinewood Healthcare)	5010500	Macrolides
27768	Erythrolar 250mg Tablet (Lagap)	5010500	Macrolides
28289	Klaricid IV 500mg powder for solution for infusion vials (BGP Products Ltd)	5010500	Macrolides
29154	Erythromycin 250mg Capsule (Actavis UK Ltd)	05010500/13060201	Macrolides/Oral Antibacterials For Acne
29344	Erythromycin 250mg gastro-resistant tablets (Actavis UK Ltd)	05010500/13060201	Macrolides/Oral Antibacterials For Acne
30177	Erythromycin ethyl succinate 250mg/5ml oral suspension sugar free (IVAX Pharmaceuticals UK Ltd)	5010500	Macrolides
30234	Erythromycin ethylsuccinate 125mg sachets	5010500	Macrolides
30520	Primacine 125mg/5ml Liquid (Pinewood Healthcare)	5010500	Macrolides
30980	Erythromycin ethyl succinate 500mg/5ml oral suspension (Kent Pharmaceuticals Ltd)	5010500	Macrolides
31379	Ketek 400mg tablets (Sanofi)	5010500	Macrolides
31420	Rovamycin 500mg Tablet (Rhone-Poulenc Rorer Ltd)	5010500	Macrolides
31428	Retcin 250mg Tablet (DDSA Pharmaceuticals Ltd)	05010500/13060201	Macrolides/Oral Antibacterials For Acne
31514	Erythromycin ethyl succinate 500mg/5ml oral suspension sugar free (Abbott Laboratories Ltd)	5010500	Macrolides
31530	Erythromycin 250mg gastro-resistant tablets (Ranbaxy (UK) Ltd)	05010500/13060201	Macrolides/Oral Antibacterials For Acne
32898	Erythromycin ethyl succinate 250mg/5ml oral suspension sugar free (A A H Pharmaceuticals Ltd)	5010500	Macrolides
32902	Erythromycin ethyl succinate 250mg/5ml oral suspension (Kent Pharmaceuticals Ltd)	5010500	Macrolides
33248	Erythromycin 125mg/5ml Liquid (IVAX Pharmaceuticals UK Ltd)	5010500	Macrolides
33304	Kerymax 250mg gastro-resistant capsules (Kent Pharmaceuticals Ltd)	05010500/13060201	Macrolides/Oral Antibacterials For Acne
33685	Erythromycin 250mg gastro-resistant tablets (Teva UK Ltd)	05010500/13060201	Macrolides/Oral Antibacterials For Acne
33686	Erythromycin 250mg gastro-resistant capsules (A A H Pharmaceuticals Ltd)	05010500/13060201	Macrolides/Oral Antibacterials For Acne
33694	Erythromycin ethyl succinate 250mg/5ml oral suspension sugar free (Mylan Ltd)	5010500	Macrolides
33695	Erythromycin ethyl succinate 125mg/5ml oral suspension sugar free (Mylan Ltd)	5010500	Macrolides
33697	Erythromycin ethyl succinate 125mg/5ml oral suspension sugar free (A A H Pharmaceuticals Ltd)	5010500	Macrolides
33703	Erythromycin 250mg gastro-resistant tablets (Abbott Laboratories Ltd)	05010500/13060201	Macrolides/Oral Antibacterials For Acne
33705	Erythromycin ethyl succinate 125mg/5ml oral suspension sugar free (Teva UK Ltd)	5010500	Macrolides
33888	Azithromycin 250mg tablets	5010500	Macrolides
34189	Erythromycin 250mg Tablet (C P Pharmaceuticals Ltd)	05010500/13060201	Macrolides/Oral Antibacterials For Acne
34231	Erythromycin 125mg/5ml Liquid (Berk Pharmaceuticals Ltd)	5010500	Macrolides
34334	Erythromycin 250mg gastro-resistant tablets (Mylan Ltd)	05010500/13060201	Macrolides/Oral Antibacterials For Acne
34394	Clarithromycin 250mg tablets (Mylan Ltd)	5010500	Macrolides
34479	Erythromycin 250mg gastro-resistant tablets (Sovereign Medical Ltd)	05010500/13060201	Macrolides/Oral Antibacterials For Acne
34512	Erythromycin 250mg gastro-resistant capsules (Teva UK Ltd)	05010500/13060201	Macrolides/Oral Antibacterials For Acne
34533	Clarithromycin 250mg tablets (Teva UK Ltd)	5010500	Macrolides
34608	Clarithromycin 500mg tablets (Mylan Ltd)	5010500	Macrolides
34650	Clarithromycin 250mg tablets (A A H Pharmaceuticals Ltd)	5010500	Macrolides
34779	Erythromycin ethyl succinate 125mg/5ml oral suspension (Sandoz Ltd)	5010500	Macrolides
34795	Erythromycin ethyl succinate 125mg/5ml oral suspension sugar free (IVAX Pharmaceuticals UK Ltd)	5010500	Macrolides
34811	Clarithromycin 250mg/5ml oral suspension (Ranbaxy (UK) Ltd)	5010500	Macrolides
34837	Erythromycin 250mg Gastro-resistant tablet (Co-Pharma Ltd)	05010500/13060201	Macrolides/Oral Antibacterials For Acne
34853	Erythromycin ethyl succinate 250mg/5ml oral suspension sugar free (Teva UK Ltd)	5010500	Macrolides
34869	Erythromycin 500mg Tablet (C P Pharmaceuticals Ltd)	05010500/13060201	Macrolides/Oral Antibacterials For Acne
34873	Erythromycin 250mg Tablet (Berk Pharmaceuticals Ltd)	05010500/13060201	Macrolides/Oral Antibacterials For Acne
34974	Clarithromycin 500mg tablets (Teva UK Ltd)	5010500	Macrolides
36514	Arpimycin 250mg/5ml Oral suspension (Rosemont Pharmaceuticals Ltd)	5010500	Macrolides
36544	Arpimycin 125mg/5ml Oral suspension (Rosemont Pharmaceuticals Ltd)	5010500	Macrolides
37022	Arpimycin 500mg/5ml Liquid (Rosemont Pharmaceuticals Ltd)	5010500	Macrolides
37681	Erythrocin IV lactobionate 1g powder for solution for infusion vials (AMCo)	5010500	Macrolides
37694	Erythromycin estolate 500mg tablets	05010500/13060201	Macrolides/Oral Antibacterials For Acne
37796	Erythromycin estolate 125mg/5ml suspension	05010500/13060201	Macrolides/Oral Antibacterials For Acne
38163	Clarithromycin 500mg tablets (A A H Pharmaceuticals Ltd)	5010500	Macrolides
38997	Klaricid Paediatric 125mg/5ml oral suspension (BGP Products Ltd)	5010500	Macrolides
39010	Klaricid Paediatric 250mg/5ml oral suspension (BGP Products Ltd)	5010500	Macrolides
39118	Primacine 250mg/5ml Liquid (Pinewood Healthcare)	5010500	Macrolides
39613	Erythrocin 500 tablets (AMCo)	5010500	Macrolides
39616	Erythrocin 250 tablets (AMCo)	5010500	Macrolides
39623	Erythroped PI SF 125mg/5ml oral suspension (AMCo)	5010500	Macrolides
39632	Erythroped A 500mg tablets (AMCo)	5010500	Macrolides
39642	Erythroped Forte SF 500mg/5ml oral suspension (AMCo)	5010500	Macrolides
39669	Erythroped SF 250mg/5ml oral suspension (AMCo)	5010500	Macrolides
40073	Erythromycin estolate 250mg/5ml suspension	05010500/13060201	Macrolides/Oral Antibacterials For Acne
40218	Azithromycin 500mg tablets (Teva UK Ltd)	5010500	Macrolides
40784	Clarithromycin 500mg tablets (Sandoz Ltd)	5010500	Macrolides
41389	Erythoden 250mg/5ml Liquid (Stevenden Healthcare)	5010500	Macrolides
41453	Clarithromycin 125mg/5ml oral suspension (Ranbaxy (UK) Ltd)	5010500	Macrolides
41584	Erythromycin 250mg/5ml Liquid (IVAX Pharmaceuticals UK Ltd)	5010500	Macrolides
41604	Erythromycin 500mg Tablet (Hillcross Pharmaceuticals Ltd)	05010500/13060201	Macrolides/Oral Antibacterials For Acne
42296	Erythromycin 250mg gastro-resistant tablets (Dr Reddy's Laboratories (UK) Ltd)	05010500/13060201	Macrolides/Oral Antibacterials For Acne
42659	Erythromycin ethyl succinate 125mg/5ml oral suspension sugar free (Abbott Laboratories Ltd)	5010500	Macrolides
42661	Erythromycin 250mg gastro-resistant tablets (Almus Pharmaceuticals Ltd)	05010500/13060201	Macrolides/Oral Antibacterials For Acne
43400	Clamelle 500mg tablets (Actavis UK Ltd)	5010500	Macrolides
45591	Clarie XL 500mg tablets (Teva UK Ltd)	5010500	Macrolides
45795	Clarithromycin 125mg/5ml oral suspension (A A H Pharmaceuticals Ltd)	5010500	Macrolides
45870	Erythromycin ethyl succinate 125mg/5ml oral suspension sugar free (Pinewood Healthcare)	5010500	Macrolides
46154	Erythromycin ethyl succinate 250mg/5ml oral suspension sugar free (Abbott Laboratories Ltd)	5010500	Macrolides
46488	Clarithromycin 500mg tablets (Ranbaxy (UK) Ltd)	5010500	Macrolides
46695	Azithromycin 500mg Tablet (Hillcross Pharmaceuticals Ltd)	5010500	Macrolides
46696	Erythromycin ethyl succinate 250mg/5ml oral suspension (Sandoz Ltd)	5010500	Macrolides
47126	Erythromycin ethyl succinate 125mg/5ml oral suspension (Pinewood Healthcare)	5010500	Macrolides
47242	Erythromycin 250mg/5ml Liquid (C P Pharmaceuticals Ltd)	5010500	Macrolides
47582	Clarithromycin 250mg tablets (Sandoz Ltd)	5010500	Macrolides
47676	Erythromycin 500mg/5ml Liquid (C P Pharmaceuticals Ltd)	5010500	Macrolides
48017	Erythoden 125mg/5ml Liquid (Stevenden Healthcare)	5010500	Macrolides
48023	Clarithromycin 500mg tablets (Actavis UK Ltd)	5010500	Macrolides
48101	Erythromycin ethyl succinate 125mg/5ml oral suspension sugar free (Focus Pharmaceuticals Ltd)	5010500	Macrolides
48163	Clarithromycin 250mg tablets (Actavis UK Ltd)	5010500	Macrolides
49530	Azithromycin 200mg/5ml oral suspension (Sandoz Ltd)	5010500	Macrolides
50580	Erythromycin 250mg gastro-resistant capsules (Actavis UK Ltd)	05010500/13060201	Macrolides/Oral Antibacterials For Acne
51426	Clarithromycin 500mg tablets (Accord Healthcare Ltd)	5010500	Macrolides
52502	Fidaxomicin 200mg tablets	5010500	Macrolides
53086	Clarithromycin 250mg tablets (DE Pharmaceuticals)	5010500	Macrolides
53144	Clarithromycin 250mg tablets (Wockhardt UK Ltd)	5010500	Macrolides
53168	Clarithromycin 125mg/5ml oral suspension (Sandoz Ltd)	5010500	Macrolides
53179	Clarithromycin 250mg/5ml oral suspension (Sandoz Ltd)	5010500	Macrolides
53688	Clarithromycin 250mg tablets (Ranbaxy (UK) Ltd)	5010500	Macrolides
53776	Clarithromycin 500mg tablets (DE Pharmaceuticals)	5010500	Macrolides
53850	Azithromycin 200mg/5ml oral suspension (A A H Pharmaceuticals Ltd)	5010500	Macrolides
53986	Erythromycin 250mg gastro-resistant tablets (Medreich Plc)	05010500/13060201	Macrolides/Oral Antibacterials For Acne
54241	Clarithromycin 250mg/5ml oral suspension (A A H Pharmaceuticals Ltd)	5010500	Macrolides
54472	Clarithromycin 250mg tablets (Accord Healthcare Ltd)	5010500	Macrolides
54529	Clarithromycin 500mg Modified-release tablet (Hillcross Pharmaceuticals Ltd)	5010500	Macrolides
55300	Erythromycin 500mg Tablet (Teva UK Ltd)	05010500/13060201	Macrolides/Oral Antibacterials For Acne
55397	Erythromycin 250mg gastro-resistant capsules (Waymade Healthcare Plc)	05010500/13060201	Macrolides/Oral Antibacterials For Acne
55428	Clarithromycin 250mg/5ml oral suspension (Waymade Healthcare Plc)	5010500	Macrolides
57267	Clarithromycin 125mg/5ml oral suspension (Waymade Healthcare Plc)	5010500	Macrolides
58175	Clarithromycin 500mg tablets (Wockhardt UK Ltd)	5010500	Macrolides
58206	Azithromycin 250mg tablets (Teva UK Ltd)	5010500	Macrolides
58426	Azithromycin 500mg tablets (Sandoz Ltd)	5010500	Macrolides
58756	Erythromycin ethyl succinate 125mg/5ml oral suspension (Waymade Healthcare Plc)	5010500	Macrolides
59036	Erythromycin ethyl succinate 250mg/5ml oral suspension sugar free (Pinewood Healthcare)	5010500	Macrolides
59100	Erythromycin 250mg gastro-resistant tablets (Waymade Healthcare Plc)	05010500/13060201	Macrolides/Oral Antibacterials For Acne
59441	Erythromycin ethyl succinate 125mg/5ml oral suspension (DE Pharmaceuticals)	5010500	Macrolides
60190	Erythromycin 250mg gastro-resistant tablets (Waymade Healthcare Plc)	05010500/13060201	Macrolides/Oral Antibacterials For Acne
60382	Azithromycin 250mg capsules (DE Pharmaceuticals)	5010500	Macrolides
60805	Clarithromycin 500mg tablets (Waymade Healthcare Plc)	5010500	Macrolides
60814	Azithromycin 500mg tablets (DE Pharmaceuticals)	5010500	Macrolides
60828	Erythromycin 250mg gastro-resistant tablets (Bristol Laboratories Ltd)	05010500/13060201	Macrolides/Oral Antibacterials For Acne
61264	Erythromycin 250mg gastro-resistant tablets (DE Pharmaceuticals)	05010500/13060201	Macrolides/Oral Antibacterials For Acne
61561	Erythromycin ethyl succinate 250mg/5ml oral suspension (Waymade Healthcare Plc)	5010500	Macrolides
61612	Erythromycin ethyl succinate 250mg/5ml oral suspension sugar free (Waymade Healthcare Plc)	5010500	Macrolides
62143	Erythromycin ethyl succinate 125mg/5ml oral suspension sugar free (DE Pharmaceuticals)	5010500	Macrolides
62466	Erythromycin ethyl succinate 500mg/5ml oral suspension sugar free (A A H Pharmaceuticals Ltd)	5010500	Macrolides
62785	Azithromycin 250mg capsules (A A H Pharmaceuticals Ltd)	5010500	Macrolides
62995	Erythromycin ethyl succinate 500mg/5ml oral suspension (A A H Pharmaceuticals Ltd)	5010500	Macrolides
63032	Erythromycin ethyl succinate 250mg/5ml oral suspension (DE Pharmaceuticals)	5010500	Macrolides
63033	Clarithromycin 250mg tablets (Waymade Healthcare Plc)	5010500	Macrolides
64312	Erythromycin ethyl succinate 250mg/5ml oral suspension (Pinewood Healthcare)	5010500	Macrolides

## Sheet: NSAIDS
PRODUCT CODE	PRODUCT NAME	BNF CODE	BNF HEADER
15	Ibuprofen 400mg tablets	10010100	Non-steroidal Anti-inflammatory Drugs
40	Diclofenac sodium 50mg gastro-resistant tablets	10010100	Non-steroidal Anti-inflammatory Drugs
120	Indocid 25mg capsules (Merck Sharp & Dohme Ltd)	10010100	Non-steroidal Anti-inflammatory Drugs
126	Ponstan 250mg capsules (Chemidex Pharma Ltd)	10010100	Non-steroidal Anti-inflammatory Drugs
140	Naproxen 500mg suppositories	04070100/10010100	Non-opioid And Compound Analgesics/Non-steroidal Anti-inflammatory Drugs
141	Piroxicam 10mg capsules	10010100	Non-steroidal Anti-inflammatory Drugs
157	Voltarol 100mg Suppository (Novartis Pharmaceuticals UK Ltd)	10010100/10010450	Non-steroidal Anti-inflammatory Drugs/Acute Attacks Of Gout
162	Arthrotec 50 gastro-resistant tablets (Pfizer Ltd)	10010100	Non-steroidal Anti-inflammatory Drugs
177	Indometacin 25mg capsules	07010300/10010100	Myometrial Relaxants/Non-steroidal Anti-inflammatory Drugs
259	Mefenamic acid 250mg capsules	10010100	Non-steroidal Anti-inflammatory Drugs
296	Ponstan Forte 500mg tablets (Chemidex Pharma Ltd)	10010100	Non-steroidal Anti-inflammatory Drugs
341	Feldene 10mg capsules (Pfizer Ltd)	10010100	Non-steroidal Anti-inflammatory Drugs
360	Brufen 100mg/5ml syrup (Mylan)	10010100	Non-steroidal Anti-inflammatory Drugs
392	Ibuprofen 200mg modified-release capsules	10010100	Non-steroidal Anti-inflammatory Drugs
416	Ibuprofen 200mg tablets	10010100	Non-steroidal Anti-inflammatory Drugs
417	Diclofenac 50mg dispersible tablets sugar free	10010100	Non-steroidal Anti-inflammatory Drugs
447	Diclofenac sodium 75mg modified-release capsules	10010100	Non-steroidal Anti-inflammatory Drugs
474	Celecoxib 100mg capsules	10010100	Non-steroidal Anti-inflammatory Drugs
499	Diclofenac 50mg suppositories	10010100	Non-steroidal Anti-inflammatory Drugs
518	Rofecoxib 12.5mg tablets	10010100/10010500	Non-steroidal Anti-inflammatory Drugs
526	Aceclofenac 100mg tablets	10010100	Non-steroidal Anti-inflammatory Drugs
538	Vioxx 12.5mg tablets (Merck Sharp & Dohme Ltd)	10010100/10010500	Non-steroidal Anti-inflammatory Drugs
560	Diflunisal 250mg tablets	10010100	Non-steroidal Anti-inflammatory Drugs
580	Diclofenac sodium 75mg modified-release tablets	10010100	Non-steroidal Anti-inflammatory Drugs
586	Ibuprofen 200mg Capsule	10010100	Non-steroidal Anti-inflammatory Drugs
589	Voltarol 50mg dispersible tablets (Novartis Pharmaceuticals UK Ltd)	10010100	Non-steroidal Anti-inflammatory Drugs
597	Diclofenac potassium 50mg tablets	10010100	Non-steroidal Anti-inflammatory Drugs
649	Diclofenac sodium 25mg gastro-resistant tablets	10010100	Non-steroidal Anti-inflammatory Drugs
650	Etoricoxib 60mg tablets	10010100	Non-steroidal Anti-inflammatory Drugs
661	Naproxen 250mg tablets	04070100/10010100	Non-opioid And Compound Analgesics/Non-steroidal Anti-inflammatory Drugs
666	Vioxx 25mg tablets (Merck Sharp & Dohme Ltd)	10010100/10010500	Non-steroidal Anti-inflammatory Drugs
676	Diclofenac 75mg/3ml solution for injection ampoules	10010100	Non-steroidal Anti-inflammatory Drugs
706	Rofecoxib 25mg tablets	10010100/10010500/10030250	Non-steroidal Anti-inflammatory Drugs
736	Indometacin 50mg capsules	07010300/10010100	Myometrial Relaxants/Non-steroidal Anti-inflammatory Drugs
807	Naproxen 500mg tablets	04070100/10010100	Non-opioid And Compound Analgesics/Non-steroidal Anti-inflammatory Drugs
838	Oruvail 200mg Modified-release capsule (Hawgreen Ltd)	10010100/10010450	Non-steroidal Anti-inflammatory Drugs/Acute Attacks Of Gout
850	Mobic 7.5mg tablets (Boehringer Ingelheim Ltd)	10010100	Non-steroidal Anti-inflammatory Drugs
917	Diclofenac sodium 50mg tablets	10010100/10010450	Non-steroidal Anti-inflammatory Drugs/Acute Attacks Of Gout
928	Diclofenac sodium 25mg tablets	10010100/10010450	Non-steroidal Anti-inflammatory Drugs/Acute Attacks Of Gout
1043	Naproxen sodium 275mg tablets	04070100/10010100	Non-opioid And Compound Analgesics/Non-steroidal Anti-inflammatory Drugs
1051	Indometacin 75mg modified-release tablets	10010100	Non-steroidal antiinflammatory drugs
1073	Mefenamic acid 500mg tablets	10010100	Non-steroidal Anti-inflammatory Drugs
1086	Ibuprofen 600mg tablets	10010100	Non-steroidal Anti-inflammatory Drugs
1096	Diclofenac sodium 25mg gastro-resistant tablets	10010100/10010450	Non-steroidal Anti-inflammatory Drugs/Acute Attacks Of Gout
1115	Diclofenac sodium 100mg modified-release capsules	10010100	Non-steroidal Anti-inflammatory Drugs
1116	Diclofenac 100mg suppositories	10010100	Non-steroidal Anti-inflammatory Drugs
1139	Voltarol 25mg Tablet (Novartis Pharmaceuticals UK Ltd)	10010100/10010450	Non-steroidal Anti-inflammatory Drugs/Acute Attacks Of Gout
1231	Ketoprofen 100mg capsules	10010100	Non-steroidal Anti-inflammatory Drugs
1233	Diclofenac sodium 75mg modified-release tablets	10010100/10010450	Non-steroidal Anti-inflammatory Drugs/Acute Attacks Of Gout
1392	Ibuprofen 800mg modified-release tablets	10010100	Non-steroidal Anti-inflammatory Drugs
1446	Voltarol 50mg Tablet (Novartis Pharmaceuticals UK Ltd)	10010100/10010450	Non-steroidal Anti-inflammatory Drugs/Acute Attacks Of Gout
1469	Meloxicam 15mg tablets	10010100	Non-steroidal Anti-inflammatory Drugs
1496	Indocid R 75mg capsules (Merck Sharp & Dohme Ltd)	10010100	Non-steroidal Anti-inflammatory Drugs
1544	Piroxicam 0.5% gel	10010100	Non-steroidal Anti-inflammatory Drugs
1692	Diclofenac sodium 50mg gastro-resistant / Misoprostol 200microgram tablets	10010100	Non-steroidal Anti-inflammatory Drugs
1739	Brufen 400mg tablets (Mylan)	10010100	Non-steroidal Anti-inflammatory Drugs
1755	Piroxicam 20mg capsules	10010100	Non-steroidal Anti-inflammatory Drugs
1766	Voltarol sr 75mg Modified-release tablet (Novartis Pharmaceuticals UK Ltd)	10010100/10010450	Non-steroidal Anti-inflammatory Drugs/Acute Attacks Of Gout
1866	Naprosyn 500mg tablets (Atnahs Pharma UK Ltd)	04070100/10010100	Non-opioid And Compound Analgesics/Non-steroidal Anti-inflammatory Drugs
1984	Diclofenac sodium 100mg modified-release tablets	10010100/10010450	Non-steroidal Anti-inflammatory Drugs/Acute Attacks Of Gout
2129	Brufen retard tabs 800mg Modified-release tablet (Abbott Laboratories Ltd)	10010100	Non-steroidal Anti-inflammatory Drugs
2234	Nabumetone 500mg tablets	10010100	Non-steroidal Anti-inflammatory Drugs
2237	Benorilate 750mg tablets	10010100	non steroidal anti-inflammatory drugs
2243	Meloxicam 7.5mg tablets	10010100	Non-steroidal Anti-inflammatory Drugs
2288	Naprosyn 250mg tablets (Atnahs Pharma UK Ltd)	04070100/10010100	Non-opioid And Compound Analgesics/Non-steroidal Anti-inflammatory Drugs
2386	Voltarol Retard 100mg tablets (Novartis Pharmaceuticals UK Ltd)	10010100	Non-steroidal Anti-inflammatory Drugs
2387	Arthrotec 75 gastro-resistant tablets (Pfizer Ltd)	10010100	Non-steroidal Anti-inflammatory Drugs
2606	Ketoprofen 2.5% gel	10010100	Non-steroidal Anti-inflammatory Drugs
2858	Feldene 0.5% gel (Pfizer Ltd)	10010100	Non-steroidal Anti-inflammatory Drugs
2904	Diclofenac sodium 75mg gastro-resistant modified-release capsules	10010100	Non-steroidal Anti-inflammatory Drugs
2938	Ibuprofen 100mg/5ml Oral suspension	10010100	Non-steroidal Anti-inflammatory Drugs
3053	Naproxen 500mg gastro-resistant tablets	04070100/10010100	Non-opioid And Compound Analgesics/Non-steroidal Anti-inflammatory Drugs
3077	Oruvail 2.5% gel (Sanofi)	10010100	Non-steroidal Anti-inflammatory Drugs
3275	Benoral 2g/5ml oral suspension (Sanofi-Synthelabo Ltd)	10010100	non steroidal anti-inflammatory drugs
3326	Oruvail 100mg Modified-release capsule (Hawgreen Ltd)	10010100/10010450	Non-steroidal Anti-inflammatory Drugs/Acute Attacks Of Gout
3409	Feldene 20mg Orodispersible tablet (Pfizer Ltd)	10010100	Non-steroidal Anti-inflammatory Drugs
3416	Diclofenac sodium 100mg modified-release tablets	10010100	Non-steroidal Anti-inflammatory Drugs
3421	Diclomax sr 75mg Modified-release capsule (Provalis Healthcare Ltd)	10010100/10010450	Non-steroidal Anti-inflammatory Drugs/Acute Attacks Of Gout
3431	Naproxen 250mg gastro-resistant tablets	04070100/10010100	Non-opioid And Compound Analgesics/Non-steroidal Anti-inflammatory Drugs
3432	Naproxen 375mg gastro-resistant tablets	04070100/10010100	Non-opioid And Compound Analgesics/Non-steroidal Anti-inflammatory Drugs
3599	Ibuprofen 600mg effervescent granules sachets	10010100	Non-steroidal Anti-inflammatory Drugs
3739	Rheumox 300mg capsules (Mercury Pharma Group Ltd)	10010100	Non-steroidal Anti-inflammatory Drugs
3852	Diclomax 100mg Modified-release capsule (Provalis Healthcare Ltd)	10010100/10010450	Non-steroidal Anti-inflammatory Drugs/Acute Attacks Of Gout
3899	Dolobid 500mg tablets (Merck Sharp & Dohme Ltd)	10010100	Non-steroidal Anti-inflammatory Drugs
3972	Naprosyn EC 250mg tablets (Atnahs Pharma UK Ltd)	04070100/10010100	Non-opioid And Compound Analgesics/Non-steroidal Anti-inflammatory Drugs
4469	Fenoprofen 300mg tablets	10010100	Non-steroidal Anti-inflammatory Drugs
4506	Volsaid Retard 75 tablets (Chiesi Ltd)	10010100	Non-steroidal Anti-inflammatory Drugs
4625	Voltarol 75mg SR tablets (Novartis Pharmaceuticals UK Ltd)	10010100	Non-steroidal Anti-inflammatory Drugs
4631	Voltarol 50mg gastro-resistant tablets (Novartis Pharmaceuticals UK Ltd)	10010100	Non-steroidal Anti-inflammatory Drugs
4880	Diclofenac sodium 75mg gastro-resistant / Misoprostol 200microgram tablets	10010100	Non-steroidal Anti-inflammatory Drugs
5080	Celebrex 200mg capsules (Pfizer Ltd)	10010100	Non-steroidal Anti-inflammatory Drugs
5173	Dexketoprofen 25mg tablets	10010100	Non-steroidal Anti-inflammatory Drugs
5175	Celebrex 100mg capsules (Pfizer Ltd)	10010100	Non-steroidal Anti-inflammatory Drugs
5254	Celecoxib 200mg capsules	10010100	Non-steroidal Anti-inflammatory Drugs
5266	Lodine sr 600mg Modified-release tablet (Shire Pharmaceuticals Ltd)	10010100	Non-steroidal Anti-inflammatory Drugs
5455	Etodolac 600mg modified-release tablets	10010100	Non-steroidal Anti-inflammatory Drugs
5812	Etoricoxib 90mg tablets	10010100	Non-steroidal Anti-inflammatory Drugs
6460	VioxxAcute 25mg tablets (Merck Sharp & Dohme Ltd)	10010100	Non-steroidal Anti-inflammatory Drugs
7688	Rheumox 600mg tablets (Mercury Pharma Group Ltd)	10010100	Non-steroidal Anti-inflammatory Drugs
9421	Powergel 2.5% gel (A. Menarini Farmaceutica Internazionale SRL)	10010100	Non-steroidal Anti-inflammatory Drugs
9474	Preservex 100mg tablets (Almirall Ltd)	10010100	Non-steroidal Anti-inflammatory Drugs
9637	Keral 25mg tablets (A. Menarini Farmaceutica Internazionale SRL)	10010100	Non-steroidal Anti-inflammatory Drugs
10033	Etodolac 300mg capsules	10010100	Non-steroidal Anti-inflammatory Drugs
10169	Brexidol 20mg tablets (Chiesi Ltd)	10010100	Non-steroidal Anti-inflammatory Drugs
11495	Piroxicam betadex 20mg tablets	10010100	Non-steroidal Anti-inflammatory Drugs
14884	Voltarol Gel Patch 1% medicated plasters (Novartis Consumer Health UK Ltd)	10010100/10030100	Non-steroidal Anti-inflammatory Drugs/Enzymes (in Relief Of Soft-tissue Inflammation)
15068	Arthrofen 400 tablets (Ashbourne Pharmaceuticals Ltd)	10010100	Non-steroidal Anti-inflammatory Drugs
17128	Fenactol 50mg gastro-resistant tablets (Discovery Pharmaceuticals)	10010100	Non-steroidal Anti-inflammatory Drugs
17525	Fenactol Retard 100mg tablets (Discovery Pharmaceuticals)	10010100	Non-steroidal Anti-inflammatory Drugs
24121	Diclofenac sodium 25mg gastro-resistant tablets (Actavis UK Ltd)	10010100	Non-steroidal Anti-inflammatory Drugs
24122	Diclofenac sodium 50mg gastro-resistant tablets (Actavis UK Ltd)	10010100	Non-steroidal Anti-inflammatory Drugs
29330	Diclofenac sodium 50mg gastro-resistant tablets (Sandoz Ltd)	10010100	Non-steroidal Anti-inflammatory Drugs
37587	Etoricoxib 30mg tablets	10010100	Non-steroidal Anti-inflammatory Drugs
42706	Feminax Period Pain capsules (Bayer Plc)	4070100	Non-opioid and compound analgestics
526	Aceclofenac 100mg tablets
344	Acemetacin 60mg capsules
55099	Acoflam 100mg Retard tablets (Mercury Pharma Group Ltd)
40086	Acoflam 50mg gastro-resistant tablets (Mercury Pharma Group Ltd)
25257	Advil 200mg tablets (Wyeth Consumer Healthcare)
40394	Advil 400mg Tablet (Wyeth Consumer Healthcare)
32704	Advil cold and sinus 200mg+30mg Tablet (Wyeth Consumer Healthcare)
36258	ALRHEUMAT 100 MG SUP
13347	Alrheumat 50mg Capsule (Bayer Plc)
32509	Anadin Ibuprofen 200mg tablets (Pfizer Consumer Healthcare Ltd)
38493	Anadin Joint Pain 200mg tablets (Pfizer Consumer Healthcare Ltd)
46860	Anadin LiquiFast 200mg effervescent tablets (Pfizer Consumer Healthcare Ltd)
43456	Anadin LiquiFast 400mg capsules (Pfizer Consumer Healthcare Ltd)
40516	Anadin Ultra 200mg capsules (Pfizer Consumer Healthcare Ltd)
37253	Anadin ultra double strength 400mg Capsule (Wyeth Consumer Healthcare)
20978	Anadin Ultra liquid capsules (Wyeth Consumer Healthcare)
31482	Apsifen 200mg Tablet (Approved Prescription Services Ltd)
27968	Apsifen 400mg Tablet (Approved Prescription Services Ltd)
31469	Apsifen -f 600mg Tablet (Approved Prescription Services Ltd)
29378	APSIFEN-F 200 MG TAB
31483	APSIFEN-F 400 MG TAB
53576	Arcoxia 120mg tablets (DE Pharmaceuticals)
9822	Arcoxia 120mg tablets (Grunenthal Ltd)
62658	Arcoxia 120mg tablets (Waymade Healthcare Plc)
37562	Arcoxia 30mg tablets (Grunenthal Ltd)
51874	Arcoxia 30mg tablets (Lexon (UK) Ltd)
6464	Arcoxia 60mg tablets (Grunenthal Ltd)
56584	Arcoxia 60mg tablets (Lexon (UK) Ltd)
51284	Arcoxia 60mg tablets (Sigma Pharmaceuticals Plc)
6498	Arcoxia 90mg tablets (Grunenthal Ltd)
62843	Arcoxia 90mg tablets (Lexon (UK) Ltd)
62251	Arcoxia 90mg tablets (Sigma Pharmaceuticals Plc)
19036	Arthrofen 200 tablets (Ashbourne Pharmaceuticals Ltd)
15068	Arthrofen 400 tablets (Ashbourne Pharmaceuticals Ltd)
21815	Arthrofen 600 tablets (Ashbourne Pharmaceuticals Ltd)
23789	ARTHRONAC 25 MG TAB
26357	ARTHRONAC 50 MG TAB
21840	Arthrosin 250 tablets (Ashbourne Pharmaceuticals Ltd)
20385	Arthrosin 500 tablets (Ashbourne Pharmaceuticals Ltd)
25341	Arthrosin EC 250 tablets (Ashbourne Pharmaceuticals Ltd)
25342	Arthrosin EC 500 tablets (Ashbourne Pharmaceuticals Ltd)
162	Arthrotec 50 gastro-resistant tablets (Pfizer Ltd)
2387	Arthrotec 75 gastro-resistant tablets (Pfizer Ltd)
30168	Arthroxen 250mg Tablet (C P Pharmaceuticals Ltd)
23121	Arthroxen 500mg Tablet (C P Pharmaceuticals Ltd)
33113	Artracin 50mg Capsule (DDSA Pharmaceuticals Ltd)
23026	Artracin sr 75mg Modified-release capsule (Trinity Pharmaceuticals Ltd)
41366	Axorid 100mg/20mg modified-release capsules (Meda Pharmaceuticals Ltd)
41365	Axorid 200mg/20mg modified-release capsules (Meda Pharmaceuticals Ltd)
4049	Azapropazone 300mg capsules
3262	Azapropazone 600mg tablets
3275	Benoral 2g/5ml oral suspension (Sanofi-Synthelabo Ltd)	10010100	non steroidal anti-inflammatory drugs
2237	Benorilate 750mg tablets	10010100	non steroidal anti-inflammatory drugs
9899	Bextra 10mg tablets (Pfizer Ltd)
9912	Bextra 20mg tablets (Pfizer Ltd)
9978	Bextra 40mg tablets (Pfizer Ltd)
48568	Boots Rapid Ibuprofen lysine 342mg tablets (The Boots Company Plc)
10169	Brexidol 20mg tablets (Chiesi Ltd)
19537	BRUFEN
19538	BRUFEN
360	Brufen 100mg/5ml syrup (BGP Products Ltd)
50117	Brufen 100mg/5ml syrup (Lexon (UK) Ltd)
53397	Brufen 100mg/5ml syrup (Mawdsley-Brooks & Company Ltd)
1621	Brufen 200mg tablets (Abbott Laboratories Ltd)
1739	Brufen 400mg tablets (BGP Products Ltd)
407	Brufen 600mg effervescent granules sachets (BGP Products Ltd)
4216	Brufen 600mg tablets (BGP Products Ltd)
39019	Brufen Retard 800mg tablets (BGP Products Ltd)
2129	Brufen retard tabs 800mg Modified-release tablet (Abbott Laboratories Ltd)
315	BRUFEN SUP
167	Butacote 100mg gastro-resistant tablets (Novartis Pharmaceuticals UK Ltd)
7483	Butazolidin 100mg Tablet (Novartis Pharmaceuticals UK Ltd)
29674	Butazolidin 200mg Tablet (Novartis Pharmaceuticals UK Ltd)
10290	BUTAZOLIDIN 250 MG SUP
33308	Butazone 100mg Tablet (DDSA Pharmaceuticals Ltd)
7058	Calprofen 100mg/5ml Oral suspension (McNeil Products Ltd)
56441	Calprofen 100mg/5ml oral suspension 5ml sachets (McNeil Products Ltd)
29316	Care ibuprofen 400mg Tablet (Thornton & Ross Ltd)
5175	Celebrex 100mg capsules (Pfizer Ltd)
5080	Celebrex 200mg capsules (Pfizer Ltd)
474	Celecoxib 100mg capsules
5254	Celecoxib 200mg capsules
64245	Celecoxib 200mg capsules (A A H Pharmaceuticals Ltd)
43616	Celecoxib 400mg capsules
1757	Choline Mg trisalicylate 500mg tablets
7434	Clinoril 100mg tablets (Merck Sharp & Dohme Ltd)
13380	Clinoril 200mg tablets (Merck Sharp & Dohme Ltd)
28764	Closteril 100mg Modified-release tablet (Pharmalife Healthcare Services Ltd)
20036	Clotam 200mg Capsule (Thames Laboratories Ltd)
1708	Codafen Continus tablets (Napp Pharmaceuticals Ltd)
10519	CODEINE PHOS/IBUPROFEN SR (20MG/300MG) TAB
17733	Condrotec 500mg+200microgram Tablet (Pharmacia Ltd)
30389	Contraflam 250mg Capsule (Berk Pharmaceuticals Ltd)
30391	Contraflam 500mg Tablet (Berk Pharmaceuticals Ltd)
14385	Cuprofen 200mg Tablet (SSL International Plc)
37094	Cuprofen 200mg tablets (SSL International Plc)
11980	Cuprofen 400mg Tablet (SSL International Plc)
24469	Cuprofen for Children 100mg/5ml oral suspension (SSL International Plc)
39873	Cuprofen Maximum Strength 400mg tablets (SSL International Plc)
37816	Cuprofen PLUS tablets (SSL International Plc)
25362	Defanac 25mg gastro-resistant tablets (Ranbaxy (UK) Ltd)
25358	Defanac 50mg gastro-resistant tablets (Ranbaxy (UK) Ltd)
14672	Defanac 75mg SR tablets (Ranbaxy (UK) Ltd)
14707	Defanac Retard 100mg tablets (Ranbaxy (UK) Ltd)
14678	Defanac sr 100mg Modified-release tablet (Ranbaxy (UK) Ltd)
10325	Dexibuprofen 300mg tablets
11907	Dexibuprofen 400mg tablets
5173	Dexketoprofen 25mg tablets
31383	Dexomon 75mg SR tablets (Hillcross Pharmaceuticals Ltd)
16225	Dexomon retard 100mg Modified-release tablet (Hillcross Pharmaceuticals Ltd)
34744	Diclofenac 100mg Modified-release capsule (Sandoz Ltd)
27362	Diclofenac 100mg Modified-release tablet (Actavis UK Ltd)
42793	Diclofenac 100mg Modified-release tablet (IVAX Pharmaceuticals UK Ltd)
1116	Diclofenac 100mg suppositories
30923	Diclofenac 100mg suppositories (A A H Pharmaceuticals Ltd)
45213	Diclofenac 10mg dispersible tablets
60368	Diclofenac 10mg/5ml oral solution
61762	Diclofenac 10mg/5ml oral suspension
7667	Diclofenac 12.5mg suppositories
51808	Diclofenac 12.5mg/5ml oral solution
34362	Diclofenac 25mg Gastro-resistant tablet (Genus Pharmaceuticals Ltd)
34218	Diclofenac 25mg Gastro-resistant tablet (Pharmacia Ltd)
3958	Diclofenac 25mg suppositories
32536	Diclofenac 25mg Tablet (Berk Pharmaceuticals Ltd)
417	Diclofenac 50mg dispersible tablets sugar free
42406	Diclofenac 50mg Gastro-resistant tablet (Almus Pharmaceuticals Ltd)
33669	Diclofenac 50mg Gastro-resistant tablet (Genus Pharmaceuticals Ltd)
30297	Diclofenac 50mg Gastro-resistant tablet (Pharmacia Ltd)
499	Diclofenac 50mg suppositories
54463	Diclofenac 50mg Tablet (Approved Prescription Services Ltd)
28256	Diclofenac 50mg Tablet (Berk Pharmaceuticals Ltd)
33559	Diclofenac 50mg Tablet (C P Pharmaceuticals Ltd)
30942	Diclofenac 50mg Tablet (Regent Laboratories Ltd)
54906	Diclofenac 50mg/5ml oral suspension
32916	Diclofenac 75mg Modified-release capsule (Sandoz Ltd)
42905	Diclofenac 75mg Modified-release tablet (Actavis UK Ltd)
30282	Diclofenac 75mg Modified-release tablet (Galen Ltd)
34212	Diclofenac 75mg Modified-release tablet (Genus Pharmaceuticals Ltd)
33645	Diclofenac 75mg Modified-release tablet (IVAX Pharmaceuticals UK Ltd)
676	Diclofenac 75mg/3ml solution for injection ampoules	10010100	Non-steroidal Anti-inflammatory Drugs
27677	DICLOFENAC injection 75mg/3ml [ANTIGEN]	10010100/10010401	NSAIDs/Acute gout
38817	Diclofenac potassium 12.5mg tablets
628	Diclofenac potassium 25mg tablets
48871	Diclofenac potassium 25mg tablets (Actavis UK Ltd)
597	Diclofenac potassium 50mg tablets
48059	Diclofenac potassium 50mg tablets (A A H Pharmaceuticals Ltd)
43045	Diclofenac potassium 50mg tablets (Actavis UK Ltd)
29523	DICLOFENAC SODIUM (3ML)
1115	Diclofenac sodium 100mg modified-release capsules
1984	Diclofenac sodium 100mg modified-release tablets
3416	Diclofenac sodium 100mg modified-release tablets
34271	Diclofenac sodium 100mg modified-release tablets (A A H Pharmaceuticals Ltd)
59289	Diclofenac sodium 100mg modified-release tablets (AM Distributions (Yorkshire) Ltd)
649	Diclofenac sodium 25mg gastro-resistant tablets
1096	Diclofenac sodium 25mg gastro-resistant tablets
24128	Diclofenac sodium 25mg gastro-resistant tablets (A A H Pharmaceuticals Ltd)
24121	Diclofenac sodium 25mg gastro-resistant tablets (Actavis UK Ltd)
64303	Diclofenac sodium 25mg gastro-resistant tablets (DE Pharmaceuticals)
33994	Diclofenac sodium 25mg gastro-resistant tablets (IVAX Pharmaceuticals UK Ltd)
53164	Diclofenac sodium 25mg gastro-resistant tablets (Kent Pharmaceuticals Ltd)
31944	Diclofenac sodium 25mg gastro-resistant tablets (Mylan Ltd)
34091	Diclofenac sodium 25mg gastro-resistant tablets (Sandoz Ltd)
62636	Diclofenac sodium 25mg gastro-resistant tablets (Sterwin Medicines)
32108	Diclofenac sodium 25mg gastro-resistant tablets (Teva UK Ltd)
928	Diclofenac sodium 25mg tablets
54660	Diclofenac sodium 50mg capsules
1692	Diclofenac sodium 50mg gastro-resistant / Misoprostol 200microgram tablets
58415	Diclofenac sodium 50mg gastro-resistant / Misoprostol 200microgram tablets (A A H Pharmaceuticals Ltd)
40	Diclofenac sodium 50mg gastro-resistant tablets
1075	Diclofenac sodium 50mg gastro-resistant tablets
26165	Diclofenac sodium 50mg gastro-resistant tablets (A A H Pharmaceuticals Ltd)
24122	Diclofenac sodium 50mg gastro-resistant tablets (Actavis UK Ltd)
50785	Diclofenac sodium 50mg gastro-resistant tablets (Genesis Pharmaceuticals Ltd)
34487	Diclofenac sodium 50mg gastro-resistant tablets (IVAX Pharmaceuticals UK Ltd)
27055	Diclofenac sodium 50mg gastro-resistant tablets (Kent Pharmaceuticals Ltd)
21387	Diclofenac sodium 50mg gastro-resistant tablets (Mylan Ltd)
29330	Diclofenac sodium 50mg gastro-resistant tablets (Sandoz Ltd)
31950	Diclofenac sodium 50mg gastro-resistant tablets (Sterwin Medicines)
28553	Diclofenac sodium 50mg gastro-resistant tablets (Teva UK Ltd)
58048	Diclofenac sodium 50mg gastro-resistant tablets (Waymade Healthcare Plc)
917	Diclofenac sodium 50mg tablets
4880	Diclofenac sodium 75mg gastro-resistant / Misoprostol 200microgram tablets
2904	Diclofenac sodium 75mg gastro-resistant modified-release capsules
447	Diclofenac sodium 75mg modified-release capsules
32854	Diclofenac sodium 75mg modified-release capsules (A A H Pharmaceuticals Ltd)
60666	Diclofenac sodium 75mg modified-release capsules (Actavis UK Ltd)
60443	Diclofenac sodium 75mg modified-release capsules (DE Pharmaceuticals)
61596	Diclofenac sodium 75mg modified-release capsules (Phoenix Healthcare Distribution Ltd)
59880	Diclofenac sodium 75mg modified-release capsules (Waymade Healthcare Plc)
580	Diclofenac sodium 75mg modified-release tablets
1233	Diclofenac sodium 75mg modified-release tablets
31589	Diclofenac sodium 75mg modified-release tablets (A A H Pharmaceuticals Ltd)
37763	diclofenac sodium injection 75mg/2ml	10010100/10010401	NSAIDs/Acute gout
20653	DICLOFENAC SODIUM S/R
20105	Dicloflex 25mg Gastro-resistant tablet (Ratiopharm UK Ltd)
40756	Dicloflex 25mg gastro-resistant tablets (Almus Pharmaceuticals Ltd)
612	Dicloflex 25mg gastro-resistant tablets (Dexcel-Pharma Ltd)
35711	Dicloflex 25mg gastro-resistant tablets (Teva UK Ltd)
9886	Dicloflex 50mg Gastro-resistant tablet (Ratiopharm UK Ltd)
39823	Dicloflex 50mg gastro-resistant tablets (Almus Pharmaceuticals Ltd)
4692	Dicloflex 50mg gastro-resistant tablets (Dexcel-Pharma Ltd)
46844	Dicloflex 75mg SR tablets (Actavis UK Ltd)
29181	Dicloflex 75mg SR tablets (Almus Pharmaceuticals Ltd)
9222	Dicloflex 75mg SR tablets (Dexcel-Pharma Ltd)
20621	Dicloflex 75mg SR tablets (Kent Pharmaceuticals Ltd)
20805	Dicloflex 75mg SR tablets (Teva UK Ltd)
35893	Dicloflex Retard 100mg tablets (Almus Pharmaceuticals Ltd)
39264	Dicloflex Retard 100mg tablets (Dexcel-Pharma Ltd)
17532	Dicloflex Retard 100mg tablets (Kent Pharmaceuticals Ltd)
42455	Dicloflex Retard 100mg tablets (Teva UK Ltd)
8789	Dicloflex retard tabs 100 100mg Modified-release tablet (Dexcel-Pharma Ltd)
17124	Dicloflex sr 100mg Tablet (IVAX Pharmaceuticals UK Ltd)
30790	Dicloflex sr 75mg Tablet (Genus Pharmaceuticals Ltd)
17491	Dicloflex sr 75mg Tablet (Ratiopharm UK Ltd)
3852	Diclomax 100mg Modified-release capsule (Provalis Healthcare Ltd)
38948	Diclomax Retard 100mg capsules (Galen Ltd)
38881	Diclomax SR 75mg capsules (Galen Ltd)
3421	Diclomax sr 75mg Modified-release capsule (Provalis Healthcare Ltd)
9465	Diclotard 100 100mg Modified-release tablet (Galen Ltd)
9500	Diclotard 75mg modified-release tablets (Galen Ltd)
25361	Diclovol 25mg gastro-resistant tablets (Arun Pharmaceuticals Ltd)
15732	Diclovol 50mg gastro-resistant tablets (Arun Pharmaceuticals Ltd)
14084	Diclovol 75mg SR tablets (Arun Pharmaceuticals Ltd)
9688	Diclovol 75mg SR tablets (Mylan Ltd)
14085	Diclovol Retard 100mg tablets (Arun Pharmaceuticals Ltd)
27200	Diclovol Retard 100mg tablets (Mylan Ltd)
16221	Diclozip 25mg gastro-resistant tablets (Ashbourne Pharmaceuticals Ltd)
16222	Diclozip 50mg gastro-resistant tablets (Ashbourne Pharmaceuticals Ltd)
26888	Difenor xl 100mg Modified-release tablet (IVAX Pharmaceuticals UK Ltd)
560	Diflunisal 250mg tablets
3492	Diflunisal 500mg tablets
18371	Digenac xl 100mg Modified-release tablet (Genus Pharmaceuticals Ltd)
19322	Disalcid 500mg Capsule (3M Health Care Ltd)
2363	Dolobid 250mg tablets (Merck Sharp & Dohme Ltd)
3899	Dolobid 500mg tablets (Merck Sharp & Dohme Ltd)
21831	Dysman 250mg Capsule (Ashbourne Pharmaceuticals Ltd)
13459	Dysman 500 tablets (Ashbourne Pharmaceuticals Ltd)
29587	Ebufac 400mg Tablet (DDSA Pharmaceuticals Ltd)
24356	Eccoxolac 300mg capsules (Meda Pharmaceuticals Ltd)
32601	Econac 100mg suppositories (AMCo)
31787	Econac SR 75mg tablets (AMCo)
36486	Econac XL 100mg tablets (AMCo)
2258	Emflex 60mg capsules (Merck Serono Ltd)
3311	Etodolac 200mg capsules
8451	Etodolac 200mg Tablet
10033	Etodolac 300mg capsules
5455	Etodolac 600mg modified-release tablets
35653	Etopan XL 600mg tablets (Taro Pharmaceuticals (UK) Ltd)
5938	Etoricoxib 120mg tablets
37587	Etoricoxib 30mg tablets
650	Etoricoxib 60mg tablets
5812	Etoricoxib 90mg tablets
2858	Feldene 0.5% gel (Pfizer Ltd)	10010100	Non-steroidal Anti-inflammatory Drugs
341	Feldene 10mg capsules (Pfizer Ltd)
2827	Feldene 10mg dispersible tablets (Pfizer Ltd)
3935	Feldene 20 capsules (Pfizer Ltd)
7524	Feldene 20mg dispersible tablets (Pfizer Ltd)
3409	Feldene 20mg Orodispersible tablet (Pfizer Ltd)
8672	Feldene 20mg suppositories (Pfizer Ltd)
19560	FELDENE DISPERSIBLE
19788	FELDENE DISPERSIBLE
27490	FELDENE IM injection 20mg/1ml [PFIZER]	10010100	NSAIDs
39109	Feldene Melt 20mg tablets (Pfizer Ltd)
43904	Feminax Express 342mg tablets (Bayer Plc)
38511	Feminax Ultra 250mg gastro-resistant tablets (Bayer Plc)
18921	Fenactol 25mg gastro-resistant tablets (Discovery Pharmaceuticals Ltd)
17128	Fenactol 50mg gastro-resistant tablets (Discovery Pharmaceuticals Ltd)
17525	Fenactol Retard 100mg tablets (Discovery Pharmaceuticals Ltd)
17126	Fenactol SR 75mg tablets (Discovery Pharmaceuticals Ltd)
10785	Fenbid 300mg Spansules (Mercury Pharma Group Ltd)
24687	FENBUFEN
7424	Fenbufen 300mg capsules
61469	Fenbufen 300mg capsules (A A H Pharmaceuticals Ltd)
16170	Fenbufen 300mg capsules (Genus Pharmaceuticals Ltd)
8145	Fenbufen 300mg tablets
14422	Fenbufen 450mg Effervescent tablet
8544	Fenbufen 450mg tablets
26205	Fenbuzip 300mg Capsule (Ashbourne Pharmaceuticals Ltd)
26994	Fenbuzip 300mg Tablet (Ashbourne Pharmaceuticals Ltd)
26214	Fenbuzip 450mg Tablet (Ashbourne Pharmaceuticals Ltd)
23838	FENCLOFENAC 300 MG TAB
18647	Fenoket 200mg modified-release capsules (Opus Pharmaceuticals Ltd)
4564	Fenoprofen 200mg Tablet
4469	Fenoprofen 300mg tablets
4565	Fenoprofen 600mg tablets
22158	FENOPROFEN disp 300 MG TAB
15477	FENOPRON 200 MG TAB
10678	Fenopron 300 tablets (Typharm Ltd)
10589	Fenopron 600 tablets (Typharm Ltd)
25760	FENOPRON D 300 MG TAB
18820	Fenpaed 100mg/5ml Oral suspension (Pinewood Healthcare)
23845	FEPRAZONE 200 MG CAP
25800	Feverfen 100mg/5ml oral suspension (Wise Pharmaceuticals Ltd)
45814	First Resort Double Action Pain Relief 12.5mg tablets (Actavis UK Ltd)
20384	Flamatak MR 100mg tablets (Actavis UK Ltd)
20395	Flamatak MR 75mg tablets (Actavis UK Ltd)
26234	Flamatrol 10mg Capsule (Berk Pharmaceuticals Ltd)
21807	Flamrase 25 EC tablets (Teva UK Ltd)
21824	Flamrase 50 EC tablets (Teva UK Ltd)
38992	Flamrase 75mg SR tablets (Teva UK Ltd)
26212	FLAMRASE SR
10917	Flamrase SR 100mg tablets (Teva UK Ltd)
11322	Flamrase sr 75mg Modified-release tablet (APS Berk)
19997	FLENAC 25 MG CAP
29455	Flexotard MR 100mg tablets (Pfizer Ltd)
20161	FLUFENAMIC ACID 100 MG CAP
15501	Flurbiprofen 100mg suppositories
2366	Flurbiprofen 100mg tablets
9439	Flurbiprofen 200mg modified-release capsules
34725	Flurbiprofen 50mg Tablet (Bristol-Myers Squibb Pharmaceuticals Ltd)
3266	Flurbiprofen 50mg tablets
12766	Flurbiprofen 8.75mg lozenges
7490	Froben 100mg suppositories (Abbott Laboratories Ltd)
6249	Froben 100mg tablets (Abbott Laboratories Ltd)
3182	Froben 50mg tablets (Abbott Laboratories Ltd)
38944	Froben SR 200mg capsules (Abbott Laboratories Ltd)
4043	Froben sr 200mg Modified-release capsule (Abbott Laboratories Ltd)
39354	Galpharm ibuprofen for children 100mg/5ml Oral suspension (Galpharm International Ltd)
30724	Galprofen 100mg/5ml oral suspension (Galpharm International Ltd)
33785	Galprofen 200mg tablets (Galpharm International Ltd)
28888	Galprofen Long Lasting 200mg capsules (Galpharm International Ltd)
36597	Hedex Ibuprofen 200mg tablets (Omega Pharma Ltd)
38332	Ibucalm 200mg tablets (Aspar Pharmaceuticals Ltd)
37553	Ibucalm 400mg tablets (Aspar Pharmaceuticals Ltd)
24305	Ibufac 400mg Tablet (DDSA Pharmaceuticals Ltd)
10209	Ibufem 200mg tablets (Galpharm International Ltd)
32136	Ibular 200mg Tablet (Lagap)
18364	Ibular 400mg Tablet (Lagap)
849	Ibumed 400mg Tablet (Medipharma Ltd)
21045	Ibumetin 400mg Tablet (Alfred Benzon (UK) Ltd)
29524	Ibumetin 600mg Tablet (Alfred Benzon (UK) Ltd)
37235	Ibuprofen 100mg/5ml / Pseudoephedrine 15mg/5ml oral suspension sugar free
647	Ibuprofen 100mg/5ml oral suspension
2938	Ibuprofen 100mg/5ml Oral suspension
29345	Ibuprofen 100mg/5ml Oral suspension (Hillcross Pharmaceuticals Ltd)
34663	Ibuprofen 100mg/5ml Oral suspension (Neo Laboratories Ltd)
48562	Ibuprofen 100mg/5ml oral suspension 5ml sachets sugar free
25205	Ibuprofen 100mg/5ml oral suspension 5ml sachets sugar free (Thornton & Ross Ltd)
33704	Ibuprofen 100mg/5ml oral suspension sugar free (A A H Pharmaceuticals Ltd)
29332	Ibuprofen 100mg/5ml oral suspension sugar free (Sandoz Ltd)
26970	Ibuprofen 100mg/5ml oral suspension sugar free (Teva UK Ltd)
32862	Ibuprofen 100mg/5ml oral suspension sugar free (Thornton & Ross Ltd)
29352	Ibuprofen 100mg/5ml oral suspension sugar free (Vantage)
37502	Ibuprofen 10mg/2ml solution for infusion ampoules
215	IBUPROFEN 200 MG CAP
11554	Ibuprofen 200mg / Codeine 12.8mg tablets
45988	Ibuprofen 200mg / Phenylephrine 5mg tablets
28522	Ibuprofen 200mg / Pseudoephedrine hydrochloride 30mg tablets
40083	Ibuprofen 200mg caplets (Galpharm International Ltd)
61953	Ibuprofen 200mg caplets (Wockhardt UK Ltd)
586	Ibuprofen 200mg Capsule
10149	Ibuprofen 200mg capsules
59067	Ibuprofen 200mg capsules (AM Distributions (Yorkshire) Ltd)
62238	Ibuprofen 200mg capsules (Colorama Pharmaceuticals Ltd)
30243	Ibuprofen 200mg effervescent tablets
392	Ibuprofen 200mg modified-release capsules
5648	Ibuprofen 200mg orodispersible tablets sugar free
1468	Ibuprofen 200mg Soluble tablet
30382	Ibuprofen 200mg Tablet (C P Pharmaceuticals Ltd)
34911	Ibuprofen 200mg Tablet (Celltech Pharma Europe Ltd)
45331	Ibuprofen 200mg Tablet (Co-Pharma Ltd)
34621	Ibuprofen 200mg Tablet (Nucare Plc)
34931	Ibuprofen 200mg Tablet (Regent Laboratories Ltd)
48062	Ibuprofen 200mg Tablet (Wockhardt UK Ltd)
416	Ibuprofen 200mg tablets
16001	Ibuprofen 200mg tablets (A A H Pharmaceuticals Ltd)
48138	Ibuprofen 200mg tablets (Aspar Pharmaceuticals Ltd)
52154	Ibuprofen 200mg tablets (Galpharm International Ltd)
41513	Ibuprofen 200mg tablets (IVAX Pharmaceuticals UK Ltd)
42108	Ibuprofen 200mg tablets (OBG Pharmaceuticals Ltd)
29749	Ibuprofen 200mg tablets (Ranbaxy (UK) Ltd)
45320	Ibuprofen 200mg tablets (Sandoz Ltd)
28348	Ibuprofen 200mg tablets (Teva UK Ltd)
34447	Ibuprofen 200mg tablets (Thornton & Ross Ltd)
34354	Ibuprofen 200mg tablets (Vantage)
62892	Ibuprofen 200mg tablets (Wockhardt UK Ltd)
34527	Ibuprofen 200mg tablets (Zentiva)
60035	Ibuprofen 200mg tablets film coated (Actavis UK Ltd)
34980	Ibuprofen 200mg tablets sugar coated (Actavis UK Ltd)
48084	Ibuprofen 200mg/5ml oral suspension
28172	Ibuprofen 300mg / Pseudoephedrine 45mg modified-release capsules
11461	Ibuprofen 300mg modified-release / Codeine 20mg tablets
784	Ibuprofen 300mg modified-release capsules
14333	Ibuprofen 400mg capsules
63036	Ibuprofen 400mg capsules (AM Distributions (Yorkshire) Ltd)
4911	Ibuprofen 400mg Granules
45216	Ibuprofen 400mg Tablet (C P Pharmaceuticals Ltd)
34889	Ibuprofen 400mg Tablet (Celltech Pharma Europe Ltd)
34425	Ibuprofen 400mg Tablet (Family Health)
55233	Ibuprofen 400mg Tablet (Nucare Plc)
34757	Ibuprofen 400mg Tablet (Unichem)
15	Ibuprofen 400mg tablets
19046	Ibuprofen 400mg tablets (A A H Pharmaceuticals Ltd)
54137	Ibuprofen 400mg tablets (Aspar Pharmaceuticals Ltd)
55313	Ibuprofen 400mg tablets (Boston Healthcare Ltd)
34536	Ibuprofen 400mg tablets (IVAX Pharmaceuticals UK Ltd)
34729	Ibuprofen 400mg tablets (OBG Pharmaceuticals Ltd)
46921	Ibuprofen 400mg tablets (Ranbaxy (UK) Ltd)
32875	Ibuprofen 400mg tablets (Sandoz Ltd)
32242	Ibuprofen 400mg tablets (Sterwin Medicines)
27782	Ibuprofen 400mg tablets (Teva UK Ltd)
33589	Ibuprofen 400mg tablets (Thornton & Ross Ltd)
34359	Ibuprofen 400mg tablets (Vantage)
63079	Ibuprofen 400mg tablets (Waymade Healthcare Plc)
34550	Ibuprofen 400mg tablets film coated (Actavis UK Ltd)
27783	Ibuprofen 400mg tablets sugar coated (Actavis UK Ltd)
3599	Ibuprofen 600mg effervescent granules sachets
43911	Ibuprofen 600mg Tablet (C P Pharmaceuticals Ltd)
45842	Ibuprofen 600mg Tablet (Celltech Pharma Europe Ltd)
40253	Ibuprofen 600mg Tablet (Sovereign Medical Ltd)
1086	Ibuprofen 600mg tablets
32100	Ibuprofen 600mg tablets (A A H Pharmaceuticals Ltd)
41701	Ibuprofen 600mg tablets (Actavis UK Ltd)
46942	Ibuprofen 600mg tablets (IVAX Pharmaceuticals UK Ltd)
34961	Ibuprofen 600mg tablets (Sandoz Ltd)
34850	Ibuprofen 600mg tablets (Teva UK Ltd)
56039	Ibuprofen 600mg tablets (Waymade Healthcare Plc)
1392	Ibuprofen 800mg modified-release tablets
2622	Ibuprofen 800mg tablets
12709	Ibuprofen and codeine 200mg + 12.5mg Tablet
53617	Ibuprofen and codeine 200mg+12.8mg Tablet (Almus Pharmaceuticals Ltd)
4309	Ibuprofen lysine 200mg tablets
54514	Ibuprofen lysine 400mg oral powder sachets
26095	Ibuprofen lysine 400mg tablets
345	IBUPROFEN S/R 300 MG CAP
39502	Ibuprofen sodium dihydrate 200mg tablets
46638	ibuprofen with paracetamol tablets 200mg + 500mg	10010100/04070102	NSAIDs/Paracetamol
28822	Ibuprofen with pseudoephedrine hc 400mg + 60mg Liquid
23795	Imbrilon 100mg Suppository (Berk Pharmaceuticals Ltd)
24193	Imbrilon 25mg Capsule (Berk Pharmaceuticals Ltd)
24212	Imbrilon 50mg Capsule (Berk Pharmaceuticals Ltd)
24234	INDOCID
920	Indocid 100mg suppositories (Aspen Pharma Trading Ltd)
120	Indocid 25mg capsules (Merck Sharp & Dohme Ltd)
19753	INDOCID 500 MG SUP
1688	Indocid 50mg capsules (Merck Sharp & Dohme Ltd)
10625	Indocid 5mg/ml oral suspension (Merck Sharp & Dohme Ltd)
1496	Indocid R 75mg capsules (Merck Sharp & Dohme Ltd)
27870	INDOCID-R
44313	Indoflex 25mg Capsule (Unimed Pharmaceuticals Ltd)
26083	Indolar 100mg Suppository (Lagap)
24320	Indolar 50mg Capsule (Lagap)
14476	Indolar SR 75mg capsules (Sandoz Ltd)
17750	Indomax 25mg Capsule (Ashbourne Pharmaceuticals Ltd)
17680	Indomax 75 SR capsules (Ashbourne Pharmaceuticals Ltd)
919	Indometacin 100mg suppositories
34199	Indometacin 100mg suppositories (Actavis UK Ltd)
41521	Indometacin 25mg Capsule (Approved Prescription Services Ltd)
28900	Indometacin 25mg Capsule (Generics (UK) Ltd)
45256	Indometacin 25mg Capsule (Meridian Healthcare (UK) Ltd)
177	Indometacin 25mg capsules
32641	Indometacin 25mg capsules (A A H Pharmaceuticals Ltd)
24137	Indometacin 25mg capsules (Actavis UK Ltd)
51339	Indometacin 25mg capsules (Genesis Pharmaceuticals Ltd)
2200	Indometacin 25mg modified-release capsules
3216	Indometacin 25mg modified-release tablets
60772	Indometacin 25mg/5ml oral solution
3168	Indometacin 25mg/5ml oral suspension sugar free
41615	Indometacin 50mg Capsule (Approved Prescription Services Ltd)
62643	Indometacin 50mg Capsule (Carter Wallace Ltd)
33318	Indometacin 50mg Capsule (Generics (UK) Ltd)
36577	Indometacin 50mg Capsule (Meridian Healthcare (UK) Ltd)
736	Indometacin 50mg capsules
31959	Indometacin 50mg capsules (A A H Pharmaceuticals Ltd)
33321	Indometacin 50mg capsules (Actavis UK Ltd)
58523	Indometacin 50mg capsules (Almus Pharmaceuticals Ltd)
2671	Indometacin 50mg modified-release tablets
32097	Indometacin 75mg Modified-release capsule (Actavis UK Ltd)
1210	Indometacin 75mg modified-release capsules
34190	Indometacin 75mg modified-release capsules (A A H Pharmaceuticals Ltd)
1051	Indometacin 75mg modified-release tablets
42003	Indometacin sr 75mg Capsule (Lagap)
41817	Indometacin sr 75mg Modified-release capsule (C P Pharmaceuticals Ltd)
41823	Indometacin sr 75mg Modified-release capsule (Generics (UK) Ltd)
15005	Indomod 25mg modified-release capsules (Pfizer Ltd)
18662	Indomod 75mg modified-release capsules (Pfizer Ltd)
43032	Inoven 200mg Tablet (Janssen-Cilag Ltd)
33457	Isclofen 50mg Gastro-resistant tablet (Isis Products Ltd)
25794	Isisfen 400mg Tablet (Isis Products Ltd)
30327	Jomethid XL 200mg capsules (Actavis UK Ltd)
1030	Junifen 100mg/5ml Oral suspension (Crookes Healthcare Ltd)
9637	Keral 25mg tablets (A. Menarini Farmaceutica Internazionale SRL)
15286	Ketocid 200 modified-release capsules (Chiesi Ltd)
21050	Ketonal 100mg Capsule (Lagap)
41364	Ketoprofen 100mg / Omeprazole 20mg modified-release capsules
1231	Ketoprofen 100mg capsules
40141	Ketoprofen 100mg capsules (A A H Pharmaceuticals Ltd)
46940	Ketoprofen 100mg capsules (Mylan Ltd)
1571	Ketoprofen 100mg modified-release capsules
12000	Ketoprofen 100mg suppositories
8385	Ketoprofen 150mg modified-release capsules
2606	Ketoprofen 2.5% gel	10010100	Non-steroidal Anti-inflammatory Drugs
41367	Ketoprofen 200mg / Omeprazole 20mg modified-release capsules
33568	Ketoprofen 200mg Modified-release capsule (Actavis UK Ltd)
46920	Ketoprofen 200mg Modified-release capsule (Generics (UK) Ltd)
3043	Ketoprofen 200mg modified-release capsules
389	Ketoprofen 50mg capsules
33180	Ketoprofen cr 200mg Capsule (Bristol-Myers Squibb Pharmaceuticals Ltd)
42500	Ketoprofen sr 100mg Capsule (Approved Prescription Services Ltd)
46919	Ketoprofen sr 200mg Capsule (Approved Prescription Services Ltd)
29772	Ketotard XL 200mg capsules (Galen Ltd)
17818	Ketovail 100mg modified-release capsules (Teva UK Ltd)
25701	Ketovail 200mg modified-release capsules (Teva UK Ltd)
21955	Ketozip 200 XL capsules (Ashbourne Pharmaceuticals Ltd)
27082	Ketpron XL 100mg capsules (Mercury Pharma Group Ltd)
31962	Ketpron XL 200mg capsules (Mercury Pharma Group Ltd)
32227	Larafen CR 200mg capsules (Ennogen Pharma Ltd)
27566	LEDERFEN
24210	LEDERFEN (CALENDAR PACK)
7426	Lederfen 300mg Capsule (Wyeth Pharmaceuticals)
14380	Lederfen 300mg capsules (Mercury Pharma Group Ltd)
7522	Lederfen 300mg Tablet (Wyeth Pharmaceuticals)
17131	Lederfen 300mg tablets (Mercury Pharma Group Ltd)
7481	Lederfen 450mg Tablet (Wyeth Pharmaceuticals)
16176	Lederfen 450mg tablets (Mercury Pharma Group Ltd)
10481	Lederfen f 450mg Tablet (Wyeth Pharmaceuticals)
30164	Lemsip Cold and Flu Sinus 12 Hr Ibuprofen + Pseudoephedrine modified-release capsules (Reckitt Benckiser Healthcare (UK) Ltd)
22283	Lemsip flu 12 hr Modified-release capsule (Reckitt Benckiser Healthcare (UK) Ltd)
21811	Lidifen 200mg Tablet (Berk Pharmaceuticals Ltd)
21813	Lidifen 400mg Tablet (Berk Pharmaceuticals Ltd)
21821	Lidifen f 600mg Tablet (Berk Pharmaceuticals Ltd)
4368	Lodine 200mg Capsule (Shire Pharmaceuticals Ltd)
16194	Lodine 200mg Tablet (Shire Pharmaceuticals Ltd)
8969	Lodine 300mg Capsule (Shire Pharmaceuticals Ltd)
5266	Lodine sr 600mg Modified-release tablet (Shire Pharmaceuticals Ltd)
38770	Lodine SR 600mg tablets (Almirall Ltd)
25329	Lofensaid 25mg gastro-resistant tablets (Opus Pharmaceuticals Ltd)
18798	Lofensaid 50mg gastro-resistant tablets (Opus Pharmaceuticals Ltd)
16272	Lofensaid Retard 100 tablets (Opus Pharmaceuticals Ltd)
16286	Lofensaid Retard 75 tablets (Opus Pharmaceuticals Ltd)
29110	Lornoxicam 4mg tablets
30122	Lornoxicam 8mg tablets
10212	Lumiracoxib 100mg tablets
28171	Lumiracoxib 400mg tablets
18527	Mandafen 400mg tablets (M & A Pharmachem Ltd)
30892	Mandafen for Children 100mg/5ml oral suspension sugar free (M & A Pharmachem Ltd)
36606	Manorfen 400mg tablets (The Manor Drug Company (Nottingham) Ltd)
20375	MAXA-GESIC 200 MG TAB
46342	Medifen 3with months 100mg/5ml Oral suspension (SSL International Plc)
4710	Mefenamic acid 250mg Capsule (Actavis UK Ltd)
34898	Mefenamic acid 250mg Capsule (Berk Pharmaceuticals Ltd)
41677	Mefenamic acid 250mg Capsule (IVAX Pharmaceuticals UK Ltd)
46967	Mefenamic acid 250mg Capsule (Sandoz Ltd)
34924	Mefenamic acid 250mg Capsule (Teva UK Ltd)
259	Mefenamic acid 250mg capsules
34438	Mefenamic acid 250mg capsules (A A H Pharmaceuticals Ltd)
57007	Mefenamic acid 250mg capsules (Essential Generics Ltd)
46968	Mefenamic acid 250mg capsules (Mylan Ltd)
34793	Mefenamic acid 250mg capsules (Zentiva)
1983	Mefenamic acid 250mg Dispersible tablet
34910	Mefenamic acid 500mg Tablet (Berk Pharmaceuticals Ltd)
1073	Mefenamic acid 500mg tablets
32105	Mefenamic acid 500mg tablets (A A H Pharmaceuticals Ltd)
32090	Mefenamic acid 500mg tablets (Actavis UK Ltd)
64103	Mefenamic acid 500mg tablets (Almus Pharmaceuticals Ltd)
61581	Mefenamic acid 500mg tablets (Essential Generics Ltd)
32234	Mefenamic acid 500mg tablets (IVAX Pharmaceuticals UK Ltd)
41524	Mefenamic acid 500mg tablets (Teva UK Ltd)
34595	Mefenamic acid 500mg tablets (Zentiva)
9736	Mefenamic acid 50mg/5ml oral suspension
20709	MEFENAMIC ACID DISPERSIBLE
22230	Meflam 250mg Capsule (Trinity Pharmaceuticals Ltd)
26522	Meflam 500mg Tablet (Trinity Pharmaceuticals Ltd)
57370	Meloxicam 15mg orodispersible tablets sugar free
3170	Meloxicam 15mg suppositories
1469	Meloxicam 15mg tablets
60705	Meloxicam 15mg tablets (Niche Generics Ltd)
57475	Meloxicam 7.5mg orodispersible tablets sugar free
11970	Meloxicam 7.5mg suppositories
2243	Meloxicam 7.5mg tablets
35935	Meloxicam 7.5mg tablets (Somex Pharma)
56275	Meloxicam 7.5mg tablets (Teva UK Ltd)
36260	Mendys 250mg Capsule (Kent Pharmaceuticals Ltd)
18230	METHRAZONE 200 MG CAP
29446	MIGRAFEN 200 MG TAB
37053	Migrafen 200mg tablets (Chatfield Laboratories)
58842	Misofen 75mg/200microgram gastro-resistant tablets (Morningside Healthcare Ltd)
13627	Mobic 15mg suppositories (Boehringer Ingelheim Ltd)
1470	Mobic 15mg tablets (Boehringer Ingelheim Ltd)
754	Mobic 7.5mg suppositories (Boehringer Ingelheim Ltd)
850	Mobic 7.5mg tablets (Boehringer Ingelheim Ltd)
24531	Mobiflex 20mg Effervescent tablet (Roche Products Ltd)
31064	Mobiflex 20mg Granules (Roche Products Ltd)
12075	Mobiflex 20mg Tablet (Roche Products Ltd)
42604	Mobiflex 20mg tablets (Meda Pharmaceuticals Ltd)
28332	MOBIFLEX injection 20mg [ROCHE]	10010100	NSAIDs
52141	Mobilan 25mg Capsule (Galen Ltd)
8062	Motifene 75mg modified-release capsules (Daiichi Sankyo UK Ltd)
16192	Motrin 200mg Tablet (Pharmacia Ltd)
8401	Motrin 400mg tablets (Pfizer Ltd)
17201	Motrin 600mg tablets (Pfizer Ltd)
16193	Motrin 800mg tablets (Pfizer Ltd)
16474	Nabumetone 500mg dispersible tablets sugar free
2234	Nabumetone 500mg tablets
42821	Nabumetone 500mg tablets (A A H Pharmaceuticals Ltd)
13818	Nabumetone 500mg tablets (Actavis UK Ltd)
64297	Nabumetone 500mg tablets (Mylan Ltd)
11466	Nabumetone 500mg/5ml oral suspension sugar free
3939	Napratec OP tablets (Pfizer Ltd)
19559	NAPROSYN
23268	NAPROSYN
4320	Naprosyn 125mg/5ml oral suspension (Roche Products Ltd)
2288	Naprosyn 250mg tablets (Roche Products Ltd)
34143	Naprosyn 375 Tablet (Roche Products Ltd)
19007	Naprosyn 500mg Granules (Roche Products Ltd)
129	Naprosyn 500mg suppositories (Roche Products Ltd)
1866	Naprosyn 500mg tablets (Roche Products Ltd)
3972	Naprosyn EC 250mg tablets (Roche Products Ltd)
4045	Naprosyn EC 375mg tablets (Roche Products Ltd)
3901	Naprosyn EC 500mg tablets (Roche Products Ltd)
8663	Naprosyn S/R 500mg tablets (Roche Products Ltd)
25092	NAPROXEN
28313	NAPROXEN
56762	Naproxen 100mg/5ml oral suspension
5407	Naproxen 125mg/5ml oral suspension
39693	Naproxen 200mg/5ml oral suspension
2391	NAPROXEN 250 MG CAP
47994	Naproxen 250mg Gastro-resistant tablet (Almus Pharmaceuticals Ltd)
34670	Naproxen 250mg Gastro-resistant tablet (Galen Ltd)
3431	Naproxen 250mg gastro-resistant tablets
34738	Naproxen 250mg gastro-resistant tablets (A A H Pharmaceuticals Ltd)
58221	Naproxen 250mg gastro-resistant tablets (Actavis UK Ltd)
40401	Naproxen 250mg gastro-resistant tablets (IVAX Pharmaceuticals UK Ltd)
34289	Naproxen 250mg gastro-resistant tablets (Mylan Ltd)
34290	Naproxen 250mg gastro-resistant tablets (Teva UK Ltd)
34923	Naproxen 250mg Tablet (Berk Pharmaceuticals Ltd)
661	Naproxen 250mg tablets
39085	Naproxen 250mg tablets (A A H Pharmaceuticals Ltd)
56925	Naproxen 250mg tablets (Actavis UK Ltd)
54783	Naproxen 250mg tablets (Teva UK Ltd)
28255	Naproxen 250mg tablets (Wockhardt UK Ltd)
56554	Naproxen 250mg/5ml oral suspension
3432	Naproxen 375mg gastro-resistant tablets
15023	Naproxen 375mg Modified-release tablet
2197	Naproxen 375mg Tablet
44800	Naproxen 500mg / Esomeprazole 20mg modified-release tablets
46848	Naproxen 500mg Gastro-resistant tablet (Almus Pharmaceuticals Ltd)
34977	Naproxen 500mg Gastro-resistant tablet (Galen Ltd)
31945	Naproxen 500mg Gastro-resistant tablet (Sterwin Medicines)
3053	Naproxen 500mg gastro-resistant tablets
34743	Naproxen 500mg gastro-resistant tablets (A A H Pharmaceuticals Ltd)
30982	Naproxen 500mg gastro-resistant tablets (Actavis UK Ltd)
54476	Naproxen 500mg gastro-resistant tablets (Genesis Pharmaceuticals Ltd)
34610	Naproxen 500mg gastro-resistant tablets (Mylan Ltd)
27366	Naproxen 500mg gastro-resistant tablets (Teva UK Ltd)
60408	Naproxen 500mg gastro-resistant tablets (Waymade Healthcare Plc)
15104	Naproxen 500mg Granules
5268	Naproxen 500mg modified-release tablets
140	Naproxen 500mg suppositories
48161	Naproxen 500mg Tablet (Almus Pharmaceuticals Ltd)
34922	Naproxen 500mg Tablet (Berk Pharmaceuticals Ltd)
46440	Naproxen 500mg Tablet (M & A Pharmachem Ltd)
807	Naproxen 500mg tablets
34769	Naproxen 500mg tablets (A A H Pharmaceuticals Ltd)
54304	Naproxen 500mg tablets (Actavis UK Ltd)
55486	Naproxen 500mg tablets (Teva UK Ltd)
39317	Naproxen 500mg tablets (Wockhardt UK Ltd)
4984	Naproxen 500mg tablets and Misoprostol 200microgram tablets
56106	Naproxen 500mg/5ml oral suspension
15180	Naproxen and misoprostol 500mgwith200microgram combined Tablet
45262	Naproxen Oral solution
20704	NAPROXEN SODIUM
1043	Naproxen sodium 275mg tablets
35890	Nurofen 200mg caplets (Reckitt Benckiser Healthcare (UK) Ltd)
7535	Nurofen 200mg Capsule (Crookes Healthcare Ltd)
35292	Nurofen 200mg liquid capsules (Reckitt Benckiser Healthcare (UK) Ltd)
3597	Nurofen 200mg Soluble tablet (Crookes Healthcare Ltd)
402	Nurofen 200mg Tablet (Crookes Healthcare Ltd)
4298	Nurofen 200mg Tablet (Crookes Healthcare Ltd)
36650	Nurofen 200mg tablets (Reckitt Benckiser Healthcare (UK) Ltd)
25619	Nurofen 400mg Tablet (Crookes Healthcare Ltd)
24887	Nurofen Advance 200mg tablets (Crookes Healthcare Ltd)
28479	Nurofen Back Pain SR 300mg capsules (Reckitt Benckiser Healthcare (UK) Ltd)
15363	Nurofen Cold and Flu tablets (Reckitt Benckiser Healthcare (UK) Ltd)
37002	Nurofen Express 200mg liquid capsules (Reckitt Benckiser Healthcare (UK) Ltd)
39758	Nurofen Express 256mg caplets (Reckitt Benckiser Healthcare (UK) Ltd)
42397	Nurofen Express 256mg tablets (Reckitt Benckiser Healthcare (UK) Ltd)
37731	Nurofen Express 342mg caplets (Reckitt Benckiser Healthcare (UK) Ltd)
37648	Nurofen Express 400mg liquid capsules (Reckitt Benckiser Healthcare (UK) Ltd)
44483	Nurofen Express 512mg tablets (Reckitt Benckiser Healthcare (UK) Ltd)
36787	Nurofen Express 684mg caplets (Reckitt Benckiser Healthcare (UK) Ltd)
61878	Nurofen Express Period Pain 200mg capsules (Reckitt Benckiser Healthcare (UK) Ltd)
55153	Nurofen Express Soluble 400mg oral powder sachets (Reckitt Benckiser Healthcare (UK) Ltd)
29068	Nurofen Extra Strength 400mg capsules (Reckitt Benckiser Healthcare (UK) Ltd)
4731	Nurofen for children 100mg/5ml Oral suspension (Reckitt Benckiser Healthcare (UK) Ltd)
35265	Nurofen for children 3 months to 9 years 100mg/5ml Oral suspension (Reckitt Benckiser Healthcare (UK) Ltd)
44233	Nurofen for children baby 100mg/5ml Oral suspension (Reckitt Benckiser Healthcare (UK) Ltd)
60510	Nurofen for Children Cold, Pain and Fever Orange Flavour 100mg/5ml oral suspension (Reckitt Benckiser Healthcare (UK) Ltd)
59502	Nurofen for Children Cold, Pain and Fever Strawberry Flavour 100mg/5ml oral suspension (Reckitt Benckiser Healthcare (UK) Ltd)
51769	Nurofen for Children Singles 100mg/5ml oral suspension 5ml sachets orange (Reckitt Benckiser Healthcare (UK) Ltd)
50363	Nurofen for Children Singles 100mg/5ml oral suspension 5ml sachets strawberry (Reckitt Benckiser Healthcare (UK) Ltd)
22206	Nurofen Long Lasting 300mg capsules (Crookes Healthcare Ltd)
33935	Nurofen Maximum Strength Migraine Pain 684mg caplets (Reckitt Benckiser Healthcare (UK) Ltd)
11550	Nurofen Meltlets 200mg tablets (Reckitt Benckiser Healthcare (UK) Ltd)
18812	Nurofen meltlets lemon 200mg Orodispersible tablet (Reckitt Benckiser Healthcare (UK) Ltd)
23425	Nurofen Migraine Pain 342mg tablets (Reckitt Benckiser Healthcare (UK) Ltd)
13893	Nurofen Plus tablets (Reckitt Benckiser Healthcare (UK) Ltd)
28168	Nurofen Recovery 200mg orodispersible tablets (Reckitt Benckiser Healthcare (UK) Ltd)
46141	Nurofen Tension Headache 342mg caplets (Reckitt Benckiser Healthcare (UK) Ltd)
46904	NUROMOL tablets 200mg + 500mg [RECKITT B]	10010100/04070102	NSAIDs/Paracetamol
3496	Nycopren 250mg gastro-resistant tablets (Ardern Healthcare Ltd)
17165	Nycopren 500mg gastro-resistant tablets (Ardern Healthcare Ltd)
33801	Opustan 250mg Capsule (Opus Pharmaceuticals Ltd)
26247	Opustan 500mg Tablet (Opus Pharmaceuticals Ltd)
38182	Orbifen Cold & Flu oral suspension (Orbis Consumer Products Ltd)
18196	Orbifen for children 100mg/5ml Oral suspension (Orbis Consumer Products Ltd)
11999	Orudis 100mg Capsule (Hawgreen Ltd)
40484	Orudis 100mg capsules (Sanofi)
41450	Orudis 100mg suppositories (Sanofi)
11995	Orudis 100mg Suppository (Hawgreen Ltd)
12122	Orudis 50mg Capsule (Hawgreen Ltd)
40336	Orudis 50mg capsules (Sanofi)
40215	Oruvail 100 modified-release capsules (Sanofi)
3326	Oruvail 100mg Modified-release capsule (Hawgreen Ltd)
40664	Oruvail 150 modified-release capsules (Sanofi)
7840	Oruvail 150mg Modified-release capsule (Hawgreen Ltd)
3077	Oruvail 2.5% gel (Sanofi)	10010100	Non-steroidal Anti-inflammatory Drugs
40185	Oruvail 200 modified-release capsules (Sanofi)
838	Oruvail 200mg Modified-release capsule (Hawgreen Ltd)
21814	ORUVAIL S/R
27571	ORUVAIL S/R
29927	OXYPHENBUTAZONE 100 MG TAB
31038	OXYPHENBUTAZONE 250 MG SUP
33357	Pacifene 200mg tablets (Sussex Pharmaceutical Ltd)
32626	Paracetamol 150mg / Sodium salicylate 100mg tablets
23204	Pardelprin MR 75mg capsules (Actavis UK Ltd)
29704	Paxofen 200mg Tablet (M A Steinhard Ltd)
316	PHENYLBUTAZONE 250 MG SUP
28695	Piroflam 10mg Capsule (Opus Pharmaceuticals Ltd)
19320	Piroflam 20mg Capsule (Opus Pharmaceuticals Ltd)
20663	PIROXICAM
44703	Piroxicam 10mg Capsule (Berk Pharmaceuticals Ltd)
141	Piroxicam 10mg capsules
41622	Piroxicam 10mg capsules (A A H Pharmaceuticals Ltd)
43541	Piroxicam 10mg capsules (Actavis UK Ltd)
41624	Piroxicam 10mg capsules (IVAX Pharmaceuticals UK Ltd)
2463	Piroxicam 10mg dispersible tablets
21123	Piroxicam 20mg Capsule (Berk Pharmaceuticals Ltd)
1755	Piroxicam 20mg capsules
41621	Piroxicam 20mg capsules (A A H Pharmaceuticals Ltd)
29465	Piroxicam 20mg capsules (Actavis UK Ltd)
41623	Piroxicam 20mg capsules (IVAX Pharmaceuticals UK Ltd)
37750	Piroxicam 20mg capsules (Mylan Ltd)
3710	Piroxicam 20mg dispersible tablets
31777	Piroxicam 20mg dispersible tablets (Mylan Ltd)
4965	Piroxicam 20mg orodispersible tablets sugar free
8600	Piroxicam 20mg suppositories
11495	Piroxicam betadex 20mg tablets
20699	PIROXICAM DISPERSIBLE
20742	PIROXICAM DISPERSIBLE
27484	piroxicam injection 20mg/1ml	10010100	NSAIDs
21864	Pirozip 10 capsules (Ashbourne Pharmaceuticals Ltd)
21846	Pirozip 20 capsules (Ashbourne Pharmaceuticals Ltd)
27528	PONSTAN
126	Ponstan 250mg capsules (Chemidex Pharma Ltd)
1246	Ponstan 250mg Dispersible tablet (Chemidex Pharma Ltd)
14541	Ponstan 50mg/5ml paediatric Liquid (Chemidex Pharma Ltd)
25013	PONSTAN FORTE
296	Ponstan Forte 500mg tablets (Chemidex Pharma Ltd)
9421	Powergel 2.5% gel (A. Menarini Farmaceutica Internazionale SRL)	10010100	Non-steroidal Anti-inflammatory Drugs
21843	Pranoxen continus 375mg Tablet (Napp Pharmaceuticals Ltd)
21816	Pranoxen continus 500mg Tablet (Napp Pharmaceuticals Ltd)
9474	Preservex 100mg tablets (Almirall Ltd)
7118	Prexige 100mg tablets (Novartis Pharmaceuticals UK Ltd)
28383	Prexige 400mg tablets (Novartis Pharmaceuticals UK Ltd)
19575	Proflex 200mg Tablet (Novartis Consumer Health UK Ltd)
30811	Proflex 300mg Modified-release capsule (Novartis Consumer Health UK Ltd)
17754	Progesic 200mg Tablet (Eli Lilly and Company Ltd)
33111	Prosaid 250mg Tablet (BHR Pharmaceuticals Ltd)
23323	Prosaid 500mg Tablet (BHR Pharmaceuticals Ltd)
28519	Pseudoephedrine 30mg with ibuprofen 200mg tablet
27438	Pseudoephedrine 45mg with ibuprofen 300mg modified-release capsule
27001	RAMODAR
20386	Ramodar 200mg Tablet (Wyeth Pharmaceuticals)
32366	Relcofen 200mg Tablet (Actavis UK Ltd)
32365	Relcofen 400mg tablets (Actavis UK Ltd)
16473	Relifex 500mg dispersible tablets (Meda Pharmaceuticals Ltd)
2235	Relifex 500mg tablets (Meda Pharmaceuticals Ltd)
10295	Relifex 500mg/5ml oral suspension (Meda Pharmaceuticals Ltd)
25750	Rheuflex 250mg Tablet (Goldshield Pharmaceuticals Ltd)
28816	Rheuflex 500mg Tablet (Goldshield Pharmaceuticals Ltd)
18234	Rheumacin LA 75mg capsules (Hillcross Pharmaceuticals Ltd)
26351	Rheumatac Retard 75 tablets (AMCo)
10296	RHEUMOX 100 MG CAP
3739	Rheumox 300mg capsules (Mercury Pharma Group Ltd)
7688	Rheumox 600mg tablets (Mercury Pharma Group Ltd)
25790	Rhumalgan 25mg Tablet (Lagap)
30806	Rhumalgan 50mg Tablet (Lagap)
21610	Rhumalgan CR 100 tablets (Sandoz Ltd)
17029	Rhumalgan CR 75 tablets (Sandoz Ltd)
56898	Rhumalgan SR 75mg capsules (Actavis UK Ltd)
17030	Rhumalgan SR 75mg capsules (Sandoz Ltd)
26631	Rhumalgan XL 100mg capsules (Sandoz Ltd)
30090	ROFECOXIB
32362	ROFECOXIB
36669	ROFECOXIB
518	Rofecoxib 12.5mg tablets
640	Rofecoxib 12.5mg/5ml oral suspension sugar free
706	Rofecoxib 25mg tablets
637	Rofecoxib 25mg/5ml oral suspension sugar free
5841	Rofecoxib 50mg tablets
20230	Salsalate 500mg capsules
21419	Seractil 300mg tablets (Thornton & Ross Ltd)
21421	Seractil 400mg tablets (Thornton & Ross Ltd)
24201	SLOFENAC 100 MG TAB
24236	Slofenac 100mg Modified-release tablet (Sterwin Medicines)
21620	SLOFENAC 75 MG TAB
19382	Slofenac 75mg SR tablets (Sterwin Medicines)
24308	Slo-Indo 75mg capsules (Mylan Ltd)
36673	SODIUM SALICYLATE 250 MG/5ML MIX
44496	Sodium salicylate 500mg/5ml oral solution
39461	Solpadeine Migraine Ibuprofen & Codeine tablets (Omega Pharma Ltd)
15649	SOLPAFLEX TAB
25330	Solpaflex tablets (GlaxoSmithKline Consumer Healthcare)
44892	Sudafed sinus pressure & pain Tablet (McNeil Products Ltd)
20907	Sudafed Sinus Pressure & Pain tablets (McNeil Products Ltd)
3897	Sulindac 100mg tablets
5482	Sulindac 200mg tablets
63612	Suprol 200mg Capsule (Lorex Synthelabo Ltd)
27916	SURGAM
387	Surgam 200mg tablets (Sanofi)
25643	Surgam 300mg Sachets (Sanofi)
1778	Surgam 300mg Tablet (Sanofi)
14776	Surgam 300mg tablets (Sanofi)
2257	Surgam SA 300mg capsules (Sanofi)
3817	Synflex 275mg tablets (Roche Products Ltd)
26690	TANDERIL 100 MG TAB
23235	TANDERIL 250 MG SUP
24682	Tenoxicam 20mg effervescent tablets
47816	Tenoxicam 20mg Tablet (Sovereign Medical Ltd)
3974	Tenoxicam 20mg tablets
7913	Tiaprofenic acid 200mg tablets
2382	Tiaprofenic acid 300mg modified-release capsules
20059	Tiaprofenic acid 300mg sachets
2863	Tiaprofenic acid 300mg tablets
27013	Tiloket 200mg Modified-release capsule (Tillomed Laboratories Ltd)
31916	Tiloket CR 100mg capsules (Tillomed Laboratories Ltd)
31429	Timpron 250mg Gastro-resistant tablet (Berk Pharmaceuticals Ltd)
26242	Timpron 250mg Tablet (Berk Pharmaceuticals Ltd)
26231	Timpron 500mg Gastro-resistant tablet (Berk Pharmaceuticals Ltd)
26216	Timpron 500mg Tablet (Berk Pharmaceuticals Ltd)
20503	TOLECTIN 200 MG TAB
18640	Tolectin 200mg Capsule (Cilag Pharmaceuticals Ltd)
10711	Tolectin 400mg Capsule (Cilag Pharmaceuticals Ltd)
15159	Tolfenamic acid 200mg Capsule
22410	TOLMETIN 200 MG TAB
26404	Tolmetin 200mg Capsule
20016	Tolmetin 400mg Capsule
12188	Trilisate 500mg Tablet (Napp Pharmaceuticals Ltd)
723	Valdecoxib 10mg tablets
6663	Valdecoxib 20mg tablets
18066	Valdecoxib 40mg tablets
29037	Valdic 100 Retard tablets (Fannin UK Ltd)
30849	Valdic 75 Retard tablets (Fannin UK Ltd)
28390	Valenac ec 25mg Gastro-resistant tablet (Shire Pharmaceuticals Ltd)
25283	Valenac ec 50mg Gastro-resistant tablet (Shire Pharmaceuticals Ltd)
57943	Valket 200 Retard capsules (Tillomed Laboratories Ltd)
24020	Valrox 250mg Tablet (Shire Pharmaceuticals Ltd)
24007	Valrox 500mg Tablet (Shire Pharmaceuticals Ltd)
44986	Vimovo 500mg/20mg modified-release tablets (AstraZeneca UK Ltd)
28190	VIOXX
28191	VIOXX
28193	VIOXX
538	Vioxx 12.5mg tablets (Merck Sharp & Dohme Ltd)
613	Vioxx 12.5mg/5ml oral suspension (Merck Sharp & Dohme Ltd)
666	Vioxx 25mg tablets (Merck Sharp & Dohme Ltd)
5739	Vioxx 25mg/5ml oral suspension (Merck Sharp & Dohme Ltd)
6460	VioxxAcute 25mg tablets (Merck Sharp & Dohme Ltd)
5695	VioxxAcute 50mg tablets (Merck Sharp & Dohme Ltd)
21444	Volraman 25mg gastro-resistant tablets (LPC Medical (UK) Ltd)
15201	Volraman 50mg gastro-resistant tablets (LPC Medical (UK) Ltd)
11168	Volsaid Retard 100 tablets (Chiesi Ltd)
4506	Volsaid Retard 75 tablets (Chiesi Ltd)
4806	Voltarol 100mg suppositories (Novartis Pharmaceuticals UK Ltd)
157	Voltarol 100mg Suppository (Novartis Pharmaceuticals UK Ltd)
18448	Voltarol 12.5mg suppositories (Novartis Pharmaceuticals UK Ltd)
4095	Voltarol 12.5mg Suppository (Novartis Pharmaceuticals UK Ltd)
497	Voltarol 25mg gastro-resistant tablets (Novartis Pharmaceuticals UK Ltd)
11215	Voltarol 25mg suppositories (Novartis Pharmaceuticals UK Ltd)
10978	Voltarol 25mg Suppository (Novartis Pharmaceuticals UK Ltd)
1139	Voltarol 25mg Tablet (Novartis Pharmaceuticals UK Ltd)
589	Voltarol 50mg dispersible tablets (Novartis Pharmaceuticals UK Ltd)
4631	Voltarol 50mg gastro-resistant tablets (Novartis Pharmaceuticals UK Ltd)
55913	Voltarol 50mg suppositories (Lexon (UK) Ltd)
5200	Voltarol 50mg suppositories (Novartis Pharmaceuticals UK Ltd)
10792	Voltarol 50mg Suppository (Novartis Pharmaceuticals UK Ltd)
1446	Voltarol 50mg Tablet (Novartis Pharmaceuticals UK Ltd)
50317	Voltarol 75mg SR tablets (Lexon (UK) Ltd)
4625	Voltarol 75mg SR tablets (Novartis Pharmaceuticals UK Ltd)
44112	Voltarol Joint Pain 12.5mg tablets (Novartis Consumer Health UK Ltd)
39722	Voltarol Pain-eze 12.5mg tablets (Novartis Consumer Health UK Ltd)
51343	Voltarol Rapid 25mg tablets (DE Pharmaceuticals)
5401	Voltarol Rapid 25mg tablets (Novartis Pharmaceuticals UK Ltd)
5085	Voltarol Rapid 50mg tablets (Novartis Pharmaceuticals UK Ltd)
27901	VOLTAROL RETARD
2386	Voltarol Retard 100mg tablets (Novartis Pharmaceuticals UK Ltd)
1766	Voltarol sr 75mg Modified-release tablet (Novartis Pharmaceuticals UK Ltd)

## Sheet: Antacid
PRODUCT CODE	PRODUCT NAME	BNF CODE	BNF HEADER
14	Gaviscon Oral solution (Reckitt Benckiser Healthcare (UK) Ltd)	1010201	Compound Alginate Preparations
4611	Gaviscon advance Oral suspension (Reckitt Benckiser Healthcare (UK) Ltd)	1010201	Compound Alginate Preparations
7050	Peptac Oral solution Sugar free (IVAX Pharmaceuticals UK Ltd)	1010201	Compound Alginate Preparations
41760	Gaviscon Advance oral suspension peppermint (Reckitt Benckiser Healthcare (UK) Ltd)	1010201	Compound Alginate Preparations
6913	Gaviscon Advance Mint chewable tablets (Forum Health Products Ltd)	1010201	Compound Alginate Preparations
2492	Gastrocote Tablet (SSL International Plc)	1010201	Compound Alginate Preparations
21225	Acidex Oral suspension (Pinewood Healthcare)	1010201	Compound Alginate Preparations
1079	Gaviscon 250 Tablet (Reckitt Benckiser Healthcare (UK) Ltd)	1010201	Compound Alginate Preparations
41374	Peptac liquid peppermint (Teva UK Ltd)	1010201	Compound Alginate Preparations
41373	Peptac liquid aniseed (Teva UK Ltd)	1010201	Compound Alginate Preparations
41481	Gaviscon Advance oral suspension aniseed (Reckitt Benckiser Healthcare (UK) Ltd)	1010201	Compound Alginate Preparations
1252	Topal chewable tablets (Pierre Fabre Ltd)	1010201	Compound Alginate Preparations
6344	Gastrocote chewable tablets (Actavis UK Ltd)	1010201	Compound Alginate Preparations
11240	Gaviscon Oral solution (Reckitt Benckiser Healthcare (UK) Ltd)	1010201	Compound Alginate Preparations
11474	Rennie -duo Oral suspension (Bayer Plc)	1010201	Compound Alginate Preparations
41806	Gaviscon Peppermint Liquid Relief (Reckitt Benckiser Healthcare (UK) Ltd)	1010201	Compound Alginate Preparations
6919	Gastrocote liquid (Actavis UK Ltd)	1010201	Compound Alginate Preparations
41805	Gaviscon Original Aniseed Relief (Reckitt Benckiser Healthcare (UK) Ltd)	1010201	Compound Alginate Preparations
45080	Acidex liquid aniseed (Pinewood Healthcare)	1010201	Compound Alginate Preparations
45082	Acidex liquid peppermint (Pinewood Healthcare)	1010201	Compound Alginate Preparations
53243	Gaviscon Advance oral suspension peppermint (Forum Health Products Ltd)	1010201	Compound Alginate Preparations
1586	Gaviscon 500mg chewable tablets peppermint (Reckitt Benckiser Healthcare (UK) Ltd)	1010201	Compound Alginate Preparations
6327	Maalox oral suspension (Sanofi)	1010101	Aluminium- And Magnesium- Containing Antacids
927	Magnesium trisilicate oral suspension	1010101	Aluminium- And Magnesium- Containing Antacids
4452	Co-magaldrox 195mg/220mg/5ml oral suspension sugar free	1010101	Aluminium- And Magnesium- Containing Antacids
3394	Mucogel sugar free Oral suspension (Forest Laboratories UK Ltd)	1010101	Aluminium- And Magnesium- Containing Antacids
39727	Mucogel oral suspension (Chemidex Pharma Ltd)	1010101	Aluminium- And Magnesium- Containing Antacids
5737	Maalox Plus oral suspension (Sanofi)	1010100	Antacids And Simeticone
9665	Altacite Plus oral suspension (Peckforton Pharmaceuticals Ltd)	1010102	Aluminium-magnesium Complexes
2322	Asilone Oral suspension (SSL International Plc)	1010103	Antacid Preparations Containing Simeticone Or Local Anaesthetics
1646	Mucaine sugar free Oral suspension (Wyeth Pharmaceuticals)	1010103	Antacid Preparations Containing Simeticone Or Local Anaesthetics
14114	Simeticone with aluminium hydroxide & light magnesium oxide oral solution sugar free	1010103	Antacid Preparations Containing Simeticone Or Local Anaesthetics
2575	Kolanticon gel (Peckforton Pharmaceuticals Ltd)	1020400	Compounds Preparations
10622	Algitec Chewable tablet (GlaxoSmithKline Consumer Healthcare)	01010201/01030100	Compound Alginate Preparations/H2-receptor Antagonists
4707	Sodium bicarbonate powder	01010100/07040350/09020102/09020103	Antacids And Simeticone/Alkalinisation Of Urine/Oral Sodium And Water/Oral Bicarbonate
6045	Sucralfate 1g/5ml oral suspension sugar free	1030300	Chelates And Complexes
965	Gaviscon Infant oral powder sachets (Forum Health Products Ltd)	1010201	Compound Alginate Preparations
1526	Alginic acid with aluminium hydroxide, magnesium trisilicate and sodium bicarbonate	1010201	Compound Alginate Preparations
2648	Gastrocote sugar free Oral suspension (SSL International Plc)	1010201	Compound Alginate Preparations
4990	Calcium carbonate with magnesium carbonate with sodium alginate oral suspension	1010201	Compound Alginate Preparations
6444	Magnesium carbonate with alginate and aluminium hydroxide Oral suspension	1010201	Compound Alginate Preparations
7110	Gaviscon Cool Liquid (Reckitt Benckiser Healthcare (UK) Ltd)	1010201	Compound Alginate Preparations
7162	Sodium alginate 500mg/5ml / Potassium bicarbonate 100mg/5ml oral suspension sugar free	1010201	Compound Alginate Preparations
9498	Sodium alginate 250mg with sodium bicarbonate 133.5mg & calcium carbonate 80mg/5ml oral solution sugar free	1010201	Compound Alginate Preparations
10329	Gastron Tablet (Sanofi-Synthelabo Ltd)	1010201	Compound Alginate Preparations
11122	Asilone heartburn Oral solution (SSL International Plc)	1010201	Compound Alginate Preparations
11670	Sodium alginate 225mg/dose / Magnesium alginate 87.5mg/dose oral powder sachets sugar free	1010201	Compound Alginate Preparations
11800	Gaviscon extra strength Tablet (Reckitt Benckiser Healthcare (UK) Ltd)	1010201	Compound Alginate Preparations
13838	Magnesium carbonate with alginate and aluminium hydroxide Tablet	1010201	Compound Alginate Preparations
14703	Aluminium hydroxide with magnesium carbonate and alginic acid tablets	1010201	Compound Alginate Preparations
16587	Gaviscon double action Liquid (Reckitt Benckiser Healthcare (UK) Ltd)	1010201	Compound Alginate Preparations
17418	Alginic acid with aluminium hydroxide, magnesium trisilicate and sodium bicarbonate	1010201	Compound Alginate Preparations
19260	Sodium alginate 500mg / Potassium bicarbonate 100mg chewable tablets sugar free	1010201	Compound Alginate Preparations
20146	Rennie Oral suspension (Bayer Plc)	1010201	Compound Alginate Preparations
20303	Sodium alginate with aluminium hydroxide, magnesium trisilicate & sodium bicarbonate oral solution sugar free	1010201	Compound Alginate Preparations
22127	Sodium alginate with aluminium hydroxide, magnesium trisilicate & sodium bicarbonate oral solution sugar free	1010201	Compound Alginate Preparations
22157	Alginic acid with aluminium hydroxide, magnesium trisilicate and sodium bicarbonate	1010201	Compound Alginate Preparations
27066	Raft-Eze liquid (Nucare Plc)	1010201	Compound Alginate Preparations
32947	Sodium alginate 250mg with sodium bicarbonate 133.5mg & calcium carbonate 80mg/5ml oral solution sugar free	1010201	Compound Alginate Preparations
33808	Sodium alginate 250mg with sodium bicarbonate 133.5mg & calcium carbonate 80mg chewable tablet	1010201	Compound Alginate Preparations
34128	Aluminium hydroxide with alginate and magnesium carbonate suspension	1010201	Compound Alginate Preparations
35486	Sodium alginate 250mg with sodium bicarbonate 106.5mg & calcium carbonate 162.5mg/5ml oral solution sugar free	1010201	Compound Alginate Preparations
35628	Rennie Extra chewable tablets (Bayer Plc)	1010201	Compound Alginate Preparations
35845	Sodium alginate 250mg with sodium bicarbonate 106.5mg & calcium carbonate 187.5 chewable tablet	1010201	Compound Alginate Preparations
38288	Entrocalm Heartburn and Indigestion Relief oral suspension (Galpharm International Ltd)	1010201	Compound Alginate Preparations
39129	Alginate raft-forming oral suspension sugar free	1010201	Compound Alginate Preparations
40556	Sodium alginate 500mg with sodium bicarbonate 267mg & calcium carbonate 160 chewable tablet	1010201	Compound Alginate Preparations
41374	Peptac liquid peppermint (Teva UK Ltd)	1010201	Compound Alginate Preparations
42437	Setlers Heartburn chewable tablets (Thornton & Ross Ltd)	1010201	Compound Alginate Preparations
46323	Calcium carbonate with magnesium carbonate with alginic acid tablets	1010201	Compound Alginate Preparations
53856	Gaviscon Advance Mint chewable tablets (Reckitt Benckiser Healthcare (UK) Ltd)	1010201	Compound Alginate Preparations
56657	Gaviscon Advance oral suspension aniseed (Forum Health Products Ltd)	1010201	Compound Alginate Preparations

## Sheet: Tetracyclines
PRODUCT CODE	PRODUCT NAME	BNF CODE	BNF HEADER
453	Lymecycline 408mg capsules	5010300	Tetracyclines
2578	Minocycline 100mg modified-release capsules	05010300/05011000/13060201	Tetracyclines/Antileprotic Drugs/Oral Antibacterials For Acne
2999	Minocycline 50mg tablets	05010300/05011000/13060201	Tetracyclines/Antileprotic Drugs/Oral Antibacterials For Acne
429	Minocycline 50mg capsules	05010300/05011000/13060201	Tetracyclines/Antileprotic Drugs/Oral Antibacterials For Acne
1532	Minocycline 100mg tablets	05010300/05011000/13060201	Tetracyclines/Antileprotic Drugs/Oral Antibacterials For Acne
268	Vibramycin 100mg capsules (Pfizer Ltd)	05010300/05040100	Tetracyclines/Antimalarials
970	Doxycycline (as hyclate) 100mg tablets	05010300/05040100	Tetracyclines/Antimalarials
2884	Doxycycline (as hyclate) 100mg dispersible tablets	05010300/05040100	Tetracyclines/Antimalarials
1046	Doxycycline 100mg capsules	05010300/05040100/13060201	Tetracyclines/Antimalarials/Oral Antibacterials For Acne
264	Doxycycline 50mg capsules	05010300/05040100/13060201	Tetracyclines/Antimalarials/Oral Antibacterials For Acne
77	Oxytetracycline 250mg tablets	05010300/13060201	Tetracyclines/Oral Antibacterials For Acne
386	Tetracycline 250mg tablets	05010300/13060201	Tetracyclines/Oral Antibacterials For Acne
121	Tetracycline 250mg capsules	05010300/13060201	Tetracyclines/Oral Antibacterials For Acne
132	Oxytetracycline 250mg capsules	05010300/13060201	Tetracyclines/Oral Antibacterials For Acne
2256	Deteclo 300mg Tablet (Wyeth Pharmaceuticals)	05010300/13060201	Tetracyclines/Oral Antibacterials For Acne
21802	Berkmycen 250mg Tablet (Berk Pharmaceuticals Ltd)	05010300/13060201	Tetracyclines/Oral Antibacterials For Acne
164	Minocin 50mg tablets (Wyeth Pharmaceuticals)	05010300/05011000/13060201	Tetracyclines/Antileprotic Drugs/Oral Antibacterials For Acne
738	Chlortetracycline with demeclocycline with tetracycline tablets	05010300/13060201	Tetracyclines/Oral Antibacterials For Acne
1039	Minocin MR 100mg capsules (Meda Pharmaceuticals Ltd)	05010300/05011000/13060201	Tetracyclines/Antileprotic Drugs/Oral Antibacterials For Acne
2202	Vibramycin 50 capsules (Pfizer Ltd)	05010300/05040100	Tetracyclines/Antimalarials
3152	Vibramycin 100mg Dispersible tablet (Pfizer Ltd)	05010300/05040100	Tetracyclines/Antimalarials
3413	Minocin 100mg tablets (Wyeth Pharmaceuticals)	05010300/05011000/13060201	Tetracyclines/Antileprotic Drugs/Oral Antibacterials For Acne
3816	Tetrachel 250mg Tablet (Berk Pharmaceuticals Ltd)	05010300/13060201	Tetracyclines/Oral Antibacterials For Acne
6396	Doxycycline 100mg dispersible tablets sugar free	05010300/05040100/13060201	Tetracyclines/Antimalarials/Oral Antibacterials For Acne
7455	Terramycin 250mg Capsule (Pfizer Ltd)	05010300/13060201	Tetracyclines/Oral Antibacterials For Acne
8219	Tetrachel 250mg Capsule (Berk Pharmaceuticals Ltd)	05010300/13060201	Tetracyclines/Oral Antibacterials For Acne
8284	Tetracycline 125mg/5ml syrup	05010300/13060201	Tetracyclines/Oral Antibacterials For Acne
8724	Doxycycline (as hyclate) 50mg/5ml oral solution	05010300/05040100	Tetracyclines/Antimalarials
9014	Tetrabid-organon 250mg Capsule (Organon Laboratories Ltd)	05010300/13060201	Tetracyclines/Oral Antibacterials For Acne
9034	Oxytetracycline 125mg/5ml syrup	05010300/13060201	Tetracyclines/Oral Antibacterials For Acne
9267	Vibramycin Acne Pack 50mg capsules (Pfizer Ltd)	05010300/05040100	Tetracyclines/Antimalarials
9361	Oxymycin 250mg tablets (Dr Reddy's Laboratories (UK) Ltd)	05010300/13060201	Tetracyclines/Oral Antibacterials For Acne
9380	Minocycline 100mg capsules	05010300/05011000/13060201	Tetracyclines/Antileprotic Drugs/Oral Antibacterials For Acne
10454	Vibramycin 50mg/5ml Oral solution (Pfizer Ltd)	05010300/05040100	Tetracyclines/Antimalarials
12541	Imperacin 250mg Tablet (AstraZeneca UK Ltd)	05010300/13060201	Tetracyclines/Oral Antibacterials For Acne
12987	Doxycycline (as hyclate) 50mg capsules with microgranules	05010300/05040100	Tetracyclines/Antimalarials
14904	Vibramycin-D 100mg dispersible tablets (Pfizer Ltd)	05010300/05040100/13060201	Tetracyclines/Antimalarials/Oral Antibacterials For Acne
14984	Acnamino MR 100mg capsules (Dexcel-Pharma Ltd)	05010300/05011000/13060201	Tetracyclines/Antileprotic Drugs/Oral Antibacterials For Acne
15071	Nordox 100mg Capsule (Sankyo Pharma UK Ltd)	05010300/05040100	Tetracyclines/Antimalarials
15355	Tetracycline with chlortetracycline & demeclocycline tablets	05010300/13060201	Tetracyclines/Oral Antibacterials For Acne
15407	Achromycin v 250mg Capsule (Wyeth Pharmaceuticals)	05010300/13060201	Tetracyclines/Oral Antibacterials For Acne
15513	Achromycin 250mg Tablet (Wyeth Pharmaceuticals)	05010300/13060201	Tetracyclines/Oral Antibacterials For Acne
17226	Economycin 250mg Capsule (DDSA Pharmaceuticals Ltd)	05010300/13060201	Tetracyclines/Oral Antibacterials For Acne
17467	Terramycin 250mg tablets (Pfizer Ltd)	05010300/13060201	Tetracyclines/Oral Antibacterials For Acne
17703	Oxytetramix 250 tablets (Ashbourne Pharmaceuticals Ltd)	05010300/13060201	Tetracyclines/Oral Antibacterials For Acne
18109	Sebomin MR 100mg capsules (Actavis UK Ltd)	05010300/05011000/13060201	Tetracyclines/Antileprotic Drugs/Oral Antibacterials For Acne
18684	Aknemin 50 capsules (Almirall Ltd)	05010300/05011000/13060201	Tetracyclines/Antileprotic Drugs/Oral Antibacterials For Acne
18685	Achromycin 125mg/5ml Oral solution (Wyeth Pharmaceuticals)	05010300/13060201	Tetracyclines/Oral Antibacterials For Acne
18728	Aknemin 100mg capsules (Almirall Ltd)	05010300/05011000/13060201	Tetracyclines/Antileprotic Drugs/Oral Antibacterials For Acne
19693	Sustamycin 250mg Capsule (Boehringer Mannheim UK Ltd)	05010300/13060201	Tetracyclines/Oral Antibacterials For Acne
21038	Doxatet 100mg Tablet (Manufacturer unknown)	05010300/05040100	Tetracyclines/Antimalarials
21366	Tetracycline 250mg/vial IV injection	05010300/05040100	Tetracyclines/Antimalarials
21804	Tetracycline 125mg/5ml syrup	05010300/13060201	Tetracyclines/Oral Antibacterials For Acne
21828	Demix 50 capsules (Ashbourne Pharmaceuticals Ltd)	05010300/05040100	Tetracyclines/Antimalarials
21837	Cyclomin 50mg Tablet (Berk Pharmaceuticals Ltd)	05010300/13060201	Tetracyclines/Oral Antibacterials For Acne
21860	Cyclodox 100mg Capsule (Berk Pharmaceuticals Ltd)	05010300/05040100	Tetracyclines/Antimalarials
21865	Blemix 50mg tablets (Ashbourne Pharmaceuticals Ltd)	05010300/05011000/13060201	Tetracyclines/Antileprotic Drugs/Oral Antibacterials For Acne
21878	Demix 100 capsules (Ashbourne Pharmaceuticals Ltd)	05010300/05040100	Tetracyclines/Antimalarials
21978	Blemix 100mg tablets (Ashbourne Pharmaceuticals Ltd)	05010300/05011000/13060201	Tetracyclines/Antileprotic Drugs/Oral Antibacterials For Acne
23405	Doxylar 100mg capsules (Sandoz Ltd)	05010300/05040100	Tetracyclines/Antimalarials
23432	Doxylar 50mg capsules (Sandoz Ltd)	05010300/05040100	Tetracyclines/Antimalarials
23819	Doxycycline (as hyclate) 50mg capsules with microgranules	05010300/05040100	Tetracyclines/Antimalarials
24126	Doxycycline 100mg capsules (IVAX Pharmaceuticals UK Ltd)	05010300/05040100	Tetracyclines/Antimalarials
24149	Doxycycline 100mg capsules (A A H Pharmaceuticals Ltd)	05010300/05040100/13060201	Tetracyclines/Antimalarials/Oral Antibacterials For Acne
24245	Cyclomin 100mg Tablet (Berk Pharmaceuticals Ltd)	05010300/13060201	Tetracyclines/Oral Antibacterials For Acne
24643	Demeclocycline with chlortetracycline with tetracycline tablets	05010300/13060201	Tetracyclines/Oral Antibacterials For Acne
25274	Tetracycline 500mg/vial IV injection	05010300/05040100	Tetracyclines/Antimalarials
26111	Economycin 250mg Tablet (DDSA Pharmaceuticals Ltd)	05010300/13060201	Tetracyclines/Oral Antibacterials For Acne
26392	Vibrox 100mg capsules (Kent Pharmaceuticals Ltd)	05010300/05040100/13060201	Tetracyclines/Antimalarials/Oral Antibacterials For Acne
26747	Doxycycline 100mg Tablet (Neo Laboratories Ltd)	05010300/05040100	Tetracyclines/Antimalarials
28573	Achromycin im 100mg/vial intramuscular injection (Wyeth Pharmaceuticals)	05010300/05040100	Tetracyclines/Antimalarials
30739	Doxycycline 100mg capsules (Teva UK Ltd)	05010300/05040100/13060201	Tetracyclines/Antimalarials/Oral Antibacterials For Acne
31230	Achromycin iv 500mg/vial Intravenous injection (Wyeth Pharmaceuticals)	05010300/05040100	Tetracyclines/Antimalarials
31476	Achromycin iv 250mg/vial Intravenous injection (Wyeth Pharmaceuticals)	05010300/05040100	Tetracyclines/Antimalarials
32066	Doxycycline 100mg capsules (Mylan Ltd)	05010300/05040100/13060201	Tetracyclines/Antimalarials/Oral Antibacterials For Acne
32233	Achromycin Powder (Wyeth Pharmaceuticals)	05010300/05040100	Tetracyclines/Antimalarials
32419	Doxycycline 50mg capsules (Teva UK Ltd)	05010300/05040100/13060201	Tetracyclines/Antimalarials/Oral Antibacterials For Acne
33671	Doxycycline 100mg capsules (Kent Pharmaceuticals Ltd)	05010300/05040100/13060201	Tetracyclines/Antimalarials/Oral Antibacterials For Acne
34011	Tetracycline 250mg capsules	05010300/13060201	Tetracyclines/Oral Antibacterials For Acne
34040	Oxytetracycline 250mg tablets (Actavis UK Ltd)	05010300/13060201	Tetracyclines/Oral Antibacterials For Acne
34044	Oxytetracycline 250mg tablets (A A H Pharmaceuticals Ltd)	05010300/13060201	Tetracyclines/Oral Antibacterials For Acne
34077	Minocycline 100mg modified-release capsules (A A H Pharmaceuticals Ltd)	05010300/05011000/13060201	Tetracyclines/Antileprotic Drugs/Oral Antibacterials For Acne
34141	Oxytetracycline 250mg tablets (Teva UK Ltd)	05010300/13060201	Tetracyclines/Oral Antibacterials For Acne
34175	Doxycycline 50mg capsules (A A H Pharmaceuticals Ltd)	05010300/05040100/13060201	Tetracyclines/Antimalarials/Oral Antibacterials For Acne
34300	Doxycycline 100mg capsules (Actavis UK Ltd)	05010300/05040100/13060201	Tetracyclines/Antimalarials/Oral Antibacterials For Acne
34336	Oxytetracycline 250mg tablets (IVAX Pharmaceuticals UK Ltd)	05010300/13060201	Tetracyclines/Oral Antibacterials For Acne
34423	Doxycycline 100mg Capsule (PLIVA Pharma Ltd)	05010300/05040100	Tetracyclines/Antimalarials
34594	Doxycycline 100mg Capsule (Neo Laboratories Ltd)	05010300/05040100	Tetracyclines/Antimalarials
34765	Doxycycline 50mg capsules (Mylan Ltd)	05010300/05040100	Tetracyclines/Antimalarials
34888	Oxytetracycline 250mg Tablet (C P Pharmaceuticals Ltd)	05010300/13060201	Tetracyclines/Oral Antibacterials For Acne
34926	Minocycline 100mg tablets (A A H Pharmaceuticals Ltd)	05010300/05011000/13060201	Tetracyclines/Antileprotic Drugs/Oral Antibacterials For Acne
37440	Sebren MR 100mg capsules (Teva UK Ltd)	05010300/05011000/13060201	Tetracyclines/Antileprotic Drugs/Oral Antibacterials For Acne
40383	Minocycline 100mg tablets (Actavis UK Ltd)	05010300/05011000/13060201	Tetracyclines/Antileprotic Drugs/Oral Antibacterials For Acne
40391	Doxycycline 50mg capsules (IVAX Pharmaceuticals UK Ltd)	05010300/05040100	Tetracyclines/Antimalarials
40483	Oxytetracycline 250mg tablets (Sandoz Ltd)	05010300/13060201	Tetracyclines/Oral Antibacterials For Acne
41547	Tetracycline 250mg Capsule (Berk Pharmaceuticals Ltd)	05010300/13060201	Tetracyclines/Oral Antibacterials For Acne
41560	Doxycycline 100mg Capsule (IVAX Pharmaceuticals UK Ltd)	05010300/05040100	Tetracyclines/Antimalarials
41605	Doxycycline 100mg Capsule (Sandoz Ltd)	05010300/05040100	Tetracyclines/Antimalarials
41636	Tetracycline 250mg tablets (Actavis UK Ltd)	05010300/13060201	Tetracyclines/Oral Antibacterials For Acne
43538	Tetracycline 250mg tablets (A A H Pharmaceuticals Ltd)	05010300/13060201	Tetracyclines/Oral Antibacterials For Acne
43700	Minocycline 50mg Tablet (Lagap)	05010300/13060201	Tetracyclines/Oral Antibacterials For Acne
45271	Tetracycline 250mg Tablet (Numark Management Ltd)	05010300/13060201	Tetracyclines/Oral Antibacterials For Acne
46807	Doxycycline 100mg capsules (Almus Pharmaceuticals Ltd)	05010300/05040100/13060201	Tetracyclines/Antimalarials/Oral Antibacterials For Acne
46947	Minocycline 50mg tablets (Actavis UK Ltd)	05010300/05011000/13060201	Tetracyclines/Antileprotic Drugs/Oral Antibacterials For Acne
46954	Minocycline 100mg Tablet (Lagap)	05010300/13060201	Tetracyclines/Oral Antibacterials For Acne
48095	Doxycycline 50mg capsules (Actavis UK Ltd)	05010300/05040100/13060201	Tetracyclines/Antimalarials/Oral Antibacterials For Acne
48100	Tetracycline 250mg tablets (Teva UK Ltd)	05010300/13060201	Tetracyclines/Oral Antibacterials For Acne
53135	Vibramycin-D 100mg dispersible tablets (Waymade Healthcare Plc)	05010300/05040100/13060201	Tetracyclines/Antimalarials/Oral Antibacterials For Acne
54152	Acnamino MR 100mg capsules (Almus Pharmaceuticals Ltd)	05010300/05011000/13060201	Tetracyclines/Antileprotic Drugs/Oral Antibacterials For Acne
55519	Doxycycline 100mg capsules (Waymade Healthcare Plc)	05010300/05040100/13060201	Tetracyclines/Antimalarials/Oral Antibacterials For Acne
56044	Tetracycline 125mg/5ml oral solution	05010300/13060201	Tetracyclines/Oral Antibacterials For Acne
56181	Tetracycline 250mg Tablet (Celltech Pharma Europe Ltd)	05010300/13060201	Tetracyclines/Oral Antibacterials For Acne
58326	Doxycycline 50mg capsules (Waymade Healthcare Plc)	05010300/05040100/13060201	Tetracyclines/Antimalarials/Oral Antibacterials For Acne
59039	Minocycline 100mg tablets (Mylan Ltd)	05010300/05011000/13060201	Tetracyclines/Antileprotic Drugs/Oral Antibacterials For Acne
59922	Minocycline 100mg tablets (Teva UK Ltd)	05010300/05011000/13060201	Tetracyclines/Antileprotic Drugs/Oral Antibacterials For Acne
60159	Doxycycline 100mg capsules (DE Pharmaceuticals)	05010300/05040100/13060201	Tetracyclines/Antimalarials/Oral Antibacterials For Acne
62008	Doxycycline 50mg capsules (DE Pharmaceuticals)	05010300/05040100/13060201	Tetracyclines/Antimalarials/Oral Antibacterials For Acne
63602	Tetracycline 250mg tablets (Intrapharm Laboratories Ltd)	05010300/13060201	Tetracyclines/Oral Antibacterials For Acne
63660	Doxycycline 50mg capsules (Kent Pharmaceuticals Ltd)	05010300/05040100/13060201	Tetracyclines/Antimalarials/Oral Antibacterials For Acne

## Sheet: Corticosteroidsforinhalation
PRODUCT CODE	PRODUCT NAME	BNF CODE	BNF HEADER
38	Beclometasone 100micrograms/dose inhaler	3020000	Corticosteroids (for Respiratory Conditions)
1242	Beclometasone 250micrograms/dose inhaler	3020000	Corticosteroids (for Respiratory Conditions)
13290	Clenil Modulite 100micrograms/dose inhaler (Chiesi Ltd)	3020000	Corticosteroids (for Respiratory Conditions)
99	Becotide 100 inhaler (GlaxoSmithKline UK Ltd)	3020000	Corticosteroids (for Respiratory Conditions)
1259	Beclometasone 200micrograms/dose inhaler	3020000	Corticosteroids (for Respiratory Conditions)
2335	Qvar 100 inhaler (Teva UK Ltd)	3020000	Corticosteroids (for Respiratory Conditions)
1236	Becloforte 250micrograms/dose inhaler (GlaxoSmithKline UK Ltd)	3020000	Corticosteroids (for Respiratory Conditions)
1100	Beclazone 100 inhaler (Teva UK Ltd)	3020000	Corticosteroids (for Respiratory Conditions)
1734	Beclometasone 100micrograms/dose breath actuated inhaler	3020000	Corticosteroids (for Respiratory Conditions)
16151	Clenil Modulite 200micrograms/dose inhaler (Chiesi Ltd)	3020000	Corticosteroids (for Respiratory Conditions)
1551	Beclazone 250 inhaler (Teva UK Ltd)	3020000	Corticosteroids (for Respiratory Conditions)
2951	Fluticasone 250microgram/actuation Pressurised inhalation	3020000	Corticosteroids (for Respiratory Conditions)
3546	Qvar 50 inhaler (Teva UK Ltd)	3020000	Corticosteroids (for Respiratory Conditions)
16148	Clenil Modulite 250micrograms/dose inhaler (Chiesi Ltd)	3020000	Corticosteroids (for Respiratory Conditions)
454	Pulmicort 200microgram Inhaler (AstraZeneca UK Ltd)	3020000	Corticosteroids (for Respiratory Conditions)
1412	Flixotide 250microgram/actuation Inhalation powder (Allen & Hanburys Ltd)	3020000	Corticosteroids (for Respiratory Conditions)
1642	Budesonide 400micrograms/dose dry powder inhaler	3020000	Corticosteroids (for Respiratory Conditions)
2092	Budesonide 200micrograms/dose dry powder inhaler	3020000	Corticosteroids (for Respiratory Conditions)
3150	Beclometasone 100micrograms/actuation extrafine particle cfc free inhaler	3020000	Corticosteroids (for Respiratory Conditions)
5822	Fluticasone 250micrograms/dose inhaler CFC free	3020000	Corticosteroids (for Respiratory Conditions)
7948	Fluticasone propionate 250micrograms/dose dry powder inhaler	3020000	Corticosteroids (for Respiratory Conditions)
895	Beclazone 100 Easi-Breathe inhaler (Teva UK Ltd)	3020000	Corticosteroids (for Respiratory Conditions)
911	Flixotide accuhaler 250 250microgram/inhalation Inhalation powder (Allen & Hanburys Ltd)	3020000	Corticosteroids (for Respiratory Conditions)
1243	Beclazone 250 Easi-Breathe inhaler (Teva UK Ltd)	3020000	Corticosteroids (for Respiratory Conditions)
1258	Becotide 200 inhaler (GlaxoSmithKline UK Ltd)	3020000	Corticosteroids (for Respiratory Conditions)
3075	Becotide 400microgram Rotacaps (GlaxoSmithKline UK Ltd)	3020000	Corticosteroids (for Respiratory Conditions)
5718	Flixotide 125micrograms/dose Evohaler (GlaxoSmithKline UK Ltd)	3020000	Corticosteroids (for Respiratory Conditions)
15326	Beclometasone 100micrograms/dose inhaler CFC free	3020000	Corticosteroids (for Respiratory Conditions)
896	Becotide easi-breathe 100microgram/actuation Pressurised inhalation (Allen & Hanburys Ltd)	3020000	Corticosteroids (for Respiratory Conditions)
908	Pulmicort 400 Turbohaler (AstraZeneca UK Ltd)	3020000	Corticosteroids (for Respiratory Conditions)
956	Pulmicort 200 Turbohaler (AstraZeneca UK Ltd)	3020000	Corticosteroids (for Respiratory Conditions)
1406	Becotide 50 inhaler (GlaxoSmithKline UK Ltd)	3020000	Corticosteroids (for Respiratory Conditions)
1424	Flixotide 250microgram Disc (Allen & Hanburys Ltd)	3020000	Corticosteroids (for Respiratory Conditions)
1552	Becloforte easi-breathe 250microgram/actuation Pressurised inhalation (Allen & Hanburys Ltd)	3020000	Corticosteroids (for Respiratory Conditions)
1951	Becodisks 400microgram Disc (Allen & Hanburys Ltd)	3020000	Corticosteroids (for Respiratory Conditions)
1956	Pulmicort 1mg Respules (AstraZeneca UK Ltd)	3020000	Corticosteroids (for Respiratory Conditions)
1959	Pulmicort 0.5mg Respules (AstraZeneca UK Ltd)	3020000	Corticosteroids (for Respiratory Conditions)
2600	Beclometasone 250micrograms/dose breath actuated inhaler	3020000	Corticosteroids (for Respiratory Conditions)
2723	Fluticasone 25micrograms/dose inhaler	3020000	Corticosteroids (for Respiratory Conditions)
2893	Beclometasone 200micrograms disc	3020000	Corticosteroids (for Respiratory Conditions)
3018	Beclometasone 50micrograms/dose inhaler	3020000	Corticosteroids (for Respiratory Conditions)
4413	Qvar 100 Autohaler (Teva UK Ltd)	3020000	Corticosteroids (for Respiratory Conditions)
4499	Aerobec 250microgram/actuation Pressurised inhalation (Meda Pharmaceuticals Ltd)	3020000	Corticosteroids (for Respiratory Conditions)
4601	Asmabec 100 Clickhaler (Focus Pharmaceuticals Ltd)	3020000	Corticosteroids (for Respiratory Conditions)
4942	Budesonide 1mg/2ml nebuliser liquid unit dose vials	3020000	Corticosteroids (for Respiratory Conditions)
5223	Fluticasone 50micrograms/dose inhaler CFC free	3020000	Corticosteroids (for Respiratory Conditions)
5683	Flixotide 250micrograms/dose Evohaler (GlaxoSmithKline UK Ltd)	3020000	Corticosteroids (for Respiratory Conditions)
5975	Fluticasone 125micrograms/dose inhaler CFC free	3020000	Corticosteroids (for Respiratory Conditions)
7638	Fluticasone 250microgram Disc	3020000	Corticosteroids (for Respiratory Conditions)
8111	Becloforte vm 250microgram/actuation VM pack (Allen & Hanburys Ltd)	3020000	Corticosteroids (for Respiratory Conditions)
9233	Beclometasone 200microgram inhalation powder capsules	3020000	Corticosteroids (for Respiratory Conditions)
14321	Beclometasone 200micrograms/dose inhaler CFC free	3020000	Corticosteroids (for Respiratory Conditions)
42928	Flixotide 100micrograms/dose Accuhaler (GlaxoSmithKline UK Ltd)	3020000	Corticosteroids (for Respiratory Conditions)
42994	Flixotide 250micrograms/dose Accuhaler (GlaxoSmithKline UK Ltd)	3020000	Corticosteroids (for Respiratory Conditions)
6325	Symbicort 200/6 Turbohaler (AstraZeneca UK Ltd)	03010100/03020000	Adrenoceptor Agonists/Corticosteroids (for Respiratory Conditions)
6780	Symbicort 400/12 Turbohaler (AstraZeneca UK Ltd)	03010100/03020000	Adrenoceptor Agonists/Corticosteroids (for Respiratory Conditions)
7013	Symbicort 100/6 Turbohaler (AstraZeneca UK Ltd)	03010100/03020000	Adrenoceptor Agonists/Corticosteroids (for Respiratory Conditions)
6746	Budesonide 400micrograms/dose / Formoterol 12micrograms/dose dry powder inhaler	03010100/03020000	Adrenoceptor Agonists/Corticosteroids (for Respiratory Conditions)
6796	Budesonide 200micrograms/dose / Formoterol 6micrograms/dose dry powder inhaler	03010100/03020000	Adrenoceptor Agonists/Corticosteroids (for Respiratory Conditions)
5172	Seretide 250 Evohaler (GlaxoSmithKline UK Ltd)	03010101/03020000	Selective Beta 2 Agonists/Corticosteroids (for Respiratory Conditions)
638	Seretide 250 Accuhaler (GlaxoSmithKline UK Ltd)	03010101/03020000	Selective Beta 2 Agonists/Corticosteroids (for Respiratory Conditions)
5161	Seretide 125 Evohaler (GlaxoSmithKline UK Ltd)	03010101/03020000	Selective Beta 2 Agonists/Corticosteroids (for Respiratory Conditions)
3666	Seretide 500 Accuhaler (GlaxoSmithKline UK Ltd)	03010101/03020000	Selective Beta 2 Agonists/Corticosteroids (for Respiratory Conditions)
5864	Salmeterol 25micrograms with fluticasone 250micrograms CFC free inhaler	03010101/03020000	Selective Beta 2 Agonists/Corticosteroids (for Respiratory Conditions)
6569	Salmeterol 25micrograms with fluticasone 125micrograms CFC free inhaler	03010101/03020000	Selective Beta 2 Agonists/Corticosteroids (for Respiratory Conditions)
665	Seretide 100 Accuhaler (GlaxoSmithKline UK Ltd)	03010101/03020000	Selective Beta 2 Agonists/Corticosteroids (for Respiratory Conditions)
5143	Seretide 50 Evohaler (GlaxoSmithKline UK Ltd)	03010101/03020000	Selective Beta 2 Agonists/Corticosteroids (for Respiratory Conditions)
37432	Fostair 100micrograms/dose / 6micrograms/dose inhaler (Chiesi Ltd)	03010101/03020000	Selective Beta 2 Agonists/Corticosteroids (for Respiratory Conditions)
11410	Fluticasone propionate 500micrograms/dose / Salmeterol 50micrograms/dose dry powder inhaler	03010101/03020000	Selective Beta 2 Agonists/Corticosteroids (for Respiratory Conditions)
5558	Salmeterol 50micrograms with fluticasone 500micrograms CFC free inhaler	03010101/03020000	Selective Beta 2 Agonists/Corticosteroids (for Respiratory Conditions)
6616	Salmeterol 25micrograms with fluticasone 50micrograms CFC free inhaler	03010101/03020000	Selective Beta 2 Agonists/Corticosteroids (for Respiratory Conditions)
13040	Fluticasone propionate 250micrograms/dose / Salmeterol 50micrograms/dose dry powder inhaler	03010101/03020000	Selective Beta 2 Agonists/Corticosteroids (for Respiratory Conditions)
1861	AeroBec 100 Autohaler (Meda Pharmaceuticals Ltd)	3020000	Corticosteroids (for Respiratory Conditions)
2159	AeroBec 50 Autohaler (Meda Pharmaceuticals Ltd)	3020000	Corticosteroids (for Respiratory Conditions)
39200	AeroBec Forte 250 Autohaler (Meda Pharmaceuticals Ltd)	3020000	Corticosteroids (for Respiratory Conditions)
6839	Alvesco 160 inhaler (Takeda UK Ltd)	3020000	Corticosteroids (for Respiratory Conditions)
21224	Alvesco 80 inhaler (Takeda UK Ltd)	3020000	Corticosteroids (for Respiratory Conditions)
9477	Asmabec 100microgram/actuation Spacehaler (Celltech Pharma Europe Ltd)	3020000	Corticosteroids (for Respiratory Conditions)
14567	Asmabec 250 Clickhaler (Focus Pharmaceuticals Ltd)	3020000	Corticosteroids (for Respiratory Conditions)
14590	Asmabec 250microgram/actuation Spacehaler (Celltech Pharma Europe Ltd)	3020000	Corticosteroids (for Respiratory Conditions)
9577	Asmabec 50 Clickhaler (Focus Pharmaceuticals Ltd)	3020000	Corticosteroids (for Respiratory Conditions)
19389	Asmabec 50microgram/actuation Spacehaler (Celltech Pharma Europe Ltd)	3020000	Corticosteroids (for Respiratory Conditions)
16433	Asmanex 200micrograms/dose Twisthaler (Merck Sharp & Dohme Ltd)	3020000	Corticosteroids (for Respiratory Conditions)
17590	Asmanex 400micrograms/dose Twisthaler (Merck Sharp & Dohme Ltd)	3020000	Corticosteroids (for Respiratory Conditions)
19031	Bdp 100microgram/actuation Spacehaler (Celltech Pharma Europe Ltd)	3020000	Corticosteroids (for Respiratory Conditions)
14524	Bdp 250microgram/actuation Spacehaler (Celltech Pharma Europe Ltd)	3020000	Corticosteroids (for Respiratory Conditions)
18394	Bdp 50microgram/actuation Spacehaler (Celltech Pharma Europe Ltd)	3020000	Corticosteroids (for Respiratory Conditions)
13815	Beclazone 100microgram/actuation Inhalation powder (Actavis UK Ltd)	3020000	Corticosteroids (for Respiratory Conditions)
1885	Beclazone 200 inhaler (Teva UK Ltd)	3020000	Corticosteroids (for Respiratory Conditions)
4803	Beclazone 250microgram/actuation Inhalation powder (Actavis UK Ltd)	3020000	Corticosteroids (for Respiratory Conditions)
1725	Beclazone 50 Easi-Breathe inhaler (Teva UK Ltd)	3020000	Corticosteroids (for Respiratory Conditions)
2992	Beclazone 50 inhaler (Teva UK Ltd)	3020000	Corticosteroids (for Respiratory Conditions)
9599	Beclazone 50microgram/actuation Inhalation powder (Actavis UK Ltd)	3020000	Corticosteroids (for Respiratory Conditions)
47943	Beclazone easi-breathe (roi) 100microgram/actuation Pressurised inhalation (Ivax Pharmaceuticals Ireland)	3020000	Corticosteroids (for Respiratory Conditions)
2892	Becloforte 400microgram disks (GlaxoSmithKline UK Ltd)	3020000	Corticosteroids (for Respiratory Conditions)
3363	Becloforte 400microgram disks with Diskhaler (GlaxoSmithKline UK Ltd)	3020000	Corticosteroids (for Respiratory Conditions)
3119	Becloforte integra 250microgram/actuation Inhaler with compact spacer (Glaxo Laboratories Ltd)	3020000	Corticosteroids (for Respiratory Conditions)
15706	Beclometasone 100 micrograms/actuation vortex inhaler	3020000	Corticosteroids (for Respiratory Conditions)
35652	Beclometasone 100microgram inhalation powder blisters	3020000	Corticosteroids (for Respiratory Conditions)
35580	Beclometasone 100microgram inhalation powder blisters with device	3020000	Corticosteroids (for Respiratory Conditions)
4759	Beclometasone 100microgram inhalation powder capsules	3020000	Corticosteroids (for Respiratory Conditions)
28640	Beclometasone 100microgram/actuation Inhalation powder (Actavis UK Ltd)	3020000	Corticosteroids (for Respiratory Conditions)
33849	Beclometasone 100microgram/actuation Inhalation powder (Neo Laboratories Ltd)	3020000	Corticosteroids (for Respiratory Conditions)
27679	Beclometasone 100microgram/actuation Pressurised inhalation (Approved Prescription Services Ltd)	3020000	Corticosteroids (for Respiratory Conditions)
4365	Beclometasone 100micrograms disc	3020000	Corticosteroids (for Respiratory Conditions)
19121	Beclometasone 100micrograms with Salbutamol 200micrograms inhalation capsules	03010101/03020000	Selective Beta 2 Agonists/Corticosteroids (for Respiratory Conditions)
62030	Beclometasone 100micrograms/dose / Formoterol 6micrograms/dose dry powder inhaler	3020000	Corticosteroids (for Respiratory Conditions)
37470	Beclometasone 100micrograms/dose / Formoterol 6micrograms/dose inhaler CFC free	3020000	Corticosteroids (for Respiratory Conditions)
9921	Beclometasone 100micrograms/dose breath actuated inhaler CFC free	3020000	Corticosteroids (for Respiratory Conditions)
5522	Beclometasone 100micrograms/dose dry powder inhaler	3020000	Corticosteroids (for Respiratory Conditions)
25204	Beclometasone 100micrograms/dose inhaler (A A H Pharmaceuticals Ltd)	3020000	Corticosteroids (for Respiratory Conditions)
21482	Beclometasone 100micrograms/dose inhaler (Mylan Ltd)	3020000	Corticosteroids (for Respiratory Conditions)
26063	Beclometasone 100micrograms/dose inhaler (Teva UK Ltd)	3020000	Corticosteroids (for Respiratory Conditions)
62518	Beclometasone 100micrograms/dose inhaler CFC free (Ennogen Healthcare Ltd)	3020000	Corticosteroids (for Respiratory Conditions)
46157	Beclometasone 200 Cyclocaps (Teva UK Ltd)	3020000	Corticosteroids (for Respiratory Conditions)
35113	Beclometasone 200microgram inhalation powder blisters	3020000	Corticosteroids (for Respiratory Conditions)
35293	Beclometasone 200microgram inhalation powder blisters with device	3020000	Corticosteroids (for Respiratory Conditions)
19376	Beclometasone 200micrograms with Salbutamol 400micrograms inhalation capsules	03010101/03020000	Selective Beta 2 Agonists/Corticosteroids (for Respiratory Conditions)
5521	Beclometasone 200micrograms/dose dry powder inhaler	3020000	Corticosteroids (for Respiratory Conditions)
34794	Beclometasone 200micrograms/dose inhaler (A A H Pharmaceuticals Ltd)	3020000	Corticosteroids (for Respiratory Conditions)
34315	Beclometasone 250microgram/actuation Inhalation powder (Actavis UK Ltd)	3020000	Corticosteroids (for Respiratory Conditions)
34859	Beclometasone 250microgram/actuation Inhalation powder (Neo Laboratories Ltd)	3020000	Corticosteroids (for Respiratory Conditions)
28073	Beclometasone 250microgram/actuation Pressurised inhalation (Approved Prescription Services Ltd)	3020000	Corticosteroids (for Respiratory Conditions)
19401	Beclometasone 250micrograms/actuation inhaler and compact spacer	3020000	Corticosteroids (for Respiratory Conditions)
9571	Beclometasone 250micrograms/actuation vortex inhaler	3020000	Corticosteroids (for Respiratory Conditions)
5804	Beclometasone 250micrograms/dose dry powder inhaler	3020000	Corticosteroids (for Respiratory Conditions)
33258	Beclometasone 250micrograms/dose inhaler (A A H Pharmaceuticals Ltd)	3020000	Corticosteroids (for Respiratory Conditions)
29325	Beclometasone 250micrograms/dose inhaler (Mylan Ltd)	3020000	Corticosteroids (for Respiratory Conditions)
30210	Beclometasone 250micrograms/dose inhaler (Teva UK Ltd)	3020000	Corticosteroids (for Respiratory Conditions)
21005	Beclometasone 250micrograms/dose inhaler CFC free	3020000	Corticosteroids (for Respiratory Conditions)
41269	Beclometasone 400 Cyclocaps (Teva UK Ltd)	3020000	Corticosteroids (for Respiratory Conditions)
2148	Beclometasone 400microgram disc	3020000	Corticosteroids (for Respiratory Conditions)
35288	Beclometasone 400microgram inhalation powder blisters	3020000	Corticosteroids (for Respiratory Conditions)
35107	Beclometasone 400microgram inhalation powder blisters with device	3020000	Corticosteroids (for Respiratory Conditions)
7653	Beclometasone 400microgram inhalation powder capsules	3020000	Corticosteroids (for Respiratory Conditions)
41412	Beclometasone 400micrograms/actuation inhaler	3020000	Corticosteroids (for Respiratory Conditions)
11497	Beclometasone 400micrograms/dose dry powder inhaler	3020000	Corticosteroids (for Respiratory Conditions)
32874	Beclometasone 50microgram/actuation Inhalation powder (Actavis UK Ltd)	3020000	Corticosteroids (for Respiratory Conditions)
34428	Beclometasone 50microgram/actuation Inhalation powder (Neo Laboratories Ltd)	3020000	Corticosteroids (for Respiratory Conditions)
30238	Beclometasone 50microgram/actuation Pressurised inhalation (Approved Prescription Services Ltd)	3020000	Corticosteroids (for Respiratory Conditions)
3556	Beclometasone 50micrograms with salbutamol 100micrograms/inhalation inhaler	03010101/03020000	Selective Beta 2 Agonists/Corticosteroids (for Respiratory Conditions)
10090	Beclometasone 50micrograms/actuation extrafine particle cfc free inhaler	3020000	Corticosteroids (for Respiratory Conditions)
2160	Beclometasone 50micrograms/dose breath actuated inhaler	3020000	Corticosteroids (for Respiratory Conditions)
11732	Beclometasone 50micrograms/dose breath actuated inhaler CFC free	3020000	Corticosteroids (for Respiratory Conditions)
5992	Beclometasone 50micrograms/dose dry powder inhaler	3020000	Corticosteroids (for Respiratory Conditions)
34919	Beclometasone 50micrograms/dose inhaler (A A H Pharmaceuticals Ltd)	3020000	Corticosteroids (for Respiratory Conditions)
63585	Beclometasone 50micrograms/dose inhaler (Almus Pharmaceuticals Ltd)	3020000	Corticosteroids (for Respiratory Conditions)
31774	Beclometasone 50micrograms/dose inhaler (Mylan Ltd)	3020000	Corticosteroids (for Respiratory Conditions)
34739	Beclometasone 50micrograms/dose inhaler (Teva UK Ltd)	3020000	Corticosteroids (for Respiratory Conditions)
16584	Beclometasone 50micrograms/dose inhaler CFC free	3020000	Corticosteroids (for Respiratory Conditions)
7964	Beclometasone 50micrograms/ml nebuliser suspension	3020000	Corticosteroids (for Respiratory Conditions)
11198	Beclometasons 50 micrograms/actuation vortex inhaler	3020000	Corticosteroids (for Respiratory Conditions)
35408	Becodisks 100microgram (GlaxoSmithKline UK Ltd)	3020000	Corticosteroids (for Respiratory Conditions)
2229	Becodisks 100microgram Disc (Allen & Hanburys Ltd)	3020000	Corticosteroids (for Respiratory Conditions)
35106	Becodisks 100microgram with Diskhaler (GlaxoSmithKline UK Ltd)	3020000	Corticosteroids (for Respiratory Conditions)
35071	Becodisks 200microgram (GlaxoSmithKline UK Ltd)	3020000	Corticosteroids (for Respiratory Conditions)
883	Becodisks 200microgram Disc (Allen & Hanburys Ltd)	3020000	Corticosteroids (for Respiratory Conditions)
35430	Becodisks 200microgram with Diskhaler (GlaxoSmithKline UK Ltd)	3020000	Corticosteroids (for Respiratory Conditions)
35299	Becodisks 400microgram (GlaxoSmithKline UK Ltd)	3020000	Corticosteroids (for Respiratory Conditions)
35118	Becodisks 400microgram with Diskhaler (GlaxoSmithKline UK Ltd)	3020000	Corticosteroids (for Respiratory Conditions)
3947	Becotide 100microgram Rotacaps (GlaxoSmithKline UK Ltd)	3020000	Corticosteroids (for Respiratory Conditions)
1537	Becotide 200microgram Rotacaps (GlaxoSmithKline UK Ltd)	3020000	Corticosteroids (for Respiratory Conditions)
1269	Becotide 50microgram/ml Nebuliser liquid (Allen & Hanburys Ltd)	3020000	Corticosteroids (for Respiratory Conditions)
1727	Becotide easi-breathe 50microgram/actuation Pressurised inhalation (Allen & Hanburys Ltd)	3020000	Corticosteroids (for Respiratory Conditions)
7724	Betamethasone valerate 100micrograms/actuation inhaler	3020000	Corticosteroids (for Respiratory Conditions)
3065	Bextasol Inhalation powder (Allen & Hanburys Ltd)	3020000	Corticosteroids (for Respiratory Conditions)
35631	Budelin Novolizer 200micrograms/dose inhalation powder (Meda Pharmaceuticals Ltd)	3020000	Corticosteroids (for Respiratory Conditions)
35724	Budelin Novolizer 200micrograms/dose inhalation powder refill (Meda Pharmaceuticals Ltd)	3020000	Corticosteroids (for Respiratory Conditions)
8433	Budesonide 100micrograms/actuation inhaler	3020000	Corticosteroids (for Respiratory Conditions)
10218	Budesonide 100micrograms/dose / Formoterol 6micrograms/dose dry powder inhaler	03010100/03020000	Adrenoceptor Agonists/Corticosteroids (for Respiratory Conditions)
7788	Budesonide 100micrograms/dose dry powder inhaler	3020000	Corticosteroids (for Respiratory Conditions)
16054	Budesonide 200micrograms/actuation breath actuated powder inhaler	3020000	Corticosteroids (for Respiratory Conditions)
3570	Budesonide 200micrograms/actuation refill canister	3020000	Corticosteroids (for Respiratory Conditions)
35602	Budesonide 200micrograms/dose dry powder inhalation cartridge	3020000	Corticosteroids (for Respiratory Conditions)
35510	Budesonide 200micrograms/dose dry powder inhalation cartridge with device	3020000	Corticosteroids (for Respiratory Conditions)
14700	Budesonide 400micrograms/actuation inhaler	3020000	Corticosteroids (for Respiratory Conditions)
4801	Budesonide 500micrograms/2ml nebuliser liquid unit dose vials	3020000	Corticosteroids (for Respiratory Conditions)
61975	Budesonide 500micrograms/2ml nebuliser liquid unit dose vials (Almus Pharmaceuticals Ltd)	3020000	Corticosteroids (for Respiratory Conditions)
947	Budesonide 50micrograms/actuation refill canister	3020000	Corticosteroids (for Respiratory Conditions)
10102	Ciclesonide 160micrograms/dose inhaler CFC free	3020000	Corticosteroids (for Respiratory Conditions)
7356	Ciclesonide 80micrograms/dose inhaler CFC free	3020000	Corticosteroids (for Respiratory Conditions)
48340	Clenil Modulite 100micrograms/dose inhaler (Mawdsley-Brooks & Company Ltd)	3020000	Corticosteroids (for Respiratory Conditions)
49412	Clenil Modulite 200micrograms/dose inhaler (Mawdsley-Brooks & Company Ltd)	3020000	Corticosteroids (for Respiratory Conditions)
61664	Clenil Modulite 250micrograms/dose inhaler (Waymade Healthcare Plc)	3020000	Corticosteroids (for Respiratory Conditions)
16158	Clenil Modulite 50micrograms/dose inhaler (Chiesi Ltd)	3020000	Corticosteroids (for Respiratory Conditions)
49367	Clenil Modulite 50micrograms/dose inhaler (Mawdsley-Brooks & Company Ltd)	3020000	Corticosteroids (for Respiratory Conditions)
61782	DuoResp Spiromax 160micrograms/dose / 4.5micrograms/dose dry powder inhaler (Teva UK Ltd)	03010100/03020000	Adrenoceptor Agonists/Corticosteroids (for Respiratory Conditions)
61666	DuoResp Spiromax 320micrograms/dose / 9micrograms/dose dry powder inhaler (Teva UK Ltd)	03010100/03020000	Adrenoceptor Agonists/Corticosteroids (for Respiratory Conditions)
17654	Easyhaler Beclometasone 200micrograms/dose dry powder inhaler (Orion Pharma (UK) Ltd)	3020000	Corticosteroids (for Respiratory Conditions)
17670	Easyhaler Budesonide 100micrograms/dose dry powder inhaler (Orion Pharma (UK) Ltd)	3020000	Corticosteroids (for Respiratory Conditions)
27188	Easyhaler Budesonide 200micrograms/dose dry powder inhaler (Orion Pharma (UK) Ltd)	3020000	Corticosteroids (for Respiratory Conditions)
30649	Easyhaler Budesonide 400micrograms/dose dry powder inhaler (Orion Pharma (UK) Ltd)	3020000	Corticosteroids (for Respiratory Conditions)
3927	Filair 100 inhaler (Meda Pharmaceuticals Ltd)	3020000	Corticosteroids (for Respiratory Conditions)
3743	Filair 50 inhaler (Meda Pharmaceuticals Ltd)	3020000	Corticosteroids (for Respiratory Conditions)
3993	Filair Forte 250micrograms/dose inhaler (Meda Pharmaceuticals Ltd)	3020000	Corticosteroids (for Respiratory Conditions)
5551	Flixotide 0.5mg/2ml Nebules (GlaxoSmithKline UK Ltd)	3020000	Corticosteroids (for Respiratory Conditions)
3989	Flixotide 100microgram Disc (Allen & Hanburys Ltd)	3020000	Corticosteroids (for Respiratory Conditions)
36090	Flixotide 100microgram disks (GlaxoSmithKline UK Ltd)	3020000	Corticosteroids (for Respiratory Conditions)
35225	Flixotide 100microgram disks with Diskhaler (GlaxoSmithKline UK Ltd)	3020000	Corticosteroids (for Respiratory Conditions)
1676	Flixotide 125microgram/actuation Inhalation powder (Allen & Hanburys Ltd)	3020000	Corticosteroids (for Respiratory Conditions)
35611	Flixotide 250microgram disks (GlaxoSmithKline UK Ltd)	3020000	Corticosteroids (for Respiratory Conditions)
35461	Flixotide 250microgram disks with Diskhaler (GlaxoSmithKline UK Ltd)	3020000	Corticosteroids (for Respiratory Conditions)
3289	Flixotide 25micrograms/dose inhaler (GlaxoSmithKline UK Ltd)	3020000	Corticosteroids (for Respiratory Conditions)
16305	Flixotide 2mg/2ml Nebules (GlaxoSmithKline UK Ltd)	3020000	Corticosteroids (for Respiratory Conditions)
1426	Flixotide 500microgram Disc (Allen & Hanburys Ltd)	3020000	Corticosteroids (for Respiratory Conditions)
35374	Flixotide 500microgram disks (GlaxoSmithKline UK Ltd)	3020000	Corticosteroids (for Respiratory Conditions)
35392	Flixotide 500microgram disks with Diskhaler (GlaxoSmithKline UK Ltd)	3020000	Corticosteroids (for Respiratory Conditions)
43074	Flixotide 500micrograms/dose Accuhaler (GlaxoSmithKline UK Ltd)	3020000	Corticosteroids (for Respiratory Conditions)
8635	Flixotide 50microgram Disc (Allen & Hanburys Ltd)	3020000	Corticosteroids (for Respiratory Conditions)
35986	Flixotide 50microgram disks (GlaxoSmithKline UK Ltd)	3020000	Corticosteroids (for Respiratory Conditions)
36290	Flixotide 50microgram disks with Diskhaler (GlaxoSmithKline UK Ltd)	3020000	Corticosteroids (for Respiratory Conditions)
1518	Flixotide 50microgram/actuation Inhalation powder (Allen & Hanburys Ltd)	3020000	Corticosteroids (for Respiratory Conditions)
42985	Flixotide 50micrograms/dose Accuhaler (GlaxoSmithKline UK Ltd)	3020000	Corticosteroids (for Respiratory Conditions)
5309	Flixotide 50micrograms/dose Evohaler (GlaxoSmithKline UK Ltd)	3020000	Corticosteroids (for Respiratory Conditions)
4926	Flixotide accuhaler 100 100microgram/inhalation Inhalation powder (Allen & Hanburys Ltd)	3020000	Corticosteroids (for Respiratory Conditions)
5580	Flixotide accuhaler 50 50microgram/inhalation Inhalation powder (Allen & Hanburys Ltd)	3020000	Corticosteroids (for Respiratory Conditions)
2440	Flixotide accuhaler 500 500microgram/inhalation Inhalation powder (Allen & Hanburys Ltd)	3020000	Corticosteroids (for Respiratory Conditions)
4131	Fluticasone 100microgram Disc	3020000	Corticosteroids (for Respiratory Conditions)
4132	Fluticasone 125microgram/actuation Pressurised inhalation	3020000	Corticosteroids (for Respiratory Conditions)
51209	Fluticasone 125micrograms/dose / Formoterol 5micrograms/dose inhaler CFC free	03010101/03020000	Selective Beta 2 Agonists/Corticosteroids (for Respiratory Conditions)
11588	Fluticasone 125micrograms/dose / Salmeterol 25micrograms/dose inhaler CFC free	03010101/03020000	Selective Beta 2 Agonists/Corticosteroids (for Respiratory Conditions)
49868	Fluticasone 250micrograms/dose / Formoterol 10micrograms/dose inhaler CFC free	03010101/03020000	Selective Beta 2 Agonists/Corticosteroids (for Respiratory Conditions)
11618	Fluticasone 250micrograms/dose / Salmeterol 25micrograms/dose inhaler CFC free	03010101/03020000	Selective Beta 2 Agonists/Corticosteroids (for Respiratory Conditions)
11478	Fluticasone 2mg/2ml nebuliser liquid unit dose vials	3020000	Corticosteroids (for Respiratory Conditions)
7891	Fluticasone 500microgram Disc	3020000	Corticosteroids (for Respiratory Conditions)
17465	Fluticasone 500micrograms/2ml nebuliser liquid unit dose vials	3020000	Corticosteroids (for Respiratory Conditions)
7602	Fluticasone 50microgram Disc	3020000	Corticosteroids (for Respiratory Conditions)
4688	Fluticasone 50microgram/actuation Pressurised inhalation	3020000	Corticosteroids (for Respiratory Conditions)
51270	Fluticasone 50micrograms/dose / Formoterol 5micrograms/dose inhaler CFC free	03010101/03020000	Selective Beta 2 Agonists/Corticosteroids (for Respiratory Conditions)
12994	Fluticasone 50micrograms/dose / Salmeterol 25micrograms/dose inhaler CFC free	03010101/03020000	Selective Beta 2 Agonists/Corticosteroids (for Respiratory Conditions)
35772	Fluticasone propionate 100microgram inhalation powder blisters	3020000	Corticosteroids (for Respiratory Conditions)
35638	Fluticasone propionate 100microgram inhalation powder blisters with device	3020000	Corticosteroids (for Respiratory Conditions)
13273	Fluticasone propionate 100micrograms/dose / Salmeterol 50micrograms/dose dry powder inhaler	03010101/03020000	Selective Beta 2 Agonists/Corticosteroids (for Respiratory Conditions)
5885	Fluticasone propionate 100micrograms/dose dry powder inhaler	3020000	Corticosteroids (for Respiratory Conditions)
35905	Fluticasone propionate 250microgram inhalation powder blisters	3020000	Corticosteroids (for Respiratory Conditions)
36401	Fluticasone propionate 250microgram inhalation powder blisters with device	3020000	Corticosteroids (for Respiratory Conditions)
36462	Fluticasone propionate 500microgram inhalation powder blisters	3020000	Corticosteroids (for Respiratory Conditions)
35700	Fluticasone propionate 500microgram inhalation powder blisters with device	3020000	Corticosteroids (for Respiratory Conditions)
2282	Fluticasone propionate 500micrograms/dose dry powder inhaler	3020000	Corticosteroids (for Respiratory Conditions)
37447	Fluticasone propionate 50microgram inhalation powder blisters	3020000	Corticosteroids (for Respiratory Conditions)
36021	Fluticasone propionate 50microgram inhalation powder blisters with device	3020000	Corticosteroids (for Respiratory Conditions)
9164	Fluticasone propionate 50micrograms/dose dry powder inhaler	3020000	Corticosteroids (for Respiratory Conditions)
50036	Flutiform 125micrograms/dose / 5micrograms/dose inhaler (Napp Pharmaceuticals Ltd)	03010101/03020000	Selective Beta 2 Agonists/Corticosteroids (for Respiratory Conditions)
48666	Flutiform 250micrograms/dose / 10micrograms/dose inhaler (Napp Pharmaceuticals Ltd)	03010101/03020000	Selective Beta 2 Agonists/Corticosteroids (for Respiratory Conditions)
50689	Flutiform 50micrograms/dose / 5micrograms/dose inhaler (Napp Pharmaceuticals Ltd)	03010101/03020000	Selective Beta 2 Agonists/Corticosteroids (for Respiratory Conditions)
61644	Fostair NEXThaler 100micrograms/dose / 6micrograms/dose dry powder inhaler (Chiesi Ltd)	3020000	Corticosteroids (for Respiratory Conditions)
16018	Mometasone 200micrograms/dose dry powder inhaler	3020000	Corticosteroids (for Respiratory Conditions)
10254	Mometasone 400micrograms/dose dry powder inhaler	3020000	Corticosteroids (for Respiratory Conditions)
23741	Novolizer budesonide 200microgram/actuation Pressurised inhalation (Meda Pharmaceuticals Ltd)	3020000	Corticosteroids (for Respiratory Conditions)
52732	Pulmicort 0.5mg Respules (Necessity Supplies Ltd)	3020000	Corticosteroids (for Respiratory Conditions)
50037	Pulmicort 0.5mg Respules (Waymade Healthcare Plc)	3020000	Corticosteroids (for Respiratory Conditions)
960	Pulmicort 100 Turbohaler (AstraZeneca UK Ltd)	3020000	Corticosteroids (for Respiratory Conditions)
2125	Pulmicort 200microgram Refill canister (AstraZeneca UK Ltd)	3020000	Corticosteroids (for Respiratory Conditions)
40057	Pulmicort 200micrograms/dose inhaler CFC free (AstraZeneca UK Ltd)	3020000	Corticosteroids (for Respiratory Conditions)
4545	Pulmicort LS 50microgram Refill canister (AstraZeneca UK Ltd)	3020000	Corticosteroids (for Respiratory Conditions)
1680	Pulmicort LS 50micrograms/dose inhaler (AstraZeneca UK Ltd)	3020000	Corticosteroids (for Respiratory Conditions)
14757	Pulvinal Beclometasone Dipropionate 100micrograms/dose dry powder inhaler (Chiesi Ltd)	3020000	Corticosteroids (for Respiratory Conditions)
13037	Pulvinal Beclometasone Dipropionate 200micrograms/dose dry powder inhaler (Chiesi Ltd)	3020000	Corticosteroids (for Respiratory Conditions)
14736	Pulvinal Beclometasone Dipropionate 400micrograms/dose dry powder inhaler (Chiesi Ltd)	3020000	Corticosteroids (for Respiratory Conditions)
51480	Qvar 100 Autohaler (DE Pharmaceuticals)	3020000	Corticosteroids (for Respiratory Conditions)
52806	Qvar 100 Autohaler (Lexon (UK) Ltd)	3020000	Corticosteroids (for Respiratory Conditions)
54399	Qvar 100 Autohaler (Sigma Pharmaceuticals Plc)	3020000	Corticosteroids (for Respiratory Conditions)
53480	Qvar 100 Autohaler (Stephar (U.K.) Ltd)	3020000	Corticosteroids (for Respiratory Conditions)
50287	Qvar 100 inhaler (DE Pharmaceuticals)	3020000	Corticosteroids (for Respiratory Conditions)
51681	Qvar 100 inhaler (Sigma Pharmaceuticals Plc)	3020000	Corticosteroids (for Respiratory Conditions)
51234	Qvar 100 inhaler (Waymade Healthcare Plc)	3020000	Corticosteroids (for Respiratory Conditions)
50129	Qvar 100micrograms/dose Easi-Breathe inhaler (DE Pharmaceuticals)	3020000	Corticosteroids (for Respiratory Conditions)
48709	Qvar 100micrograms/dose Easi-Breathe inhaler (Sigma Pharmaceuticals Plc)	3020000	Corticosteroids (for Respiratory Conditions)
18848	Qvar 100micrograms/dose Easi-Breathe inhaler (Teva UK Ltd)	3020000	Corticosteroids (for Respiratory Conditions)
3220	Qvar 50 Autohaler (Teva UK Ltd)	3020000	Corticosteroids (for Respiratory Conditions)
54207	Qvar 50 inhaler (DE Pharmaceuticals)	3020000	Corticosteroids (for Respiratory Conditions)
51415	Qvar 50 inhaler (Mawdsley-Brooks & Company Ltd)	3020000	Corticosteroids (for Respiratory Conditions)
56493	Qvar 50micrograms/dose Easi-Breathe inhaler (Sigma Pharmaceuticals Plc)	3020000	Corticosteroids (for Respiratory Conditions)
14294	Qvar 50micrograms/dose Easi-Breathe inhaler (Teva UK Ltd)	3020000	Corticosteroids (for Respiratory Conditions)
6938	Salmeterol 50micrograms with fluticasone 100micrograms dry powder inhaler	03010101/03020000	Selective Beta 2 Agonists/Corticosteroids (for Respiratory Conditions)
5942	Salmeterol 50micrograms with fluticasone 250micrograms CFC free inhaler	03010101/03020000	Selective Beta 2 Agonists/Corticosteroids (for Respiratory Conditions)
24898	Spacehaler BDP 100microgram/actuation Spacehaler (Celltech Pharma Europe Ltd)	3020000	Corticosteroids (for Respiratory Conditions)
20825	Spacehaler BDP 250microgram/actuation Spacehaler (Celltech Pharma Europe Ltd)	3020000	Corticosteroids (for Respiratory Conditions)
28761	Spacehaler BDP 50microgram/actuation Spacehaler (Celltech Pharma Europe Ltd)	3020000	Corticosteroids (for Respiratory Conditions)
53237	Symbicort 400/12 Turbohaler (DE Pharmaceuticals)	03010100/03020000	Adrenoceptor Agonists/Corticosteroids (for Respiratory Conditions)
50739	Symbicort 400/12 Turbohaler (Mawdsley-Brooks & Company Ltd)	03010100/03020000	Adrenoceptor Agonists/Corticosteroids (for Respiratory Conditions)
19121	Beclometasone 100micrograms with Salbutamol 200micrograms inhalation capsules	03010101/03020000	Selective Beta 2 Agonists/Corticosteroids (for Respiratory Conditions)
19376	Beclometasone 200micrograms with Salbutamol 400micrograms inhalation capsules	03010101/03020000	Selective Beta 2 Agonists/Corticosteroids (for Respiratory Conditions)
3556	Beclometasone 50micrograms with salbutamol 100micrograms/inhalation inhaler	03010101/03020000	Selective Beta 2 Agonists/Corticosteroids (for Respiratory Conditions)

## Sheet: SteroidsOral
PRODUCT CODE	PRODUCT NAME	BNF CODE	BNF HEADER	March2021Notes
37203	Beclometasone 5mg gastro-resistant modified-release tablets	1050200	Corticosteroids (in Chronic Bowel Disorders)	previously appeared in Corticosteroidsoralpreps
7286	Betamethasone 500microgram soluble tablets sugar free	6030200	Glucocorticoid Therapy	previously appeared in Corticosteroidsoralpreps
64235	Betamethasone 500microgram soluble tablets sugar free (Alliance Healthcare (Distribution) Ltd)	6030200	Glucocorticoid Therapy	previously appeared in Corticosteroidsoralpreps
10864	Betamethasone 500microgram tablets	6030200	Glucocorticoid Therapy	previously appeared in Corticosteroidsoralpreps
11149	Betnelan 500microgram tablets (Focus Pharmaceuticals Ltd)	6030200	Glucocorticoid Therapy	previously appeared in Corticosteroidsoralpreps
1971	Betnesol 500microgram soluble tablets (Focus Pharmaceuticals Ltd)	6030200	Glucocorticoid Therapy	previously appeared in Corticosteroidsoralpreps
36630	Budenofalk 2mg foam enema (Dr. Falk Pharma UK Ltd)	1050200	Corticosteroids (in Chronic Bowel Disorders)	previously appeared in Corticosteroidsoralpreps
16525	Budenofalk 3mg gastro-resistant capsules (Dr. Falk Pharma UK Ltd)	1050200	Corticosteroids (in Chronic Bowel Disorders)	previously appeared in Corticosteroidsoralpreps
56144	Budenofalk 9mg gastro-resistant granules sachets (Dr. Falk Pharma UK Ltd)	1050200	Corticosteroids (in Chronic Bowel Disorders)	previously appeared in Corticosteroidsoralpreps
35595	Budesonide 2mg foam enema	1050200	Corticosteroids (in Chronic Bowel Disorders)	previously appeared in Corticosteroidsoralpreps
11242	Budesonide 2mg/100ml enema	1050200	Corticosteroids (in Chronic Bowel Disorders)	previously appeared in Corticosteroidsoralpreps
6095	Budesonide 3mg gastro-resistant capsules	1050200	Corticosteroids (in Chronic Bowel Disorders)	previously appeared in Corticosteroidsoralpreps
3898	Budesonide 3mg gastro-resistant modified-release capsules	1050200	Corticosteroids (in Chronic Bowel Disorders)	previously appeared in Corticosteroidsoralpreps
51997	Budesonide 9mg gastro-resistant granules sachets	1050200	Corticosteroids (in Chronic Bowel Disorders)	previously appeared in Corticosteroidsoralpreps
63893	Budesonide 9mg modified-release tablets	1050200	Corticosteroids (in Chronic Bowel Disorders)	previously appeared in Corticosteroidsoralpreps
22555	Calcort 1mg tablets (Shire Pharmaceuticals Ltd)	6030200	Glucocorticoid Therapy	previously appeared in Corticosteroidsoralpreps
41335	Calcort 6mg tablets (Sanofi)	6030200	Glucocorticoid Therapy	previously appeared in Corticosteroidsoralpreps
39067	Clipper 5mg gastro-resistant modified-release tablets (Chiesi Ltd)	1050200	Corticosteroids (in Chronic Bowel Disorders)	previously appeared in Corticosteroidsoralpreps
1567	Colifoam 10% aerosol (Meda Pharmaceuticals Ltd)	1050200	Corticosteroids (in Chronic Bowel Disorders)	previously appeared in Corticosteroidsoralpreps
229	Cortisone 25mg tablets	6030200	Glucocorticoid Therapy	previously appeared in Corticosteroidsoralpreps
7548	Cortisone 5mg capsules	6030200	Glucocorticoid Therapy	previously appeared in Corticosteroidsoralpreps
21668	Decadron shock pak 20 20mg/ml Shock pack (Merck Sharp & Dohme Ltd)	6030200	Glucocorticoid Therapy	previously appeared in Corticosteroidsoralpreps
9375	Deflazacort 1mg tablets	6030200	Glucocorticoid Therapy	previously appeared in Corticosteroidsoralpreps
3992	Deflazacort 6mg tablets	6030200	Glucocorticoid Therapy	previously appeared in Corticosteroidsoralpreps
5913	Deltacortril 2.5mg gastro-resistant tablets (Alliance Pharmaceuticals Ltd)	01050200/03020000/05011000/05040800/06030200/08020200/10010201	Corticosteroids (in Chronic Bowel Disorders)/Corticosteroids (for Respiratory Conditions)/Antileprotic Drugs/Drugs For Pneumocystis Pneumonia/Glucocorticoid Therapy/Corticosteroids And Other Immunosuppressants/Systemic Corticosteroids (in Musculoskeletal And Joint Conditions)	previously appeared in Corticosteroidsoralpreps
5490	Deltacortril 5mg gastro-resistant tablets (Alliance Pharmaceuticals Ltd)	01050200/03020000/05011000/05040800/06030200/08020200/10010201	Corticosteroids (in Chronic Bowel Disorders)/Corticosteroids (for Respiratory Conditions)/Antileprotic Drugs/Drugs For Pneumocystis Pneumonia/Glucocorticoid Therapy/Corticosteroids And Other Immunosuppressants/Systemic Corticosteroids (in Musculoskeletal And Joint Conditions)	previously appeared in Corticosteroidsoralpreps
27962	Deltastab 1mg Tablet (Waymade Healthcare Plc)	6030200	Glucocorticoid Therapy	previously appeared in Corticosteroidsoralpreps
28859	Deltastab 5mg Tablet (Waymade Healthcare Plc)	6030200	Glucocorticoid Therapy	previously appeared in Corticosteroidsoralpreps
34801	Dexamethasone 0.5mg/5ml Oral solution (Rosemont Pharmaceuticals Ltd)	6030200	Glucocorticoid Therapy	previously appeared in Corticosteroidsoralpreps
28215	Dexamethasone 100mg/5ml solution for injection vials	6030200	Glucocorticoid Therapy	previously appeared in Corticosteroidsoralpreps
26300	Dexamethasone 20mg/ml shock pack	6030200	Glucocorticoid Therapy	previously appeared in Corticosteroidsoralpreps
36055	Dexamethasone 2mg Tablet (Hillcross Pharmaceuticals Ltd)	6030200	Glucocorticoid Therapy	previously appeared in Corticosteroidsoralpreps
1280	Dexamethasone 2mg tablets	06030200/64090000	Glucocorticoid Therapy/Diagnostic Test Of Adrenocortical Insufficiency	previously appeared in Corticosteroidsoralpreps
5157	Dexamethasone 2mg/5ml oral solution	6030200	Glucocorticoid Therapy	previously appeared in Corticosteroidsoralpreps
19259	Dexamethasone 8mg/2ml solution for injection vials	6030200	Glucocorticoid Therapy	previously appeared in Corticosteroidsoralpreps
47598	Dexamethasone 8mg/2ml solution for injection vials (Organon Laboratories Ltd)	6030200	Glucocorticoid Therapy	previously appeared in Corticosteroidsoralpreps
53207	Dexamethasone tablets	6030200	Glucocorticoid Therapy	previously appeared in Corticosteroidsoralpreps
59283	Dilacort 2.5mg gastro-resistant tablets (Auden McKenzie (Pharma Division) Ltd)	01050200/03020000/05011000/05040800/06030200/08020200/10010201	Corticosteroids (in Chronic Bowel Disorders)/Corticosteroids (for Respiratory Conditions)/Antileprotic Drugs/Drugs For Pneumocystis Pneumonia/Glucocorticoid Therapy/Corticosteroids And Other Immunosuppressants/Systemic Corticosteroids (in Musculoskeletal And Joint Conditions)	previously appeared in Corticosteroidsoralpreps
59229	Dilacort 5mg gastro-resistant tablets (Auden McKenzie (Pharma Division) Ltd)	01050200/03020000/05011000/05040800/06030200/08020200/10010201	Corticosteroids (in Chronic Bowel Disorders)/Corticosteroids (for Respiratory Conditions)/Antileprotic Drugs/Drugs For Pneumocystis Pneumonia/Glucocorticoid Therapy/Corticosteroids And Other Immunosuppressants/Systemic Corticosteroids (in Musculoskeletal And Joint Conditions)	previously appeared in Corticosteroidsoralpreps
35172	Efcortesol 100mg/1ml solution for injection ampoules (AMCo)	6030200	Glucocorticoid Therapy	previously appeared in Corticosteroidsoralpreps
37638	Efcortesol 500mg/5ml solution for injection ampoules (AMCo)	6030200	Glucocorticoid Therapy	previously appeared in Corticosteroidsoralpreps
18093	Entocort 2mg/100ml enema (AstraZeneca UK Ltd)	1050200	Corticosteroids (in Chronic Bowel Disorders)	previously appeared in Corticosteroidsoralpreps
1380	Entocort CR 3mg capsules (AstraZeneca UK Ltd)	1050200	Corticosteroids (in Chronic Bowel Disorders)	previously appeared in Corticosteroidsoralpreps
2434	Florinef 100microgram tablets (Aspen Pharma Trading Ltd)	6030100	Replacement Corticosteroids For Endocrine Conditions	previously appeared in Corticosteroidsoralpreps
2439	Fludrocortisone 100microgram tablets	6030100	Replacement Corticosteroids For Endocrine Conditions	previously appeared in Corticosteroidsoralpreps
60516	Fludrocortisone 50microgram capsules	6030100	Replacement Corticosteroids For Endocrine Conditions	previously appeared in Corticosteroidsoralpreps
52472	Fludrocortisone 50micrograms/5ml oral suspension	6030100	Replacement Corticosteroids For Endocrine Conditions	previously appeared in Corticosteroidsoralpreps
37622	Fludrocortisone Capsule	6030100	Replacement Corticosteroids For Endocrine Conditions	previously appeared in Corticosteroidsoralpreps
37870	Fludrocortisone Liquid	6030100	Replacement Corticosteroids For Endocrine Conditions	previously appeared in Corticosteroidsoralpreps
292	Hydrocortisone 10% foam aerosol enema	1050200	Corticosteroids (in Chronic Bowel Disorders)	previously appeared in Corticosteroidsoralpreps
3418	Hydrocortisone 10mg tablets	6030200	Glucocorticoid Therapy	previously appeared in Corticosteroidsoralpreps
38022	Hydrocortisone 10mg/5ml oral suspension	6030200	Glucocorticoid Therapy	previously appeared in Corticosteroidsoralpreps
51849	Hydrocortisone 1mg/5ml oral suspension	6030200	Glucocorticoid Therapy	previously appeared in Corticosteroidsoralpreps
51872	Hydrocortisone 2.5mg capsules	6030200	Glucocorticoid Therapy	previously appeared in Corticosteroidsoralpreps
64059	Hydrocortisone 2.5mg/5ml oral suspension	6030200	Glucocorticoid Therapy	previously appeared in Corticosteroidsoralpreps
54794	Hydrocortisone 20mg modified-release tablets	6030200	Glucocorticoid Therapy	previously appeared in Corticosteroidsoralpreps
4535	Hydrocortisone 20mg tablets	6030200	Glucocorticoid Therapy	previously appeared in Corticosteroidsoralpreps
57931	Hydrocortisone 20mg tablets (Teva UK Ltd)	6030200	Glucocorticoid Therapy	previously appeared in Corticosteroidsoralpreps
51871	Hydrocortisone 2mg capsules	6030200	Glucocorticoid Therapy	previously appeared in Corticosteroidsoralpreps
52053	Hydrocortisone 3mg/5ml oral suspension	6030200	Glucocorticoid Therapy	previously appeared in Corticosteroidsoralpreps
53953	Hydrocortisone 5mg modified-release tablets	6030200	Glucocorticoid Therapy	previously appeared in Corticosteroidsoralpreps
63138	Hydrocortisone 5mg/5ml oral solution	6030200	Glucocorticoid Therapy	previously appeared in Corticosteroidsoralpreps
51722	Hydrocortisone 5mg/5ml oral suspension	6030200	Glucocorticoid Therapy	previously appeared in Corticosteroidsoralpreps
51824	Hydrocortisone 5mg/5ml oral suspension sugar free	6030200	Glucocorticoid Therapy	previously appeared in Corticosteroidsoralpreps
10677	Hydrocortisone retention enema	1050200	Corticosteroids (in Chronic Bowel Disorders)	previously appeared in Corticosteroidsoralpreps
35175	Hydrocortisone sodium phosphate 100mg/1ml solution for injection ampoules	6030200	Glucocorticoid Therapy	previously appeared in Corticosteroidsoralpreps
43355	Hydrocortisone sodium phosphate 500mg/5ml solution for injection ampoules	6030200	Glucocorticoid Therapy	previously appeared in Corticosteroidsoralpreps
49707	Hydrocortisone sodium succinate 100mg powder and solvent for solution for injection vials	6030200	Glucocorticoid Therapy	previously appeared in Corticosteroidsoralpreps
49498	Hydrocortisone sodium succinate 100mg powder for solution for injection vials	6030200	Glucocorticoid Therapy	previously appeared in Corticosteroidsoralpreps
6098	Hydrocortone 10mg tablets (Auden McKenzie (Pharma Division) Ltd)	6030200	Glucocorticoid Therapy	previously appeared in Corticosteroidsoralpreps
13043	Hydrocortone 20mg tablets (Auden McKenzie (Pharma Division) Ltd)	6030200	Glucocorticoid Therapy	previously appeared in Corticosteroidsoralpreps
24014	Ledercort 2mg Tablet (Wyeth Pharmaceuticals)	6030200	Glucocorticoid Therapy	previously appeared in Corticosteroidsoralpreps
15617	Ledercort 4mg Tablet (Wyeth Pharmaceuticals)	6030200	Glucocorticoid Therapy	previously appeared in Corticosteroidsoralpreps
54432	Lodotra 1mg modified-release tablets (Napp Pharmaceuticals Ltd)	6030200	Glucocorticoid Therapy	previously appeared in Corticosteroidsoralpreps
44803	Lodotra 2mg modified-release tablets (Napp Pharmaceuticals Ltd)	6030200	Glucocorticoid Therapy	previously appeared in Corticosteroidsoralpreps
44802	Lodotra 5mg modified-release tablets (Napp Pharmaceuticals Ltd)	6030200	Glucocorticoid Therapy	previously appeared in Corticosteroidsoralpreps
18042	Medrone 100mg tablets (Pfizer Ltd)	6030200	Glucocorticoid Therapy	previously appeared in Corticosteroidsoralpreps
8261	Medrone 16mg tablets (Pfizer Ltd)	6030200	Glucocorticoid Therapy	previously appeared in Corticosteroidsoralpreps
10683	Medrone 2mg tablets (Pfizer Ltd)	6030200	Glucocorticoid Therapy	previously appeared in Corticosteroidsoralpreps
15555	Medrone 4mg tablets (Pfizer Ltd)	6030200	Glucocorticoid Therapy	previously appeared in Corticosteroidsoralpreps
14172	Methylprednisolone 100mg tablets	6030200	Glucocorticoid Therapy	previously appeared in Corticosteroidsoralpreps
10552	Methylprednisolone 16mg tablets	6030200	Glucocorticoid Therapy	previously appeared in Corticosteroidsoralpreps
10684	Methylprednisolone 2mg tablets	6030200	Glucocorticoid Therapy	previously appeared in Corticosteroidsoralpreps
2130	Methylprednisolone 4mg tablets	6030200	Glucocorticoid Therapy	previously appeared in Corticosteroidsoralpreps
21903	Oradexon-organon 2mg Tablet (Organon Laboratories Ltd)	6030200	Glucocorticoid Therapy	previously appeared in Corticosteroidsoralpreps
64007	Pevanti 10mg tablets (AMCo)	01050200/03020000/05011000/05040800/06030200/08020200/10010201	Corticosteroids (in Chronic Bowel Disorders)/Corticosteroids (for Respiratory Conditions)/Antileprotic Drugs/Drugs For Pneumocystis Pneumonia/Glucocorticoid Therapy/Corticosteroids And Other Immunosuppressants/Systemic Corticosteroids (in Musculoskeletal And Joint Conditions)	previously appeared in Corticosteroidsoralpreps
64008	Pevanti 2.5mg tablets (AMCo)	01050200/03020000/05011000/05040800/06030200/08020200/10010201	Corticosteroids (in Chronic Bowel Disorders)/Corticosteroids (for Respiratory Conditions)/Antileprotic Drugs/Drugs For Pneumocystis Pneumonia/Glucocorticoid Therapy/Corticosteroids And Other Immunosuppressants/Systemic Corticosteroids (in Musculoskeletal And Joint Conditions)	previously appeared in Corticosteroidsoralpreps
64009	Pevanti 20mg tablets (AMCo)	01050200/03020000/05011000/05040800/06030200/08020200/10010201	Corticosteroids (in Chronic Bowel Disorders)/Corticosteroids (for Respiratory Conditions)/Antileprotic Drugs/Drugs For Pneumocystis Pneumonia/Glucocorticoid Therapy/Corticosteroids And Other Immunosuppressants/Systemic Corticosteroids (in Musculoskeletal And Joint Conditions)	previously appeared in Corticosteroidsoralpreps
64128	Pevanti 5mg tablets (AMCo)	01050200/03020000/05011000/05040800/06030200/08020200/10010201	Corticosteroids (in Chronic Bowel Disorders)/Corticosteroids (for Respiratory Conditions)/Antileprotic Drugs/Drugs For Pneumocystis Pneumonia/Glucocorticoid Therapy/Corticosteroids And Other Immunosuppressants/Systemic Corticosteroids (in Musculoskeletal And Joint Conditions)	previously appeared in Corticosteroidsoralpreps
58592	Plenadren 20mg modified-release tablets (ViroPharma Ltd)	6030200	Glucocorticoid Therapy	previously appeared in Corticosteroidsoralpreps
59418	Plenadren 5mg modified-release tablets (ViroPharma Ltd)	6030200	Glucocorticoid Therapy	previously appeared in Corticosteroidsoralpreps
25272	Precortisyl 1mg Tablet (Hoechst Marion Roussel)	6030200	Glucocorticoid Therapy	previously appeared in Corticosteroidsoralpreps
23512	Precortisyl 5mg Tablet (Hoechst Marion Roussel)	6030200	Glucocorticoid Therapy	previously appeared in Corticosteroidsoralpreps
20095	Precortisyl forte 25mg Tablet (Aventis Pharma)	6030200	Glucocorticoid Therapy	previously appeared in Corticosteroidsoralpreps
15175	Predenema 20mg/100ml standard tube (Forest Laboratories UK Ltd)	1050200	Corticosteroids (in Chronic Bowel Disorders)	previously appeared in Corticosteroidsoralpreps
1907	Predfoam 20mg/application enema (Chemidex Pharma Ltd)	1050200	Corticosteroids (in Chronic Bowel Disorders)	previously appeared in Corticosteroidsoralpreps
1063	Prednesol 5mg Tablet (Sovereign Medical Ltd)	6030200	Glucocorticoid Therapy	previously appeared in Corticosteroidsoralpreps
63172	Prednisolone 10mg tablets	01050200/03020000/05011000/05040800/06030200/08020200/10010201	Corticosteroids (in Chronic Bowel Disorders)/Corticosteroids (for Respiratory Conditions)/Antileprotic Drugs/Drugs For Pneumocystis Pneumonia/Glucocorticoid Therapy/Corticosteroids And Other Immunosuppressants/Systemic Corticosteroids (in Musculoskeletal And Joint Conditions)	previously appeared in Corticosteroidsoralpreps
34914	Prednisolone 1mg Tablet (Celltech Pharma Europe Ltd)	6030200	Glucocorticoid Therapy	previously appeared in Corticosteroidsoralpreps
34631	Prednisolone 1mg Tablet (Co-Pharma Ltd)	6030200	Glucocorticoid Therapy	previously appeared in Corticosteroidsoralpreps
578	Prednisolone 1mg tablets	01050200/03020000/05011000/05040800/06030200/08020200/10010201	Corticosteroids (in Chronic Bowel Disorders)/Corticosteroids (for Respiratory Conditions)/Antileprotic Drugs/Drugs For Pneumocystis Pneumonia/Glucocorticoid Therapy/Corticosteroids And Other Immunosuppressants/Systemic Corticosteroids (in Musculoskeletal And Joint Conditions)	previously appeared in Corticosteroidsoralpreps
34452	Prednisolone 1mg tablets (A A H Pharmaceuticals Ltd)	01050200/03020000/05011000/05040800/06030200/08020200/10010201	Corticosteroids (in Chronic Bowel Disorders)/Corticosteroids (for Respiratory Conditions)/Antileprotic Drugs/Drugs For Pneumocystis Pneumonia/Glucocorticoid Therapy/Corticosteroids And Other Immunosuppressants/Systemic Corticosteroids (in Musculoskeletal And Joint Conditions)	previously appeared in Corticosteroidsoralpreps
34404	Prednisolone 1mg tablets (Actavis UK Ltd)	01050200/03020000/05011000/05040800/06030200/08020200/10010201	Corticosteroids (in Chronic Bowel Disorders)/Corticosteroids (for Respiratory Conditions)/Antileprotic Drugs/Drugs For Pneumocystis Pneumonia/Glucocorticoid Therapy/Corticosteroids And Other Immunosuppressants/Systemic Corticosteroids (in Musculoskeletal And Joint Conditions)	previously appeared in Corticosteroidsoralpreps
58384	Prednisolone 1mg tablets (Almus Pharmaceuticals Ltd)	01050200/03020000/05011000/05040800/06030200/08020200/10010201	Corticosteroids (in Chronic Bowel Disorders)/Corticosteroids (for Respiratory Conditions)/Antileprotic Drugs/Drugs For Pneumocystis Pneumonia/Glucocorticoid Therapy/Corticosteroids And Other Immunosuppressants/Systemic Corticosteroids (in Musculoskeletal And Joint Conditions)	previously appeared in Corticosteroidsoralpreps
34660	Prednisolone 1mg tablets (Kent Pharmaceuticals Ltd)	01050200/03020000/05011000/05040800/06030200/08020200/10010201	Corticosteroids (in Chronic Bowel Disorders)/Corticosteroids (for Respiratory Conditions)/Antileprotic Drugs/Drugs For Pneumocystis Pneumonia/Glucocorticoid Therapy/Corticosteroids And Other Immunosuppressants/Systemic Corticosteroids (in Musculoskeletal And Joint Conditions)	previously appeared in Corticosteroidsoralpreps
34748	Prednisolone 1mg tablets (Teva UK Ltd)	01050200/03020000/05011000/05040800/06030200/08020200/10010201	Corticosteroids (in Chronic Bowel Disorders)/Corticosteroids (for Respiratory Conditions)/Antileprotic Drugs/Drugs For Pneumocystis Pneumonia/Glucocorticoid Therapy/Corticosteroids And Other Immunosuppressants/Systemic Corticosteroids (in Musculoskeletal And Joint Conditions)	previously appeared in Corticosteroidsoralpreps
56891	Prednisolone 1mg tablets (Waymade Healthcare Plc)	01050200/03020000/05011000/05040800/06030200/08020200/10010201	Corticosteroids (in Chronic Bowel Disorders)/Corticosteroids (for Respiratory Conditions)/Antileprotic Drugs/Drugs For Pneumocystis Pneumonia/Glucocorticoid Therapy/Corticosteroids And Other Immunosuppressants/Systemic Corticosteroids (in Musculoskeletal And Joint Conditions)	previously appeared in Corticosteroidsoralpreps
34978	Prednisolone 1mg tablets (Wockhardt UK Ltd)	01050200/03020000/05011000/05040800/06030200/08020200/10010201	Corticosteroids (in Chronic Bowel Disorders)/Corticosteroids (for Respiratory Conditions)/Antileprotic Drugs/Drugs For Pneumocystis Pneumonia/Glucocorticoid Therapy/Corticosteroids And Other Immunosuppressants/Systemic Corticosteroids (in Musculoskeletal And Joint Conditions)	previously appeared in Corticosteroidsoralpreps
28376	Prednisolone 2.5mg Gastro-resistant tablet (Biorex Laboratories Ltd)	6030200	Glucocorticoid Therapy	previously appeared in Corticosteroidsoralpreps
557	Prednisolone 2.5mg gastro-resistant tablets	01050200/03020000/05011000/05040800/06030200/08020200/10010201	Corticosteroids (in Chronic Bowel Disorders)/Corticosteroids (for Respiratory Conditions)/Antileprotic Drugs/Drugs For Pneumocystis Pneumonia/Glucocorticoid Therapy/Corticosteroids And Other Immunosuppressants/Systemic Corticosteroids (in Musculoskeletal And Joint Conditions)	previously appeared in Corticosteroidsoralpreps
28375	Prednisolone 2.5mg gastro-resistant tablets (A A H Pharmaceuticals Ltd)	01050200/03020000/05011000/05040800/06030200/08020200/10010201	Corticosteroids (in Chronic Bowel Disorders)/Corticosteroids (for Respiratory Conditions)/Antileprotic Drugs/Drugs For Pneumocystis Pneumonia/Glucocorticoid Therapy/Corticosteroids And Other Immunosuppressants/Systemic Corticosteroids (in Musculoskeletal And Joint Conditions)	previously appeared in Corticosteroidsoralpreps
34461	Prednisolone 2.5mg gastro-resistant tablets (Actavis UK Ltd)	01050200/03020000/05011000/05040800/06030200/08020200/10010201	Corticosteroids (in Chronic Bowel Disorders)/Corticosteroids (for Respiratory Conditions)/Antileprotic Drugs/Drugs For Pneumocystis Pneumonia/Glucocorticoid Therapy/Corticosteroids And Other Immunosuppressants/Systemic Corticosteroids (in Musculoskeletal And Joint Conditions)	previously appeared in Corticosteroidsoralpreps
2368	Prednisolone 2.5mg tablet	6030200	Glucocorticoid Therapy	previously appeared in Corticosteroidsoralpreps
63066	Prednisolone 2.5mg tablets	01050200/03020000/05011000/05040800/06030200/08020200/10010201	Corticosteroids (in Chronic Bowel Disorders)/Corticosteroids (for Respiratory Conditions)/Antileprotic Drugs/Drugs For Pneumocystis Pneumonia/Glucocorticoid Therapy/Corticosteroids And Other Immunosuppressants/Systemic Corticosteroids (in Musculoskeletal And Joint Conditions)	previously appeared in Corticosteroidsoralpreps
38407	Prednisolone 20mg tablet	6030200	Glucocorticoid Therapy	previously appeared in Corticosteroidsoralpreps
63082	Prednisolone 20mg tablets	01050200/03020000/05011000/05040800/06030200/08020200/10010201	Corticosteroids (in Chronic Bowel Disorders)/Corticosteroids (for Respiratory Conditions)/Antileprotic Drugs/Drugs For Pneumocystis Pneumonia/Glucocorticoid Therapy/Corticosteroids And Other Immunosuppressants/Systemic Corticosteroids (in Musculoskeletal And Joint Conditions)	previously appeared in Corticosteroidsoralpreps
820	Prednisolone 20mg/100ml retention enema	1050200	Corticosteroids (in Chronic Bowel Disorders)	previously appeared in Corticosteroidsoralpreps
6805	Prednisolone 20mg/application foam enema	1050200	Corticosteroids (in Chronic Bowel Disorders)	previously appeared in Corticosteroidsoralpreps
2704	Prednisolone 25mg tablets	01050200/03020000/06030200/08020200/10010201	Corticosteroids (in Chronic Bowel Disorders)/Corticosteroids (for Respiratory Conditions)/Glucocorticoid Therapy/Corticosteroids And Other Immunosuppressants/Systemic Corticosteroids (in Musculoskeletal And Joint Conditions)	previously appeared in GIMiscellaneous category
41745	Prednisolone 25mg tablets	01050200/03020000/06030200/08020200/10010201	Corticosteroids (in Chronic Bowel Disorders)/Corticosteroids (for Respiratory Conditions)/Glucocorticoid Therapy/Corticosteroids And Other Immunosuppressants/Systemic Corticosteroids (in Musculoskeletal And Joint Conditions)	previously appeared in GIMiscellaneous category
42408	Prednisolone 40mg/100ml enema	1050200	Corticosteroids (in Chronic Bowel Disorders)	previously appeared in Corticosteroidsoralpreps
34109	Prednisolone 5 mg gastro-resistant tablet	6030200	Glucocorticoid Therapy	previously appeared in Corticosteroidsoralpreps
33691	Prednisolone 5mg Gastro-resistant tablet (Biorex Laboratories Ltd)	6030200	Glucocorticoid Therapy	previously appeared in Corticosteroidsoralpreps
44	Prednisolone 5mg gastro-resistant tablets	01050200/03020000/05011000/05040800/06030200/08020200/10010201	Corticosteroids (in Chronic Bowel Disorders)/Corticosteroids (for Respiratory Conditions)/Antileprotic Drugs/Drugs For Pneumocystis Pneumonia/Glucocorticoid Therapy/Corticosteroids And Other Immunosuppressants/Systemic Corticosteroids (in Musculoskeletal And Joint Conditions)	previously appeared in Corticosteroidsoralpreps
31532	Prednisolone 5mg gastro-resistant tablets (A A H Pharmaceuticals Ltd)	01050200/03020000/05011000/05040800/06030200/08020200/10010201	Corticosteroids (in Chronic Bowel Disorders)/Corticosteroids (for Respiratory Conditions)/Antileprotic Drugs/Drugs For Pneumocystis Pneumonia/Glucocorticoid Therapy/Corticosteroids And Other Immunosuppressants/Systemic Corticosteroids (in Musculoskeletal And Joint Conditions)	previously appeared in Corticosteroidsoralpreps
32803	Prednisolone 5mg gastro-resistant tablets (Actavis UK Ltd)	01050200/03020000/05011000/05040800/06030200/08020200/10010201	Corticosteroids (in Chronic Bowel Disorders)/Corticosteroids (for Respiratory Conditions)/Antileprotic Drugs/Drugs For Pneumocystis Pneumonia/Glucocorticoid Therapy/Corticosteroids And Other Immunosuppressants/Systemic Corticosteroids (in Musculoskeletal And Joint Conditions)	previously appeared in Corticosteroidsoralpreps
34393	Prednisolone 5mg gastro-resistant tablets (Teva UK Ltd)	01050200/03020000/05011000/05040800/06030200/08020200/10010201	Corticosteroids (in Chronic Bowel Disorders)/Corticosteroids (for Respiratory Conditions)/Antileprotic Drugs/Drugs For Pneumocystis Pneumonia/Glucocorticoid Therapy/Corticosteroids And Other Immunosuppressants/Systemic Corticosteroids (in Musculoskeletal And Joint Conditions)	previously appeared in Corticosteroidsoralpreps
59912	Prednisolone 5mg gastro-resistant tablets (Waymade Healthcare Plc)	01050200/03020000/05011000/05040800/06030200/08020200/10010201	Corticosteroids (in Chronic Bowel Disorders)/Corticosteroids (for Respiratory Conditions)/Antileprotic Drugs/Drugs For Pneumocystis Pneumonia/Glucocorticoid Therapy/Corticosteroids And Other Immunosuppressants/Systemic Corticosteroids (in Musculoskeletal And Joint Conditions)	previously appeared in Corticosteroidsoralpreps
47142	Prednisolone 5mg Soluble tablet (Amdipharm Plc)	6030200	Glucocorticoid Therapy	previously appeared in Corticosteroidsoralpreps
955	Prednisolone 5mg soluble tablets	01050200/03020000/05011000/05040800/06030200/08020200/10010201	Corticosteroids (in Chronic Bowel Disorders)/Corticosteroids (for Respiratory Conditions)/Antileprotic Drugs/Drugs For Pneumocystis Pneumonia/Glucocorticoid Therapy/Corticosteroids And Other Immunosuppressants/Systemic Corticosteroids (in Musculoskeletal And Joint Conditions)	previously appeared in Corticosteroidsoralpreps
19141	Prednisolone 5mg soluble tablets (AMCo)	01050200/03020000/05011000/05040800/06030200/08020200/10010201	Corticosteroids (in Chronic Bowel Disorders)/Corticosteroids (for Respiratory Conditions)/Antileprotic Drugs/Drugs For Pneumocystis Pneumonia/Glucocorticoid Therapy/Corticosteroids And Other Immunosuppressants/Systemic Corticosteroids (in Musculoskeletal And Joint Conditions)	previously appeared in Corticosteroidsoralpreps
45302	Prednisolone 5mg Tablet (Biorex Laboratories Ltd)	6030200	Glucocorticoid Therapy	previously appeared in Corticosteroidsoralpreps
33988	Prednisolone 5mg Tablet (Co-Pharma Ltd)	6030200	Glucocorticoid Therapy	previously appeared in Corticosteroidsoralpreps
33990	Prednisolone 5mg Tablet (IVAX Pharmaceuticals UK Ltd)	6030200	Glucocorticoid Therapy	previously appeared in Corticosteroidsoralpreps
95	Prednisolone 5mg tablets	01050200/03020000/05011000/05040800/06030200/08020200/10010201	Corticosteroids (in Chronic Bowel Disorders)/Corticosteroids (for Respiratory Conditions)/Antileprotic Drugs/Drugs For Pneumocystis Pneumonia/Glucocorticoid Therapy/Corticosteroids And Other Immunosuppressants/Systemic Corticosteroids (in Musculoskeletal And Joint Conditions)	previously appeared in Corticosteroidsoralpreps
21417	Prednisolone 5mg tablets (A A H Pharmaceuticals Ltd)	01050200/03020000/05011000/05040800/06030200/08020200/10010201	Corticosteroids (in Chronic Bowel Disorders)/Corticosteroids (for Respiratory Conditions)/Antileprotic Drugs/Drugs For Pneumocystis Pneumonia/Glucocorticoid Therapy/Corticosteroids And Other Immunosuppressants/Systemic Corticosteroids (in Musculoskeletal And Joint Conditions)	previously appeared in Corticosteroidsoralpreps
29333	Prednisolone 5mg tablets (Actavis UK Ltd)	01050200/03020000/05011000/05040800/06030200/08020200/10010201	Corticosteroids (in Chronic Bowel Disorders)/Corticosteroids (for Respiratory Conditions)/Antileprotic Drugs/Drugs For Pneumocystis Pneumonia/Glucocorticoid Therapy/Corticosteroids And Other Immunosuppressants/Systemic Corticosteroids (in Musculoskeletal And Joint Conditions)	previously appeared in Corticosteroidsoralpreps
58000	Prednisolone 5mg tablets (Almus Pharmaceuticals Ltd)	01050200/03020000/05011000/05040800/06030200/08020200/10010201	Corticosteroids (in Chronic Bowel Disorders)/Corticosteroids (for Respiratory Conditions)/Antileprotic Drugs/Drugs For Pneumocystis Pneumonia/Glucocorticoid Therapy/Corticosteroids And Other Immunosuppressants/Systemic Corticosteroids (in Musculoskeletal And Joint Conditions)	previously appeared in Corticosteroidsoralpreps
34781	Prednisolone 5mg tablets (Kent Pharmaceuticals Ltd)	01050200/03020000/05011000/05040800/06030200/08020200/10010201	Corticosteroids (in Chronic Bowel Disorders)/Corticosteroids (for Respiratory Conditions)/Antileprotic Drugs/Drugs For Pneumocystis Pneumonia/Glucocorticoid Therapy/Corticosteroids And Other Immunosuppressants/Systemic Corticosteroids (in Musculoskeletal And Joint Conditions)	previously appeared in Corticosteroidsoralpreps
41515	Prednisolone 5mg tablets (Teva UK Ltd)	01050200/03020000/05011000/05040800/06030200/08020200/10010201	Corticosteroids (in Chronic Bowel Disorders)/Corticosteroids (for Respiratory Conditions)/Antileprotic Drugs/Drugs For Pneumocystis Pneumonia/Glucocorticoid Therapy/Corticosteroids And Other Immunosuppressants/Systemic Corticosteroids (in Musculoskeletal And Joint Conditions)	previously appeared in Corticosteroidsoralpreps
61162	Prednisolone 5mg tablets (Waymade Healthcare Plc)	01050200/03020000/05011000/05040800/06030200/08020200/10010201	Corticosteroids (in Chronic Bowel Disorders)/Corticosteroids (for Respiratory Conditions)/Antileprotic Drugs/Drugs For Pneumocystis Pneumonia/Glucocorticoid Therapy/Corticosteroids And Other Immunosuppressants/Systemic Corticosteroids (in Musculoskeletal And Joint Conditions)	previously appeared in Corticosteroidsoralpreps
32835	Prednisolone 5mg tablets (Wockhardt UK Ltd)	01050200/03020000/05011000/05040800/06030200/08020200/10010201	Corticosteroids (in Chronic Bowel Disorders)/Corticosteroids (for Respiratory Conditions)/Antileprotic Drugs/Drugs For Pneumocystis Pneumonia/Glucocorticoid Therapy/Corticosteroids And Other Immunosuppressants/Systemic Corticosteroids (in Musculoskeletal And Joint Conditions)	previously appeared in Corticosteroidsoralpreps
3913	Prednisolone sodium phosphate 5mg suppositories	1050200	Corticosteroids (in Chronic Bowel Disorders)	previously appeared in Corticosteroidsoralpreps
34221	Prednisolone suppositories	1050200	Corticosteroids (in Chronic Bowel Disorders)	previously appeared in Corticosteroidsoralpreps
44380	Prednisone 1mg modified-release tablets	6030200	Glucocorticoid Therapy	previously appeared in Corticosteroidsoralpreps
3557	Prednisone 1mg tablets	6030200	Glucocorticoid Therapy	previously appeared in Corticosteroidsoralpreps
46711	Prednisone 2mg modified-release tablets	6030200	Glucocorticoid Therapy	previously appeared in Corticosteroidsoralpreps
44723	Prednisone 5mg modified-release tablets	6030200	Glucocorticoid Therapy	previously appeared in Corticosteroidsoralpreps
2949	Prednisone 5mg tablets	6030200	Glucocorticoid Therapy	previously appeared in Corticosteroidsoralpreps
2342	Predsol 20mg/100ml retention enema (Focus Pharmaceuticals Ltd)	1050200	Corticosteroids (in Chronic Bowel Disorders)	previously appeared in Corticosteroidsoralpreps
2881	Predsol 5mg suppositories (Focus Pharmaceuticals Ltd)	1050200	Corticosteroids (in Chronic Bowel Disorders)	previously appeared in Corticosteroidsoralpreps
51167	Solu-Cortef 100mg powder and solvent for solution for injection vials (Pfizer Ltd)	6030200	Glucocorticoid Therapy	previously appeared in Corticosteroidsoralpreps
54715	Solu-Cortef 100mg powder for solution for injection vials (Pfizer Ltd)	6030200	Glucocorticoid Therapy	previously appeared in Corticosteroidsoralpreps
19908	Triamcinolone 2mg Tablet	6030200	Glucocorticoid Therapy	previously appeared in Corticosteroidsoralpreps
23111	Triamcinolone 4mg Tablet	6030200	Glucocorticoid Therapy	previously appeared in Corticosteroidsoralpreps

## Sheet: H2receptorantagonists
PRODUCT CODE	PRODUCT NAME	BNF CODE	BNF HEADER
21	Ranitidine 150mg tablets	1030100	H2-receptor Antagonists
68	Cimetidine 400mg tablets	1030100	H2-receptor Antagonists
690	Nizatidine 150mg capsules	1030100	H2-receptor Antagonists
1556	Ranitidine 300mg tablets	1030100	H2-receptor Antagonists
225	Nizatidine 300mg capsules	1030100	H2-receptor Antagonists
446	Cimetidine 200mg tablets	1030100	H2-receptor Antagonists
1229	Zantac 150mg tablets (GlaxoSmithKline UK Ltd)	1030100	H2-receptor Antagonists
7666	Zantac 300mg tablets (GlaxoSmithKline UK Ltd)	1030100	H2-receptor Antagonists
7848	Tagamet 400mg Tablet (GlaxoSmithKline UK Ltd)	1030100	H2-receptor Antagonists
1230	Cimetidine 800mg tablets	1030100	H2-receptor Antagonists
1367	Ranitidine 150mg effervescent tablets	1030100	H2-receptor Antagonists
3276	Tagamet 800mg Tablet (GlaxoSmithKline UK Ltd)	1030100	H2-receptor Antagonists
3857	Tagamet 200mg Tablet (GlaxoSmithKline UK Ltd)	1030100	H2-receptor Antagonists
4885	Axid 150mg Capsule (Eli Lilly and Company Ltd)	1030100	H2-receptor Antagonists
10555	Famotidine 40mg tablets	1030100	H2-receptor Antagonists
21825	Ultec 400mg tablets (Teva UK Ltd)	1030100	H2-receptor Antagonists
34295	Ranitidine 150mg tablets (Mylan)	1030100	H2-receptor Antagonists
12025	Dyspamet 200mg/5ml oral suspension (Mercury Pharma Group Ltd)	1030100	H2-receptor antagonists
801	Ranitidine 50mg/2ml solution for injection ampoules	1030100	H2-receptor Antagonists
1394	Ranitidine 75mg/5ml oral solution sugar free	1030100	H2-receptor Antagonists
1963	Ranitidine 75mg tablets	1030100	H2-receptor Antagonists
2057	Cimetidine 200mg/5ml oral solution	1030100	H2-receptor Antagonists
3967	Zantac 150mg Dispersible tablet (Glaxo Laboratories Ltd)	1030100	H2-receptor Antagonists
4451	Dyspamet chewtab 200 200mg Chewable tablet (Goldshield Pharmaceuticals Ltd)	1030100	H2-receptor Antagonists
4468	Ranitidine 300mg effervescent tablets	1030100	H2-receptor Antagonists
4742	Axid 300mg Capsule (Eli Lilly and Company Ltd)	1030100	H2-receptor Antagonists
8388	Pepcid 20mg tablets (Merck Sharp & Dohme Ltd)	1030100	H2-receptor Antagonists
8389	Famotidine 20mg tablets	1030100	H2-receptor Antagonists
9174	Zantac 150mg/10ml syrup (GlaxoSmithKline UK Ltd)	1030100	H2-receptor Antagonists
9433	Zantac 150mg effervescent tablets (GlaxoSmithKline UK Ltd)	1030100	H2-receptor Antagonists
9472	Tagamet 200mg/5ml Oral solution (GlaxoSmithKline UK Ltd)	1030100	H2-receptor Antagonists
9795	Ranitic 150mg tablets (Tillomed Laboratories Ltd)	1030100	H2-receptor Antagonists
9904	Ranitic 300mg tablets (Tillomed Laboratories Ltd)	1030100	H2-receptor Antagonists
10746	Pepcid 40mg tablets (Merck Sharp & Dohme Ltd)	1030100	H2-receptor Antagonists
13378	Zantac 300mg effervescent tablets (GlaxoSmithKline UK Ltd)	1030100	H2-receptor Antagonists
13579	Zinga 150mg capsules (Ashbourne Pharmaceuticals Ltd)	1030100	H2-receptor Antagonists
15277	Gavilast-P 75mg tablets (Reckitt Benckiser Healthcare (UK) Ltd)	1030100	H2-receptor Antagonists
16034	Gavilast 75mg tablets (Reckitt Benckiser Healthcare (UK) Ltd)	1030100	H2-receptor Antagonists
16092	Ranitidine 75mg effervescent tablets sugar free	1030100	H2-receptor Antagonists
16195	Zinga 300mg capsules (Ashbourne Pharmaceuticals Ltd)	1030100	H2-receptor Antagonists
16619	Zantac 50mg/2ml solution for injection ampoules (GlaxoSmithKline UK Ltd)	1030100	H2-receptor Antagonists
17108	Zantac 75 tablets (Omega Pharma Ltd)	1030100	H2-receptor Antagonists
17162	Galenamet 400mg tablets (Galen Ltd)	1030100	H2-receptor Antagonists
18426	Acid-Eze 200mg tablets (Manx Healthcare Ltd)	1030100	H2-receptor Antagonists
18489	Zantac 75 Relief tablets (Omega Pharma Ltd)	1030100	H2-receptor Antagonists
19249	Ranitidine 300mg tablets (Teva UK Ltd)	1030100	H2-receptor Antagonists
19272	Ranitidine 150mg tablets (Teva UK Ltd)	1030100	H2-receptor Antagonists
19277	Axid 300mg capsules (Flynn Pharma Ltd)	1030100	H2-receptor Antagonists
20011	Galenamet 800mg Tablet (Galen Ltd)	1030100	H2-receptor Antagonists
20360	Tagamet 200mg/5ml syrup (Essential Pharma Ltd)	1030100	H2-receptor Antagonists
21544	Rantec 300 tablets (Teva UK Ltd)	1030100	H2-receptor Antagonists
21565	Ranitil 150mg tablets (Tillomed Laboratories Ltd)	1030100	H2-receptor Antagonists
21602	Raciran 300 tablets (Opus Pharmaceuticals Ltd)	1030100	H2-receptor Antagonists
21823	Acitak 400mg tablets (Opus Pharmaceuticals Ltd)	1030100	H2-receptor Antagonists
21853	Peptimax 400 tablets (Ashbourne Pharmaceuticals Ltd)	1030100	H2-receptor Antagonists
21871	Peptimax 200mg Tablet (Ashbourne Pharmaceuticals Ltd)	1030100	H2-receptor Antagonists
21893	Raciran 150 tablets (Opus Pharmaceuticals Ltd)	1030100	H2-receptor Antagonists
21894	Zaedoc 150 tablets (Ashbourne Pharmaceuticals Ltd)	1030100	H2-receptor Antagonists
21901	Zaedoc 300 300mg Tablet (Ashbourne Pharmaceuticals Ltd)	1030100	H2-receptor Antagonists
21988	Ultec 200mg Tablet (Berk Pharmaceuticals Ltd)	1030100	H2-receptor Antagonists
21991	Tagadine 400mg Tablet (OPD Pharm)	1030100	H2-receptor Antagonists
22037	Tagamet 400mg tablets (Chemidex Pharma Ltd)	1030100	H2-receptor Antagonists
22635	Galenamet 200mg Tablet (Galen Ltd)	1030100	H2-receptor Antagonists
22643	Zita 400mg tablets (LPC Medical (UK) Ltd)	1030100	H2-receptor Antagonists
23132	Pepcid AC 10mg Chewable tablet (MSD Thomas Morson Pharmaceuticals)	1030100	H2-receptor Antagonists
24092	Tagamet 200mg tablets (Chemidex Pharma Ltd)	1030100	H2-receptor Antagonists
24301	Tagamet 100mg Tablet (GlaxoSmithKline Consumer Healthcare)	1030100	H2-receptor Antagonists
24302	Rantec 150 tablets (Teva UK Ltd)	1030100	H2-receptor Antagonists
25271	Peptimax 800mg Tablet (Ashbourne Pharmaceuticals Ltd)	1030100	H2-receptor Antagonists
25360	Histac 150mg tablets (Ranbaxy (UK) Ltd)	1030100	H2-receptor Antagonists
25404	Famotidine 10mg Tablet	1030100	H2-receptor Antagonists
26170	Ranitidine 150mg tablets (A A H Pharmaceuticals Ltd)	1030100	H2-receptor Antagonists
26208	Acitak 200mg Tablet (Opus Pharmaceuticals Ltd)	1030100	H2-receptor Antagonists
26699	Tagamet 100mg Tablet (AHA Sales Services Ltd)	1030100	H2-receptor Antagonists
26949	Ranitil 300mg tablets (Tillomed Laboratories Ltd)	1030100	H2-receptor Antagonists
27024	Ultec 800mg Tablet (Berk Pharmaceuticals Ltd)	1030100	H2-receptor Antagonists
27288	Axid 150mg capsules (Flynn Pharma Ltd)	1030100	H2-receptor Antagonists
27465	Zita 800mg Tablet (Eastern Pharmaceuticals Ltd)	1030100	H2-receptor Antagonists
27698	Zantac 75 Dissolve tablets (GlaxoSmithKline Consumer Healthcare)	1030100	H2-receptor Antagonists
27808	Phimetin 800mg Tablet (BHR Pharmaceuticals Ltd)	1030100	H2-receptor Antagonists
28047	Cimetidine 200mg/5ml oral solution sugar free	1030100	H2-receptor Antagonists
28050	Zita 200mg Tablet (Eastern Pharmaceuticals Ltd)	1030100	H2-receptor Antagonists
28787	Phimetin 200mg Tablet (BHR Pharmaceuticals Ltd)	1030100	H2-receptor Antagonists
29048	Tagamet 800mg tablets (Chemidex Pharma Ltd)	1030100	H2-receptor Antagonists
29148	Phimetin 400mg Tablet (BHR Pharmaceuticals Ltd)	1030100	H2-receptor Antagonists
30241	Ranitidine 150mg dispersible tablet	1030100	H2-receptor Antagonists
30863	Ranitidine 150mg Tablet (Genus Pharmaceuticals Ltd)	1030100	H2-receptor Antagonists
31492	Histac 300mg tablets (Ranbaxy (UK) Ltd)	1030100	H2-receptor Antagonists
31533	Ranitidine 150mg Tablet (Genus Pharmaceuticals Ltd)	1030100	H2-receptor Antagonists
31846	Cimetidine 4mg/ml infusion	1030100	H2-receptor Antagonists
32342	Ranitidine indigestion relief 75mg Tablet (A A H Pharmaceuticals Ltd)	1030100	H2-receptor Antagonists
32747	Cimetidine 400mg Tablet (Berk Pharmaceuticals Ltd)	1030100	H2-receptor Antagonists
32859	Zantac 75 Relief Dissolve tablets (Omega Pharma Ltd)	1030100	H2-receptor Antagonists
33088	Cimetidine 400mg tablets (A A H Pharmaceuticals Ltd)	1030100	H2-receptor Antagonists
33325	Cimetidine 400mg tablets (IVAX Pharmaceuticals UK Ltd)	1030100	H2-receptor Antagonists
33667	Cimetidine 400mg tablets (Actavis UK Ltd)	1030100	H2-receptor Antagonists
34276	Ranitidine 75mg/5ml oral solution sugar free (Rosemont Pharmaceuticals Ltd)	1030100	H2-receptor Antagonists
34301	Ranitidine 150mg effervescent tablets (Sovereign Medical Ltd)	1030100	H2-receptor Antagonists
34321	Nizatidine 150mg capsules (Mylan Ltd)	1030100	H2-receptor Antagonists
34403	Ranitidine 150mg tablets (Ranbaxy (UK) Ltd)	1030100	H2-receptor Antagonists
34433	Ranitidine 150mg Tablet (Dominion Pharma)	1030100	H2-receptor Antagonists
34450	Ranitidine 150mg effervescent tablets (Sandoz Ltd)	1030100	H2-receptor Antagonists
34480	Ranitidine 150mg tablets (IVAX Pharmaceuticals UK Ltd)	1030100	H2-receptor Antagonists
34511	Nizatidine 150mg capsules (Teva UK Ltd)	1030100	H2-receptor Antagonists
34531	Ranitidine 300mg tablets (Mylan Ltd)	1030100	H2-receptor Antagonists
34556	Cimetidine 200mg tablets (Mylan Ltd)	1030100	H2-receptor Antagonists
34708	Ranitidine 150mg Tablet (Warrick)	1030100	H2-receptor Antagonists
34788	Cimetidine 200mg tablets (Actavis UK Ltd)	1030100	H2-receptor Antagonists
34886	Ranitidine 150mg tablets (Actavis UK Ltd)	1030100	H2-receptor Antagonists
40152	Ranitidine 300mg tablets (A A H Pharmaceuticals Ltd)	1030100	H2-receptor Antagonists
40430	Tagamet 4mg/ml Infusion (GlaxoSmithKline UK Ltd)	1030100	H2-receptor Antagonists
41534	Cimetidine 800mg tablets (IVAX Pharmaceuticals UK Ltd)	1030100	H2-receptor Antagonists
41536	Ranitidine 300mg tablets (IVAX Pharmaceuticals UK Ltd)	1030100	H2-receptor Antagonists
41568	Cimetidine 400mg tablets (Teva UK Ltd)	1030100	H2-receptor Antagonists
41587	Cimetidine 200mg tablets (IVAX Pharmaceuticals UK Ltd)	1030100	H2-receptor Antagonists
41588	Cimetidine 200mg tablets (Teva UK Ltd)	1030100	H2-receptor Antagonists
41589	Cimetidine 200mg tablets (A A H Pharmaceuticals Ltd)	1030100	H2-receptor Antagonists
41631	Cimetidine 800mg tablets (A A H Pharmaceuticals Ltd)	1030100	H2-receptor Antagonists
41648	Cimetidine 800mg tablets (Teva UK Ltd)	1030100	H2-receptor Antagonists
41684	Cimetidine 800mg tablets (Actavis UK Ltd)	1030100	H2-receptor Antagonists
41895	Acitak 800mg Tablet (Opus Pharmaceuticals Ltd)	1030100	H2-receptor Antagonists
42088	Nizatidine 300mg capsules (Mylan Ltd)	1030100	H2-receptor Antagonists
43529	Ranitidine 150mg Tablet (C P Pharmaceuticals Ltd)	1030100	H2-receptor Antagonists
45214	Ranitidine 150mg tablets (Sterwin Medicines)	1030100	H2-receptor Antagonists
45232	Ranitidine 150mg tablets (Sandoz Ltd)	1030100	H2-receptor Antagonists
45294	Ranitidine 300mg Effervescent tablet (Ratiopharm UK Ltd)	1030100	H2-receptor Antagonists
45322	Ranitidine 300mg Tablet (Galen Ltd)	1030100	H2-receptor Antagonists
47934	Cimetidine 400mg tablets (Dexcel-Pharma Ltd)	1030100	H2-receptor Antagonists
51549	Ranitidine 5mg/5ml oral suspension	1030100	H2-receptor Antagonists
51801	Ranitidine 300mg tablets (Actavis UK Ltd)	1030100	H2-receptor Antagonists
52691	Ranitidine 18mg/5ml oral solution	1030100	H2-receptor Antagonists
53333	Ranitidine 75mg tablets (Vantage)	1030100	H2-receptor Antagonists
53947	Ranitidine 75mg/5ml oral solution	1030100	H2-receptor Antagonists
54101	Ranitidine 16mg/5ml oral suspension	1030100	H2-receptor Antagonists
54135	Ranitidine 50mg/2ml solution for injection ampoules (AMCo)	1030100	H2-receptor Antagonists
54253	Ranitidine 75mg/5ml oral suspension	1030100	H2-receptor Antagonists
54539	Ranitidine 10mg/5ml oral suspension	1030100	H2-receptor Antagonists
54746	Ranitidine 10mg/5ml oral solution	1030100	H2-receptor Antagonists
54784	Ranitidine 150mg tablets (Medreich Plc)	1030100	H2-receptor Antagonists
55647	Ranitidine 20mg/5ml oral solution	1030100	H2-receptor Antagonists
55665	Ranitidine 5mg/5ml oral solution	1030100	H2-receptor Antagonists
55857	Ranitidine 75mg tablets (Galpharm International Ltd)	1030100	H2-receptor Antagonists
55936	Ranitidine 1.5mg/5ml oral solution	1030100	H2-receptor Antagonists
55991	Ranitidine 3mg/5ml oral suspension	1030100	H2-receptor Antagonists
56414	Ranitidine 3mg/5ml oral solution	1030100	H2-receptor Antagonists
56569	Ranitidine 75mg/5ml oral solution sugar free (Teva UK Ltd)	1030100	H2-receptor Antagonists
56614	Ranitidine 25mg/5ml oral solution	1030100	H2-receptor Antagonists
56816	Ranitidine 50mg/5ml oral suspension	1030100	H2-receptor Antagonists
57236	Cimetidine 400mg tablets (Almus Pharmaceuticals Ltd)	1030100	H2-receptor Antagonists
57909	Ranitidine 150mg effervescent tablets (A A H Pharmaceuticals Ltd)	1030100	H2-receptor Antagonists
58334	Ranitidine 75mg tablets (Medreich Plc)	1030100	H2-receptor Antagonists
58447	Ranitidine 50mg/2ml solution for injection ampoules (A A H Pharmaceuticals Ltd)	1030100	H2-receptor Antagonists
60964	Ranitidine 75mg tablets (MedRx Developments Ltd)	1030100	H2-receptor Antagonists
61188	Ranitidine 12mg/5ml oral solution	1030100	H2-receptor Antagonists
62000	Ranitidine 150mg tablets (Waymade Healthcare Plc)	1030100	H2-receptor Antagonists
62063	Ranitidine 4mg/5ml oral suspension	1030100	H2-receptor Antagonists
62296	Ranitidine 150mg effervescent tablets (Teva UK Ltd)	1030100	H2-receptor Antagonists
62625	Ranitidine 12mg/5ml oral suspension	1030100	H2-receptor Antagonists
62641	Ranitidine 300mg tablets (Ranbaxy (UK) Ltd)	1030100	H2-receptor Antagonists
62666	Ranitidine 8mg/5ml oral suspension	1030100	H2-receptor Antagonists
62741	Ranitidine 75mg tablets (J M McGill Ltd)	1030100	H2-receptor Antagonists
63468	Ranitidine 75mg/5ml oral solution sugar free (Focus Pharmaceuticals Ltd)	1030100	H2-receptor Antagonists
63568	Ranitidine 1.5mg/5ml oral suspension	1030100	H2-receptor Antagonists
63764	Ranitidine 16mg/5ml oral solution	1030100	H2-receptor Antagonists
64230	Ranitidine 20mg/5ml oral suspension	1030100	H2-receptor Antagonists

[truncated: 5 more sheets: Protonpumpinhibitors, AntiProliferativeImmuno, Methotrexate, Azathioprine, Alkylating]
