# Supplementary material for: Inflammatory diseases and risk of lung cancer among individuals who have never smoked
Source: Nat Commun. 2025 Jun 2;16:5095. doi: 10.1038/s41467-025-56803-z (PMC12130270; doi:10.1038/s41467-025-56803-z)
Supplement: Supplementary file 4 — Source Data [file 41467_2025_56803_MOESM4_ESM.zip › Source data files/Source data file S4_MedicationsAurum.xlsx]

## Sheet: AntimuscBronc
ProdCodeId	dmdid	Term from EMIS	ProductName	BNFChapter
8056941000033114	703924000	Aclidinium bromide 375micrograms/dose dry powder inhaler	Aclidinium bromide 375micrograms/dose dry powder inhaler	3010200
9995641000033112	28365011000001100	Aclidinium bromide 396micrograms/dose / Formoterol 11.8micrograms/dose dry powder inhaler	Aclidinium bromide 396micrograms/dose / Formoterol 11.8micrograms/dose dry powder inhaler
89841000033113		Atrovent Nebuliser solution 250 micrograms/ml
89941000033117		Atrovent Nebules 500mcgs/2 ml
88341000033111	3235911000001100	Atrovent 40microgram Aerocaps (Boehringer Ingelheim Ltd)	Atrovent 40microgram Aerocaps
88441000033117	3238911000001106	Atrovent 40microgram Aerocaps with Aerohaler (Boehringer Ingelheim Ltd)	Atrovent 40microgram Aerocaps with Aerohaler
4958541000033110	3226411000001101	Atrovent 250micrograms/1ml nebuliser liquid UDVs (Boehringer Ingelheim Ltd)	Atrovent 250micrograms/1ml nebuliser liquid UDVs	3010200
90041000033110	3222411000001102	Atrovent 500micrograms/2ml nebuliser liquid UDVs (Boehringer Ingelheim Ltd)	Atrovent 500micrograms/2ml nebuliser liquid UDVs	3010200
3075541000033113	7389911000001105	Atrovent 20micrograms/dose inhaler CFC free (Boehringer Ingelheim Ltd)	Atrovent 20micrograms/dose inhaler CFC free
88541000033116	351411000001106	Atrovent 20micrograms/dose Autohaler (Boehringer Ingelheim Ltd)	Atrovent 20micrograms/dose Autohaler
88241000033118	24011000001103	Atrovent 20micrograms/dose inhaler (Boehringer Ingelheim Ltd)	Atrovent 20micrograms/dose inhaler	3010200
89441000033110	347611000001103	Atrovent Forte 40micrograms/dose inhaler (Boehringer Ingelheim Ltd)	Atrovent Forte 40micrograms/dose inhaler
330241000033113	3348611000001107	Combivent inhaler (Boehringer Ingelheim Ltd)	Combivent inhaler
8057341000033112	20985511000001101	Eklira 322micrograms/dose Genuair (AstraZeneca UK Ltd)	Eklira 322micrograms/dose Genuair	3010200
8141741000033112	21496211000001102	Glycopyrronium bromide 55microgram inhalation powder capsules with device	Glycopyrronium bromide 55microgram inhalation powder capsules with device	3010200
9703641000033117	27567911000001101	Incruse Ellipta 55micrograms/dose dry powder inhaler (GlaxoSmithKline UK Ltd)	Incruse Ellipta 55micrograms/dose dry powder inhaler	3010200
773641000033116		Ipratropium Bromide Nebuliser solution 250 micrograms/ml
772941000033117	320339009	Ipratropium bromide 40microgram inhalation powder capsules	Ipratropium bromide 40microgram inhalation powder capsules
773041000033110	320340006	Ipratropium bromide 40microgram inhalation powder capsules with device	Ipratropium bromide 40microgram inhalation powder capsules with device	3010200
773741000033113	3227211000001103	Ipratropium 250micrograms/1ml nebuliser liquid Steri-Neb unit dose vials (Teva UK Ltd)	Ipratropium 250micrograms/1ml nebuliser liquid Steri-Neb unit dose vials	3010200
4519441000033116	9039611000001103	Ipratropium 250micrograms/1ml nebuliser liquid unit dose Steripoule vials (Galen Ltd)	Ipratropium 250micrograms/1ml nebuliser liquid unit dose Steripoule vials
4958441000033114	320346000	Ipratropium bromide 250micrograms/1ml nebuliser liquid unit dose vials	Ipratropium bromide 250micrograms/1ml nebuliser liquid unit dose vials	3010200
773941000033111	320347009	Ipratropium bromide 500micrograms/2ml nebuliser liquid unit dose vials	Ipratropium bromide 500micrograms/2ml nebuliser liquid unit dose vials	3010200
5072941000033118	9039811000001104	Ipratropium 500micrograms/2ml nebuliser liquid unit dose Steripoule vials (Galen Ltd)	Ipratropium 500micrograms/2ml nebuliser liquid unit dose Steripoule vials
773841000033115	3223111000001101	Ipratropium 500micrograms/2ml nebuliser liquid Steri-Neb unit dose vials (Teva UK Ltd)	Ipratropium 500micrograms/2ml nebuliser liquid Steri-Neb unit dose vials	3010200
3163541000033114	320445000	Salbutamol 2.5mg/2.5ml / Ipratropium bromide 500micrograms/2.5ml nebuliser liquid unit dose vials	Salbutamol 2.5mg/2.5ml / Ipratropium bromide 500micrograms/2.5ml nebuliser liquid unit dose vials	3010400
3163641000033110	349394001	Fenoterol 1.25mg/4ml / Ipratropium 500micrograms/4ml nebuliser liquid unit dose vials	Fenoterol 1.25mg/4ml / Ipratropium 500micrograms/4ml nebuliser liquid unit dose vials
3075441000033112	414538008	Ipratropium bromide 20micrograms/dose inhaler CFC free	Ipratropium bromide 20micrograms/dose inhaler CFC free
5098441000033118	15534911000001100	Salbutamol 2.5mg/2.5ml / Ipratropium bromide 500micrograms/2.5ml nebuliser liquid ampoules	Salbutamol 2.5mg/2.5ml / Ipratropium bromide 500micrograms/2.5ml nebuliser liquid ampoules	3010400
3163441000033113	35936311000001102	Salbutamol 100micrograms/dose / Ipratropium 20micrograms/dose inhaler	Salbutamol 100micrograms/dose / Ipratropium 20micrograms/dose inhaler
772841000033113	36049211000001106	Ipratropium bromide 20micrograms/dose breath actuated inhaler	Ipratropium bromide 20micrograms/dose breath actuated inhaler
772641000033112	36049311000001103	Ipratropium bromide 20micrograms/dose inhaler	Ipratropium bromide 20micrograms/dose inhaler	3010200
772541000033111	36049411000001105	Ipratropium bromide 40micrograms/dose inhaler	Ipratropium bromide 40micrograms/dose inhaler
1860741000033110	36066611000001106	Fenoterol 100micrograms/dose / Ipratropium 40micrograms/dose inhaler	Fenoterol 100micrograms/dose / Ipratropium 40micrograms/dose inhaler
1022241000033110		Oxitropium Bromide Autohaler 100 micrograms/puff
1024041000033114	36022911000001105	Oxitropium bromide 100micrograms/dose inhaler	Oxitropium bromide 100micrograms/dose inhaler
1022141000033115	2947411000001107	Oxivent 100micrograms/dose Autohaler (Boehringer Ingelheim Ltd)	Oxivent 100micrograms/dose Autohaler
1024141000033113	2944211000001101	Oxivent 100micrograms/dose inhaler (Boehringer Ingelheim Ltd)	Oxivent 100micrograms/dose inhaler
1672141000033113	3227011000001108	Respontin 250micrograms/1ml Nebules (GlaxoSmithKline UK Ltd)	Respontin 250micrograms/1ml Nebules	3010200
1672241000033118	3222911000001105	Respontin 500micrograms/2ml Nebules (GlaxoSmithKline UK Ltd)	Respontin 500micrograms/2ml Nebules	3010200
8141841000033119	21495411000001107	Seebri Breezhaler 44microgram inhalation powder capsules with device (Novartis Pharmaceuticals UK Ltd)	Seebri Breezhaler 44microgram inhalation powder capsules with device	3010200
2793841000033111	3380011000001106	Spiriva 18microgram inhalation powder capsules (Boehringer Ingelheim Ltd)	Spiriva 18microgram inhalation powder capsules	3010200
2793741000033118	3378211000001106	Spiriva 18microgram inhalation powder capsules with HandiHaler (Boehringer Ingelheim Ltd)	Spiriva 18microgram inhalation powder capsules with HandiHaler	3010200
4270741000033115	12146911000001103	Spiriva Respimat 2.5micrograms/dose inhalation solution cartridge with device (Boehringer Ingelheim Ltd)	Spiriva Respimat 2.5micrograms/dose inhalation solution cartridge with device	3010200
13178841000033113	37677711000001102	Spiriva Respimat 2.5micrograms/dose inhalation solution refill cartridge (Boehringer Ingelheim Ltd)	Spiriva Respimat 2.5micrograms/dose inhalation solution refill cartridge
2793641000033110	9478911000001107	Tiotropium bromide 18microgram inhalation powder capsules	Tiotropium bromide 18microgram inhalation powder capsules	3010200
2793541000033114	9479011000001103	Tiotropium bromide 18microgram inhalation powder capsules with device	Tiotropium bromide 18microgram inhalation powder capsules with device	3010200
4270641000033112	12197411000001102	Tiotropium bromide 2.5micrograms/dose solution for inhalation cartridge with device CFC free	Tiotropium bromide 2.5micrograms/dose solution for inhalation cartridge with device CFC free	3010200
10589141000033112	29987211000001108	Tiotropium bromide 2.5micrograms/dose / Olodaterol 2.5micrograms/dose solution for inhalation cartridge with device CFC free	Tiotropium bromide 2.5micrograms/dose / Olodaterol 2.5micrograms/dose solution for inhalation cartridge with device CFC free	3010400
11788941000033110	33596311000001107	Tiotropium bromide 10microgram inhalation powder capsules with device	Tiotropium bromide 10microgram inhalation powder capsules with device
13178541000033111	37692511000001100	Tiotropium bromide 2.5micrograms/dose / Olodaterol 2.5micrograms/dose inhalation solution cartridge CFC free	Tiotropium bromide 2.5micrograms/dose / Olodaterol 2.5micrograms/dose inhalation solution cartridge CFC free
13178741000033115	37692711000001105	Tiotropium bromide 2.5micrograms/dose inhalation solution cartridge CFC free	Tiotropium bromide 2.5micrograms/dose inhalation solution cartridge CFC free
9293241000033114	24645511000001105	Umeclidinium bromide 65micrograms/dose / Vilanterol 22micrograms/dose dry powder inhaler	Umeclidinium bromide 65micrograms/dose / Vilanterol 22micrograms/dose dry powder inhaler	3010400
9703441000033119	27890611000001109	Umeclidinium bromide 65micrograms/dose dry powder inhaler	Umeclidinium bromide 65micrograms/dose dry powder inhaler	3010200
478941000033114	320921007	Dornase alfa 2.5mg/2.5ml nebuliser liquid ampoules	Dornase alfa 2.5mg/2.5ml nebuliser liquid ampoules	3070000

## Sheet: steroidsoral
ProdCodeId	dmdid	Term from EMIS	ProductName	BNFChapter
4214041000033115	11880411000001105	Beclometasone 5mg gastro-resistant modified-release tablets	Beclometasone 5mg gastro-resistant modified-release tablets	1050200
144641000033113	325344004	Betamethasone 500microgram soluble tablets sugar free	Betamethasone 500microgram soluble tablets sugar free	12030100
145441000033110	325345003	Betamethasone 500microgram tablets	Betamethasone 500microgram tablets
143041000033117	3804311000001103	Betnelan 500microgram tablets (Focus Pharmaceuticals Ltd)	Betnelan 500microgram tablets
144841000033114	3694811000001103	Betnesol 500microgram soluble tablets (Focus Pharmaceuticals Ltd)	Betnesol 500microgram soluble tablets
1718241000033117	3807811000001103	Budenofalk 3mg gastro-resistant capsules (Dr. Falk Pharma UK Ltd)	Budenofalk 3mg gastro-resistant capsules	1050200
4171341000033114	11550911000001107	Budenofalk 2mg foam enema (Dr. Falk Pharma UK Ltd)	Budenofalk 2mg foam enema	1050200
6512141000033111	19738311000001103	Budenofalk 9mg gastro-resistant granules sachets (Dr. Falk Pharma UK Ltd)	Budenofalk 9mg gastro-resistant granules sachets	1050200
1718341000033110	317446001	Budesonide 3mg gastro-resistant capsules	Budesonide 3mg gastro-resistant capsules	1050200
165741000033112	317695007	Budesonide 2mg/100ml enema	Budesonide 2mg/100ml enema	1050200
6512041000033112	19743911000001108	Budesonide 9mg gastro-resistant granules sachets	Budesonide 9mg gastro-resistant granules sachets	1050200
10262941000033112	29094911000001100	Budesonide 9mg modified-release tablets	Budesonide 9mg modified-release tablets	1050200
12641241000033111	35824211000001108	Budesonide 1mg orodispersible tablets sugar free	Budesonide 1mg orodispersible tablets sugar free
169341000033114	35912611000001102	Budesonide 3mg gastro-resistant modified-release capsules	Budesonide 3mg gastro-resistant modified-release capsules	1050200
210841000033110	3756411000001107	Calcort 6mg tablets (Sanofi)	Calcort 6mg tablets	6030200
1581041000033119	3960211000001106	Calcort 30mg tablets (Shire Pharmaceuticals Ltd)	Calcort 30mg tablets	6030200
1581141000033115	3850711000001101	Calcort 1mg tablets (Shire Pharmaceuticals Ltd)	Calcort 1mg tablets	6030200
4214141000033116	11835611000001107	Clipper 5mg gastro-resistant modified-release tablets (Chiesi Ltd)	Clipper 5mg gastro-resistant modified-release tablets	1050200
327541000033113	3050211000001109	Colifoam 10% aerosol (Mylan)	Colifoam 10% aerosol	1050200
375741000033113		Cortisone Acetate Tablets 25 mg
372041000033119		Cortisone Tablets 5 mg
369541000033110		Cortisone Acetate Tablets 5 mg
371941000033113	325349009	Cortisone 25mg tablets	Cortisone 25mg tablets
5497541000033111		Decadron Elixir 500 micrograms/5 ml
430841000033118	3286911000001103	Decadron 500microgram tablets (Merck Sharp & Dohme Ltd)	Decadron 500microgram tablets	9010300/ 13050000
428941000033110	325472005	Deflazacort 6mg tablets	Deflazacort 6mg tablets	6030200
1601341000033113	325474006	Deflazacort 30mg tablets	Deflazacort 30mg tablets	6030200
1601441000033119	325476008	Deflazacort 1mg tablets	Deflazacort 1mg tablets	6030200
431541000033114	459611000001100	Deltacortril 2.5mg gastro-resistant tablets (Alliance Pharmaceuticals Ltd)	Deltacortril 2.5mg gastro-resistant tablets	3020000/ 8020200/ 10010201
431641000033110	331111000001100	Deltacortril 5mg gastro-resistant tablets (Alliance Pharmaceuticals Ltd)	Deltacortril 5mg gastro-resistant tablets	3020000/ 8020200/ 10010201
429541000033111		Deltastab Tablets 5 mg
429441000033110		Deltastab Tablets 1 mg
423541000033113		Dexamethasone Phosphate Injection 4 mg/ml
2760841000033115		Dexamethasone Injection 5 mg/ml, 2 ml vial
423441000033112		Dexamethasone Injection 4 mg
429841000033113		Dexamethasone Tablets 250 micrograms
431941000033115	325355004	Dexamethasone 500microgram tablets	Dexamethasone 500microgram tablets	8020200
431841000033111	325356003	Dexamethasone 2mg tablets	Dexamethasone 2mg tablets	6030200
5900841000033112	325365005	Dexamethasone 500micrograms/5ml oral solution	Dexamethasone 500micrograms/5ml oral solution
5506241000033117	376688006	Dexamethasone 4mg tablets	Dexamethasone 4mg tablets
5900941000033116	8452311000001108	Dexamethasone 500micrograms/5ml oral suspension	Dexamethasone 500micrograms/5ml oral suspension
5900641000033111	8452411000001101	Dexamethasone 5mg/5ml oral solution	Dexamethasone 5mg/5ml oral solution
5900741000033119	8452511000001102	Dexamethasone 5mg/5ml oral suspension	Dexamethasone 5mg/5ml oral suspension
9122441000033114	24350911000001102	Dexamethasone 10mg/5ml oral solution sugar free	Dexamethasone 10mg/5ml oral solution sugar free
10213841000033110	28881311000001104	Dexamethasone 20mg/5ml oral solution sugar free	Dexamethasone 20mg/5ml oral solution sugar free
11072141000033115	32071811000001109	Dexamethasone 2mg soluble tablets sugar free	Dexamethasone 2mg soluble tablets sugar free
11072241000033110	32071911000001104	Dexamethasone 4mg soluble tablets sugar free	Dexamethasone 4mg soluble tablets sugar free
11072341000033117	32072011000001106	Dexamethasone 8mg soluble tablets sugar free	Dexamethasone 8mg soluble tablets sugar free
12575941000033114	35574111000001104	Dexamethasone 8mg tablets	Dexamethasone 8mg tablets
12398241000033119	34796811000001100	Dexamethasone 40mg tablets	Dexamethasone 40mg tablets
2146541000033118	37084211000001103	Dexamethasone 2mg/5ml oral solution sugar free	Dexamethasone 2mg/5ml oral solution sugar free	8020200
12568741000033114	27957911000001102	Dexamethasone (base) 3.8mg/1ml solution for injection vials	Dexamethasone (base) 3.8mg/1ml solution for injection vials
12568841000033116	22153811000001101	Dexamethasone (base) 6.6mg/2ml solution for injection ampoules	Dexamethasone (base) 6.6mg/2ml solution for injection ampoules
12568941000033112	4052511000001106	Dexamethasone (base) 6.6mg/2ml solution for injection vials	Dexamethasone (base) 6.6mg/2ml solution for injection vials	9010300
12568641000033117	4052611000001105	Dexamethasone (base) 3.3mg/1ml solution for injection ampoules	Dexamethasone (base) 3.3mg/1ml solution for injection ampoules	9010300
3345541000033113	4052711000001101	Dexamethasone 4mg/1ml solution for injection ampoules	Dexamethasone 4mg/1ml solution for injection ampoules
3345441000033112	4052811000001109	Dexamethasone 8mg/2ml solution for injection vials	Dexamethasone 8mg/2ml solution for injection vials	13050000
8494441000033110	32652311000001103	Dilacort 2.5mg gastro-resistant tablets (Crescent Pharma Ltd)	Dilacort 2.5mg gastro-resistant tablets
8494541000033111	32652511000001109	Dilacort 5mg gastro-resistant tablets (Crescent Pharma Ltd)	Dilacort 5mg gastro-resistant tablets
498141000033116		Efcortesol Injection 100 mg/ml
3978541000033114	3852011000001104	Efcortesol 100mg/1ml solution for injection ampoules (Advanz Pharma)	Efcortesol 100mg/1ml solution for injection ampoules	3040300/ 6030100/ 13040000
3978641000033110	4888811000001103	Efcortesol 500mg/5ml solution for injection ampoules (Advanz Pharma)	Efcortesol 500mg/5ml solution for injection ampoules	3040300/ 6030100/ 13040000
515541000033112	3954411000001107	Entocort 2mg/100ml enema (Tillotts Pharma Ltd)	Entocort 2mg/100ml enema	1050200
521541000033116	3765811000001105	Entocort CR 3mg capsules (Tillotts Pharma Ltd)	Entocort CR 3mg capsules	1050200
593341000033117	838111000001105	Florinef 100microgram tablets (Aspen Pharma Trading Ltd)	Florinef 100microgram tablets	6030100
595841000033110	325336004	Fludrocortisone 100microgram tablets	Fludrocortisone 100microgram tablets	6030100
4044641000033112	8515311000001100	Fludrocortisone 100micrograms/5ml oral suspension	Fludrocortisone 100micrograms/5ml oral suspension
6453841000033113	8515411000001107	Fludrocortisone 125micrograms/5ml oral suspension	Fludrocortisone 125micrograms/5ml oral suspension
588541000033116	8515711000001101	Fludrocortisone 250micrograms/5ml oral suspension	Fludrocortisone 250micrograms/5ml oral suspension
5968041000033118	8516111000001108	Fludrocortisone 50micrograms/5ml oral suspension	Fludrocortisone 50micrograms/5ml oral suspension
3034041000033119	12030411000001102	Fludrocortisone 20micrograms/5ml oral suspension	Fludrocortisone 20micrograms/5ml oral suspension
733541000033119	317681009	Hydrocortisone 10% foam aerosol enema	Hydrocortisone 10% foam aerosol enema	1050200
744541000033116	325373001	Hydrocortisone 10mg tablets	Hydrocortisone 10mg tablets	6030200
742241000033110	325374007	Hydrocortisone 20mg tablets	Hydrocortisone 20mg tablets	6030200
740241000033111	8581111000001102	Hydrocortisone 10mg/5ml oral suspension	Hydrocortisone 10mg/5ml oral suspension
2149441000033113	8581511000001106	Hydrocortisone 25mg/5ml oral suspension	Hydrocortisone 25mg/5ml oral suspension
1830141000033115	8581611000001105	Hydrocortisone 5mg/5ml oral suspension	Hydrocortisone 5mg/5ml oral suspension
2623741000033116	20093511000001108	Hydrocortisone 5mg/5ml oral suspension sugar free	Hydrocortisone 5mg/5ml oral suspension sugar free
8142041000033116	21496311000001105	Hydrocortisone 20mg modified-release tablets	Hydrocortisone 20mg modified-release tablets	6030200
8141941000033110	21496411000001103	Hydrocortisone 5mg modified-release tablets	Hydrocortisone 5mg modified-release tablets	6030200
740541000033113		Hydrocortisone Retention enema 100 mg/60 ml
744641000033115	197211000001101	Hydrocortone 10mg tablets (Auden McKenzie (Pharma Division) Ltd)	Hydrocortone 10mg tablets
744741000033112	706611000001109	Hydrocortone 20mg tablets (Auden McKenzie (Pharma Division) Ltd)	Hydrocortone 20mg tablets
825241000033115		Ledercort Tablets 4 mg
825141000033110		Ledercort Tablets 2 mg
5990641000033113	17872911000001105	Lodotra 1mg modified-release tablets (Napp Pharmaceuticals Ltd)	Lodotra 1mg modified-release tablets	6030200
5990741000033116	17873311000001104	Lodotra 2mg modified-release tablets (Napp Pharmaceuticals Ltd)	Lodotra 2mg modified-release tablets	6030200
5990841000033114	17873911000001103	Lodotra 5mg modified-release tablets (Napp Pharmaceuticals Ltd)	Lodotra 5mg modified-release tablets	6030200
898441000033115	4052211000001108	Medrone 100mg tablets (Pfizer Ltd)	Medrone 100mg tablets	8020200/ 9010300/ 9010400
899741000033118	4051211000001101	Medrone 2mg tablets (Pfizer Ltd)	Medrone 2mg tablets	8020200/ 9010400
899841000033111	4051611000001104	Medrone 4mg tablets (Pfizer Ltd)	Medrone 4mg tablets	8020200/ 9010400
899641000033110	4051911000001105	Medrone 16mg tablets (Pfizer Ltd)	Medrone 16mg tablets	8020200/ 9010400
898541000033119	325410005	Methylprednisolone 100mg tablets	Methylprednisolone 100mg tablets	6030200
904141000033111	325411009	Methylprednisolone 2mg tablets	Methylprednisolone 2mg tablets	8020200
904241000033116	325412002	Methylprednisolone 4mg tablets	Methylprednisolone 4mg tablets	8020200
903141000033113	325413007	Methylprednisolone 16mg tablets	Methylprednisolone 16mg tablets	8020200
889441000033114	4195311000001108	Methylprednisolone sodium succinate 1g powder and solvent for solution for injection vials	Methylprednisolone sodium succinate 1g powder and solvent for solution for injection vials	3020000
889841000033112	4195411000001101	Methylprednisolone sodium succinate 500mg powder and solvent for solution for injection vials	Methylprednisolone sodium succinate 500mg powder and solvent for solution for injection vials	8020200
889541000033110	4396711000001105	Methylprednisolone sodium succinate 125mg powder and solvent for solution for injection vials	Methylprednisolone sodium succinate 125mg powder and solvent for solution for injection vials	8020200
889641000033111	4396811000001102	Methylprednisolone sodium succinate 2g powder and solvent for solution for injection vials	Methylprednisolone sodium succinate 2g powder and solvent for solution for injection vials	3020000
889741000033119	4396911000001107	Methylprednisolone sodium succinate 40mg powder and solvent for solution for injection vials	Methylprednisolone sodium succinate 40mg powder and solvent for solution for injection vials	3020000
886141000033111		Methylprednisolone Acetate Injection 10 mg/1 ml
879841000033115		Methylprednisolone Sodium Succinate Injection 1 gram/vial
880041000033110		Methylprednisolone Sodium Succinate Injection 500 mg/vial
887041000033114		Methylprednisolone Sodium Succinate Injection 40 mg/vial
879941000033111		Methylprednisolone Sodium Succinate Injection 125 mg/vial
10212541000033119	28799011000001102	Pevanti 5mg tablets (Advanz Pharma)	Pevanti 5mg tablets
10212941000033113	28799811000001108	Pevanti 25mg tablets (Advanz Pharma)	Pevanti 25mg tablets
10212641000033118	28799311000001104	Pevanti 10mg tablets (Advanz Pharma)	Pevanti 10mg tablets
10212441000033115	28798211000001102	Pevanti 2.5mg tablets (Advanz Pharma)	Pevanti 2.5mg tablets
10212741000033110	28799611000001109	Pevanti 20mg tablets (Advanz Pharma)	Pevanti 20mg tablets
8142241000033112	21494911000001103	Plenadren 20mg modified-release tablets (Shire Pharmaceuticals Ltd)	Plenadren 20mg modified-release tablets	6030200
8142141000033117	21494611000001109	Plenadren 5mg modified-release tablets (Shire Pharmaceuticals Ltd)	Plenadren 5mg modified-release tablets	6030200
1137141000033110		Precortisyl Tablets 5 mg
1137241000033115		Precortisyl Forte Tablets 25 mg
1137041000033111		Precortisyl Tablets 1 mg
1126941000033113	3409611000001103	Predenema 20mg/100ml long tube (Forest Laboratories UK Ltd)	Predenema 20mg/100ml long tube
1127141000033113	3413611000001102	Predenema 20mg/100ml standard tube (Forest Laboratories UK Ltd)	Predenema 20mg/100ml standard tube
1115641000033119	363511000001104	Predfoam 20mg/application enema (Chemidex Pharma Ltd)	Predfoam 20mg/application enema
1137341000033113		Prednesol Soluble tablets 5 mg
1128341000033110		Prednisolone Suppositories 5 mg
1127041000033114	317692005	Prednisolone 20mg/100ml enema long tube	Prednisolone 20mg/100ml enema long tube
1126741000033110	317693000	Prednisolone 20mg/100ml rectal solution	Prednisolone 20mg/100ml rectal solution	1050200
8046741000033113	317690002	Prednisolone sodium phosphate 5mg suppositories	Prednisolone sodium phosphate 5mg suppositories	1050200
1131741000033117	325426006	Prednisolone 1mg tablets	Prednisolone 1mg tablets	1050000
1131941000033119	325427002	Prednisolone 5mg tablets	Prednisolone 5mg tablets	6030200
1114241000033116	325442004	Prednisolone 2.5mg gastro-resistant tablets	Prednisolone 2.5mg gastro-resistant tablets	1050000
1114341000033114	325443009	Prednisolone 5mg gastro-resistant tablets	Prednisolone 5mg gastro-resistant tablets	6030200
1127341000033111	325444003	Prednisolone 5mg soluble tablets	Prednisolone 5mg soluble tablets	6030200
1130741000033110	325450008	Prednisolone 25mg tablets	Prednisolone 25mg tablets	6030200
1115741000033111	349392002	Prednisolone 20mg/application foam enema	Prednisolone 20mg/application foam enema	1050200
10212141000033111	28808411000001103	Prednisolone 10mg tablets	Prednisolone 10mg tablets
1131841000033110	28808611000001100	Prednisolone 2.5mg tablets	Prednisolone 2.5mg tablets
10212341000033114	28808711000001109	Prednisolone 20mg tablets	Prednisolone 20mg tablets
11507841000033115	32611811000001105	Prednisolone 1mg gastro-resistant tablets	Prednisolone 1mg gastro-resistant tablets
11664841000033116	32781411000001102	Prednisolone 30mg tablets	Prednisolone 30mg tablets
1132041000033113		Prednisone Tablets 1 mg
1132141000033112		Prednisone Tablets 5 mg
5990141000033115	17872811000001100	Prednisone 1mg modified-release tablets	Prednisone 1mg modified-release tablets	6030200
5990241000033110	17873211000001107	Prednisone 2mg modified-release tablets	Prednisone 2mg modified-release tablets	6030200
5990341000033117	17873811000001108	Prednisone 5mg modified-release tablets	Prednisone 5mg modified-release tablets	6030200
1129341000033115	900711000001108	Predsol 5mg suppositories (Focus Pharmaceuticals Ltd)	Predsol 5mg suppositories	1050200
1126841000033117	3416911000001102	Predsol 20mg/100ml retention enema (RPH Pharmaceuticals AB)	Predsol 20mg/100ml retention enema	1050200
5505541000033114		Solu-Cortef Powder And Solution For Injection 250 mg vial
8195941000033117	4182611000001108	Solu-Cortef 100mg powder and solvent for solution for injection vials (Pfizer Ltd)	Solu-Cortef 100mg powder and solvent for solution for injection vials	3040300/ 6030100/ 13040000
1356341000033119	13871211000001104	Solu-Cortef 100mg powder for solution for injection vials (Pfizer Ltd)	Solu-Cortef 100mg powder for solution for injection vials
1470141000033114		Triamcinolone Tablets 2 mg

## Sheet: PPI
ProdCodeId	dmdid	Term from EMIS	ProductName	BNFChapter
5882041000033110	17603611000001106	Emozul 20mg gastro-resistant capsules (Consilient Health Ltd)	Emozul 20mg gastro-resistant capsules	1030500
5882141000033114	17603311000001101	Emozul 40mg gastro-resistant capsules (Consilient Health Ltd)	Emozul 40mg gastro-resistant capsules	1030500
2177541000033116	317334001	Esomeprazole 40mg gastro-resistant tablets	Esomeprazole 40mg gastro-resistant tablets	1030500
2177441000033117	317335000	Esomeprazole 20mg gastro-resistant tablets	Esomeprazole 20mg gastro-resistant tablets	1030500
3051141000033116	7322511000001101	Esomeprazole 40mg powder for solution for injection vials	Esomeprazole 40mg powder for solution for injection vials	1030500
5324541000033119	16132311000001103	Esomeprazole 10mg gastro-resistant granules sachets	Esomeprazole 10mg gastro-resistant granules sachets	1030500
5881841000033112	17631311000001107	Esomeprazole 20mg gastro-resistant capsules	Esomeprazole 20mg gastro-resistant capsules	1030500
5881941000033116	17631411000001100	Esomeprazole 40mg gastro-resistant capsules	Esomeprazole 40mg gastro-resistant capsules	1030500
808941000033110	317309001	Lansoprazole 30mg gastro-resistant capsules	Lansoprazole 30mg gastro-resistant capsules	1030500
809041000033118	317310006	Lansoprazole 15mg gastro-resistant capsules	Lansoprazole 15mg gastro-resistant capsules	1030500
2880641000033117	4053411000001103	Lansoprazole 15mg orodispersible tablets	Lansoprazole 15mg orodispersible tablets	1030500
2880741000033114	4053511000001104	Lansoprazole 30mg orodispersible tablets	Lansoprazole 30mg orodispersible tablets	1030500
5641341000033117	13821911000001109	Lansoprazole 5mg/5ml oral suspension	Lansoprazole 5mg/5ml oral suspension
5971141000033115	14014211000001107	Lansoprazole 30mg/5ml oral solution	Lansoprazole 30mg/5ml oral solution
5971241000033110	14014311000001104	Lansoprazole 30mg/5ml oral suspension	Lansoprazole 30mg/5ml oral suspension
5970941000033112	15536711000001106	Lansoprazole 15mg/5ml oral solution	Lansoprazole 15mg/5ml oral solution
5971041000033119	15632711000001100	Lansoprazole 15mg/5ml oral suspension	Lansoprazole 15mg/5ml oral suspension
1625941000033118	36037911000001105	Lansoprazole 30mg gastro-resistant granules sachets	Lansoprazole 30mg gastro-resistant granules sachets
841841000033115	923011000001105	Losec 20mg gastro-resistant capsules (AstraZeneca UK Ltd)	Losec 20mg gastro-resistant capsules	1030500
841141000033114	935511000001100	Losec 40mg gastro-resistant capsules (AstraZeneca UK Ltd)	Losec 40mg gastro-resistant capsules	1030500
841341000033112	64411000001103	Losec 10mg gastro-resistant capsules (AstraZeneca UK Ltd)	Losec 10mg gastro-resistant capsules	1030500
1861841000033110	691311000001102	Losec MUPS 40mg gastro-resistant tablets (AstraZeneca UK Ltd)	Losec MUPS 40mg gastro-resistant tablets	1030500
1861741000033117	427311000001104	Losec MUPS 20mg gastro-resistant tablets (AstraZeneca UK Ltd)	Losec MUPS 20mg gastro-resistant tablets	1030500
1861641000033114	749811000001106	Losec MUPS 10mg gastro-resistant tablets (AstraZeneca UK Ltd)	Losec MUPS 10mg gastro-resistant tablets	1030500
2158841000033115	9832811000001108	Losec I.V. 40mg powder and solvent for solution for injection vials (AstraZeneca UK Ltd)	Losec I.V. 40mg powder and solvent for solution for injection vials	1030500
1843141000033113	4370611000001108	Losec Infusion 40mg powder for solution for infusion vials (AstraZeneca UK Ltd)	Losec Infusion 40mg powder for solution for infusion vials	1030500
3963541000033111	10820111000001101	Mepradec 20mg gastro-resistant capsules (Dexcel-Pharma Ltd)	Mepradec 20mg gastro-resistant capsules
3963441000033110	10820511000001105	Mepradec 10mg gastro-resistant capsules (Dexcel-Pharma Ltd)	Mepradec 10mg gastro-resistant capsules
6114441000033117	18503411000001109	Mezzopram 40mg dispersible gastro-resistant tablets (Sandoz Ltd)	Mezzopram 40mg dispersible gastro-resistant tablets
6114341000033111	18503311000001102	Mezzopram 20mg dispersible gastro-resistant tablets (Sandoz Ltd)	Mezzopram 20mg dispersible gastro-resistant tablets
6114241000033118	18503211000001105	Mezzopram 10mg dispersible gastro-resistant tablets (Sandoz Ltd)	Mezzopram 10mg dispersible gastro-resistant tablets
2177741000033112	240211000001107	Nexium 40mg gastro-resistant tablets (AstraZeneca UK Ltd)	Nexium 40mg gastro-resistant tablets	1030500
2177641000033115	154111000001106	Nexium 20mg gastro-resistant tablets (AstraZeneca UK Ltd)	Nexium 20mg gastro-resistant tablets	1030500
3051241000033111	7320811000001104	Nexium I.V 40mg powder for solution for injection vials (AstraZeneca UK Ltd)	Nexium I.V 40mg powder for solution for injection vials	1030500
5324441000033115	16116611000001103	Nexium 10mg gastro-resistant granules sachets (AstraZeneca UK Ltd)	Nexium 10mg gastro-resistant granules sachets	1030500
1003941000033118	317291008	Omeprazole 20mg gastro-resistant capsules	Omeprazole 20mg gastro-resistant capsules	1030500
1004041000033116	317295004	Omeprazole 40mg gastro-resistant capsules	Omeprazole 40mg gastro-resistant capsules	1030500
1004141000033117	317297007	Omeprazole 10mg gastro-resistant capsules	Omeprazole 10mg gastro-resistant capsules	1030500
2747641000033111	398787005	Omeprazole 40mg dispersible gastro-resistant tablets	Omeprazole 40mg dispersible gastro-resistant tablets	1030500
2747541000033110	398905005	Omeprazole 20mg dispersible gastro-resistant tablets	Omeprazole 20mg dispersible gastro-resistant tablets	1030500
2747441000033114	398942003	Omeprazole 10mg dispersible gastro-resistant tablets	Omeprazole 10mg dispersible gastro-resistant tablets	1030500
1861341000033118	407846000	Omeprazole 10mg gastro-resistant tablets	Omeprazole 10mg gastro-resistant tablets	1030500
1861441000033112	407847009	Omeprazole 20mg gastro-resistant tablets	Omeprazole 20mg gastro-resistant tablets	1030500
1861541000033113	407848004	Omeprazole 40mg gastro-resistant tablets	Omeprazole 40mg gastro-resistant tablets	1030500
3964041000033115	8670511000001102	Omeprazole 10mg/5ml oral suspension	Omeprazole 10mg/5ml oral suspension
3892341000033119	8670711000001107	Omeprazole 20mg/5ml oral suspension	Omeprazole 20mg/5ml oral suspension
5887541000033115	8670811000001104	Omeprazole 5mg/5ml oral suspension	Omeprazole 5mg/5ml oral suspension
5973841000033110	13001811000001105	Omeprazole 40mg/5ml oral solution	Omeprazole 40mg/5ml oral solution
5973941000033119	13001911000001100	Omeprazole 40mg/5ml oral suspension	Omeprazole 40mg/5ml oral suspension
13314941000033114	24351311000001108	Omeprazole 10mg/5ml oral solution	Omeprazole 10mg/5ml oral solution
13315041000033114	24351411000001101	Omeprazole 20mg/5ml oral solution	Omeprazole 20mg/5ml oral solution
2158941000033111	36022211000001101	Omeprazole 40mg powder and solvent for solution for injection vials	Omeprazole 40mg powder and solvent for solution for injection vials	1030500
1843041000033114	36022311000001109	Omeprazole 40mg powder for solution for infusion vials	Omeprazole 40mg powder for solution for infusion vials	1030500
13419741000033115	38072111000001103	Omeprazole 10mg/5ml oral suspension sugar free	Omeprazole 10mg/5ml oral suspension sugar free
13419841000033113	38072211000001109	Omeprazole 20mg/5ml oral suspension sugar free	Omeprazole 20mg/5ml oral suspension sugar free
2848841000033111	3632811000001101	Omeran 10mg gastro-resistant tablets (Ranbaxy (UK) Ltd)	Omeran 10mg gastro-resistant tablets
2848941000033115	3633211000001108	Omeran 20mg gastro-resistant tablets (Ranbaxy (UK) Ltd)	Omeran 20mg gastro-resistant tablets
2849041000033112	3633611000001105	Omeran 40mg gastro-resistant tablets (Ranbaxy (UK) Ltd)	Omeran 40mg gastro-resistant tablets
1041041000033114	317318004	Pantoprazole 40mg gastro-resistant tablets	Pantoprazole 40mg gastro-resistant tablets	1030500
1748041000033117	317320001	Pantoprazole 40mg powder for solution for injection vials	Pantoprazole 40mg powder for solution for injection vials	1030500
1780941000033113	317322009	Pantoprazole 20mg gastro-resistant tablets	Pantoprazole 20mg gastro-resistant tablets	1030500
1664241000033116	228611000001109	Pariet 10mg gastro-resistant tablets (Eisai Ltd)	Pariet 10mg gastro-resistant tablets	1030500
1664341000033114	43811000001108	Pariet 20mg gastro-resistant tablets (Eisai Ltd)	Pariet 20mg gastro-resistant tablets	1030500
1136341000033111	922011000001101	Protium 40mg gastro-resistant tablets (Nycomed UK Ltd)	Protium 40mg gastro-resistant tablets
1750141000033118	540211000001102	Protium I.V. 40mg powder for solution for injection vials (Takeda UK Ltd)	Protium I.V. 40mg powder for solution for injection vials	1030500
1781041000033115	160711000001109	Protium 20mg gastro-resistant tablets (Nycomed UK Ltd)	Protium 20mg gastro-resistant tablets
1671441000033113	317324005	Rabeprazole 10mg gastro-resistant tablets	Rabeprazole 10mg gastro-resistant tablets	1030500
1671541000033114	317325006	Rabeprazole 20mg gastro-resistant tablets	Rabeprazole 20mg gastro-resistant tablets	1030500
3059541000033112	7316211000001108	Zanprol 10mg gastro-resistant tablets (Omega Pharma Ltd)	Zanprol 10mg gastro-resistant tablets	1030500
1558841000033113	217611000001102	Zoton 30mg gastro-resistant capsules (Wyeth Pharmaceuticals)	Zoton 30mg gastro-resistant capsules
1558941000033117	29411000001106	Zoton 15mg gastro-resistant capsules (Wyeth Pharmaceuticals)	Zoton 15mg gastro-resistant capsules
2880841000033116	4040911000001100	Zoton FasTab 15mg (Pfizer Ltd)	Zoton FasTab 15mg	1030500
2880941000033112	4041711000001105	Zoton FasTab 30mg (Pfizer Ltd)	Zoton FasTab 30mg	1030500
1713841000033114	3261211000001101	Zoton 30mg gastro-resistant granules sachets (Wyeth Pharmaceuticals)	Zoton 30mg gastro-resistant granules sachets

## Sheet: H2recAntagonist
ProdCodeId	dmdid	Term from EMIS	ProductName	Formulation	RouteOfAdministration	DrugSubstanceName	SubstanceStrength	BNFChapter	Release
11941000033116		Acitak Tablets 800 mg
11741000033119		Acitak Tablets 200 mg
11841000033112	720411000001102	Acitak 400mg tablets (Opus Pharmaceuticals Ltd)	Acitak 400mg tablets	Tablet	Oral	Cimetidine	400.000mg	1030100
96541000033119	176911000001104	Axid 150mg capsules (Flynn Pharma Ltd)	Axid 150mg capsules	Capsule	Oral	Nizatidine	150.000mg
96641000033118	608111000001105	Axid 300mg capsules (Flynn Pharma Ltd)	Axid 300mg capsules	Capsule	Oral	Nizatidine	300.000mg
257741000033110		Cimetidine + Alginic Acid Suspension
252041000033114		Cimetidine + Alginic Acid Chewtabs
255541000033111		Cimetidine Intravenous infusion 4 mg/ml
257841000033117		Cimetidine Syrup 200 mg/5 ml
253141000033118	317196009	Cimetidine 400mg effervescent tablets sugar free	Cimetidine 400mg effervescent tablets sugar free	Effervescent tablet	Oral	Cimetidine	400.000mg
259741000033117	317222006	Cimetidine 200mg tablets	Cimetidine 200mg tablets	Tablet	Oral	Cimetidine	200.000mg	1030100
259841000033110	317223001	Cimetidine 400mg tablets	Cimetidine 400mg tablets	Tablet	Oral	Cimetidine	400.000mg	1030100
259941000033119	317224007	Cimetidine 800mg tablets	Cimetidine 800mg tablets	Tablet	Oral	Cimetidine	800.000mg	1030100
2799941000033118	348003002	Cimetidine 200mg/5ml oral suspension sugar free	Cimetidine 200mg/5ml oral suspension sugar free	Oral suspension	Oral	Cimetidine	40.000mg/1.000ml
251941000033115	4651511000001106	Cimetidine 200mg chewable tablets sugar free	Cimetidine 200mg chewable tablets sugar free	Chewable tablet	Oral	Cimetidine	200.000mg
255441000033110	36140611000001106	Cimetidine 200mg/2ml solution for injection ampoules	Cimetidine 200mg/2ml solution for injection ampoules	Solution for injection	Intravenous/ Intramuscular	Cimetidine	100.000mg/1.000ml
2836341000033116	36140711000001102	Cimetidine 200mg/5ml oral solution	Cimetidine 200mg/5ml oral solution	Oral solution	Oral	Cimetidine	40.000mg/1.000ml	1030100
5750941000033115	36140811000001105	Cimetidine 200mg/5ml oral solution sugar free	Cimetidine 200mg/5ml oral solution sugar free	Oral solution	Oral	Cimetidine	40.000mg/1.000ml	1030100
492141000033118	899311000001107	Dyspamet 200mg/5ml oral suspension (Mercury Pharma Group Ltd)	Dyspamet 200mg/5ml oral suspension	Oral suspension	Oral	Cimetidine	40.000mg/1.000ml
492541000033110	4643911000001101	Dyspamet 200mg chewable tablets (GlaxoSmithKline UK Ltd)	Dyspamet 200mg chewable tablets	Chewable tablet	Oral	Cimetidine	200.000mg
563441000033114	317275005	Famotidine 20mg tablets	Famotidine 20mg tablets	Tablet	Oral	Famotidine	20.000mg	1030100
561841000033111	317276006	Famotidine 40mg tablets	Famotidine 40mg tablets	Tablet	Oral	Famotidine	40.000mg	1030100
626641000033117		Galenamet Tablets 800 mg
626441000033119		Galenamet Tablets 200 mg
626541000033118	641411000001104	Galenamet 400mg tablets (Galen Ltd)	Galenamet 400mg tablets	Tablet	Oral	Cimetidine	400.000mg
2290541000033113	181911000001101	Histac 150mg tablets (Ranbaxy (UK) Ltd)	Histac 150mg tablets	Tablet	Oral	Ranitidine hydrochloride	150.000mg
2290641000033114	682911000001106	Histac 300mg tablets (Ranbaxy (UK) Ltd)	Histac 300mg tablets	Tablet	Oral	Ranitidine hydrochloride	300.000mg
968041000033119	317280001	Nizatidine 150mg capsules	Nizatidine 150mg capsules	Capsule	Oral	Nizatidine	150.000mg	1030100
968241000033110	317281002	Nizatidine 300mg capsules	Nizatidine 300mg capsules	Capsule	Oral	Nizatidine	300.000mg	1030100
1066941000033114	460211000001103	Pepcid 20mg tablets (Merck Sharp & Dohme Ltd)	Pepcid 20mg tablets	Tablet	Oral	Famotidine	20.000mg
1067541000033117	272311000001101	Pepcid 40mg tablets (Merck Sharp & Dohme Ltd)	Pepcid 40mg tablets	Tablet	Oral	Famotidine	40.000mg
1063841000033110		Peptimax 800 Tablets 800 mg
1063641000033114	684811000001107	Peptimax 200 tablets (Ashbourne Pharmaceuticals Ltd)	Peptimax 200 tablets	Tablet	Oral	Cimetidine	200.000mg	1030100
1063741000033117	45911000001102	Peptimax 400 tablets (Ashbourne Pharmaceuticals Ltd)	Peptimax 400 tablets	Tablet	Oral	Cimetidine	400.000mg	1030100
1078941000033117		Phimetin Tablets 400 mg
1079041000033114		Phimetin Tablets 800 mg
1078841000033113		Phimetin Tablets 200 mg
1153641000033114	687311000001107	Raciran 150 tablets (Opus Pharmaceuticals Ltd)	Raciran 150 tablets	Tablet	Oral	Ranitidine hydrochloride	150.000mg
1153741000033117	169211000001109	Raciran 300 tablets (Opus Pharmaceuticals Ltd)	Raciran 300 tablets	Tablet	Oral	Ranitidine hydrochloride	300.000mg
5836441000033113	825111000001102	Ranitic 150mg tablets (Tillomed Laboratories Ltd)	Ranitic 150mg tablets	Tablet	Oral	Ranitidine hydrochloride	150.000mg	1030100
5836541000033114	791611000001100	Ranitic 300mg tablets (Tillomed Laboratories Ltd)	Ranitic 300mg tablets	Tablet	Oral	Ranitidine hydrochloride	300.000mg	1030100
1152941000033113		Ranitidine S/f syrup 75 mg/5 ml
1153041000033115		Ranitidine Syrup 150 mg/10 ml
1152041000033112		Ranitidine Effervescent granules 150 mg
1151741000033116		Ranitidine Dispersible tablets 150 mg
1152141000033111		Ranitidine Effervescent granules 300 mg
1151841000033114	317238000	Ranitidine 150mg effervescent tablets	Ranitidine 150mg effervescent tablets	Effervescent tablet	Oral	Ranitidine hydrochloride	150.000mg	1030100
1151941000033118	317239008	Ranitidine 300mg effervescent tablets	Ranitidine 300mg effervescent tablets	Effervescent tablet	Oral	Ranitidine hydrochloride	300.000mg	1030100
2836441000033110	317248003	Ranitidine 75mg/5ml oral solution sugar free	Ranitidine 75mg/5ml oral solution sugar free	Oral solution	Oral	Ranitidine hydrochloride	15.000mg/1.000ml	1030100
1153241000033111	317249006	Ranitidine 150mg tablets	Ranitidine 150mg tablets	Tablet	Oral	Ranitidine hydrochloride	150.000mg	1030100
1153341000033118	317251005	Ranitidine 300mg tablets	Ranitidine 300mg tablets	Tablet	Oral	Ranitidine hydrochloride	300.000mg	1030100
1153541000033113	317315001	Ranitidine bismuth citrate 400mg tablets	Ranitidine bismuth citrate 400mg tablets	Tablet	Oral	Ranitidine bismuth citrate	400.000mg
1750441000033114	354011009	Ranitidine 75mg tablets	Ranitidine 75mg tablets	Tablet	Oral	Ranitidine hydrochloride	75.000mg	1030100
8186141000033110	13080911000001108	Ranitidine 5mg/5ml oral solution	Ranitidine 5mg/5ml oral solution	Oral solution	Oral	Ranitidine hydrochloride	1.000mg/1.000ml
6122641000033119	13081011000001100	Ranitidine 5mg/5ml oral suspension	Ranitidine 5mg/5ml oral suspension	Oral suspension	Oral	Ranitidine hydrochloride	1.000mg/1.000ml
12425441000033113	34908411000001107	Ranitidine 150mg/5ml oral solution sugar free	Ranitidine 150mg/5ml oral solution sugar free	Oral solution	Oral	Ranitidine hydrochloride	30.000mg/1.000ml
1152241000033116	35933911000001107	Ranitidine 50mg/2ml solution for injection ampoules	Ranitidine 50mg/2ml solution for injection ampoules	Solution for injection	Intravenous/ Intramuscular	Ranitidine hydrochloride	25.000mg/1.000ml	1030100
2640541000033115	688311000001108	Ranitil 150mg tablets (Tillomed Laboratories Ltd)	Ranitil 150mg tablets	Tablet	Oral	Ranitidine hydrochloride	150.000mg
2640641000033119	728711000001105	Ranitil 300mg tablets (Tillomed Laboratories Ltd)	Ranitil 300mg tablets	Tablet	Oral	Ranitidine hydrochloride	300.000mg
1750541000033110	692611000001101	Rantec 150 tablets (Teva UK Ltd)	Rantec 150 tablets	Tablet	Oral	Ranitidine hydrochloride	150.000mg	1030100
1750641000033111	226711000001104	Rantec 300 tablets (Teva UK Ltd)	Rantec 300 tablets	Tablet	Oral	Ranitidine hydrochloride	300.000mg	1030100
1698941000033117	506211000001106	Tagadine 400mg tablets (Kent Pharmaceuticals Ltd)	Tagadine 400mg tablets	Tablet	Oral	Cimetidine	400.000mg
1406941000033118		Tagamet Dual Action Suspension
1405741000033114		Tagamet Intravenous infusion 4 mg/ml
1404441000033118	3075411000001104	Tagamet 400mg effervescent tablets (GlaxoSmithKline UK Ltd)	Tagamet 400mg effervescent tablets	Effervescent tablet	Oral	Cimetidine	400.000mg
1407641000033111	419211000001109	Tagamet 200mg tablets (Chemidex Pharma Ltd)	Tagamet 200mg tablets	Tablet	Oral	Cimetidine	200.000mg	1030100
1407741000033119	496411000001100	Tagamet 400mg tablets (Chemidex Pharma Ltd)	Tagamet 400mg tablets	Tablet	Oral	Cimetidine	400.000mg	1030100
1407841000033112	317011000001102	Tagamet 800mg tablets (Chemidex Pharma Ltd)	Tagamet 800mg tablets	Tablet	Oral	Cimetidine	800.000mg	1030100
1405641000033117	306211000001108	Tagamet 200mg/2ml solution for injection ampoules (GlaxoSmithKline UK Ltd)	Tagamet 200mg/2ml solution for injection ampoules	Solution for injection	Intravenous/ Intramuscular	Cimetidine	100.000mg/1.000ml
1407041000033117	772711000001108	Tagamet 200mg/5ml syrup (Essential Pharma Ltd)	Tagamet 200mg/5ml syrup	Oral solution	Oral	Cimetidine	40.000mg/1.000ml	1030100
1485041000033112		Ultec Tablets 800 mg
1484841000033116		Ultec Tablets 200 mg
1484941000033112	614311000001100	Ultec 400mg tablets (Teva UK Ltd)	Ultec 400mg tablets	Tablet	Oral	Cimetidine	400.000mg
1713341000033117		Zaedoc 300 Tablets 300 mg
1713241000033110	598711000001103	Zaedoc 150 tablets (Ashbourne Pharmaceuticals Ltd)	Zaedoc 150 tablets	Tablet	Oral	Ranitidine hydrochloride	150.000mg	1030100

## Sheet: methotrexate
ProdCodeId	dmdid	Term from EMIS	ProductName	Formulation	RouteOfAdministration	DrugSubstanceName	SubstanceStrength	BNFChapter	Release
904041000033112		Methotrexate Tablets 25 mg
878941000033118		Methotrexate Injection 100 mg/4 ml
884841000033111		Methotrexate Injection 25 mg/1 ml
884741000033118		Methotrexate Injection 2.5 mg/1 ml
884941000033115		Methotrexate Injection 500 mg/vial
900241000033114	326874007	Methotrexate 2.5mg tablets	Methotrexate 2.5mg tablets	Tablet	Oral	Methotrexate	2.500mg	13050300
902541000033110	326875008	Methotrexate 10mg tablets	Methotrexate 10mg tablets	Tablet	Oral	Methotrexate	10.000mg	10010300
2924041000033115	8664911000001105	Methotrexate 10mg/5ml oral solution	Methotrexate 10mg/5ml oral solution	Oral solution	Oral	Methotrexate	2.000mg/1.000ml
3836441000033117	8665011000001105	Methotrexate 10mg/5ml oral suspension	Methotrexate 10mg/5ml oral suspension	Oral suspension	Oral	Methotrexate	2.000mg/1.000ml
2873641000033115	8665311000001108	Methotrexate 15mg/5ml oral solution	Methotrexate 15mg/5ml oral solution	Oral solution	Oral	Methotrexate	3.000mg/1.000ml
3836541000033116	8665411000001101	Methotrexate 15mg/5ml oral suspension	Methotrexate 15mg/5ml oral suspension	Oral suspension	Oral	Methotrexate	3.000mg/1.000ml
2668441000033113	8665711000001107	Methotrexate 2.5mg/5ml oral suspension	Methotrexate 2.5mg/5ml oral suspension	Oral suspension	Oral	Methotrexate	500.000microgram/1.000ml
3868841000033111	8666111000001100	Methotrexate 7.5mg/5ml oral suspension	Methotrexate 7.5mg/5ml oral suspension	Oral suspension	Oral	Methotrexate	1.500mg/1.000ml
11032641000033110	9468211000001108	Methotrexate 10mg/0.4ml solution for injection pre-filled syringes	Methotrexate 10mg/0.4ml solution for injection pre-filled syringes	Solution for injection	Subcutaneous/ Intramuscular	Methotrexate sodium	25.000mg/1.000ml
4020841000033119	9468311000001100	Methotrexate 12.5mg/0.5ml solution for injection pre-filled syringes	Methotrexate 12.5mg/0.5ml solution for injection pre-filled syringes	Solution for injection	Subcutaneous/ Intramuscular	Methotrexate sodium	25.000mg/1.000ml
3906941000033111	9468411000001107	Methotrexate 15mg/0.6ml solution for injection pre-filled syringes	Methotrexate 15mg/0.6ml solution for injection pre-filled syringes	Solution for injection	Subcutaneous/ Intramuscular	Methotrexate sodium	25.000mg/1.000ml
6071841000033115	9468511000001106	Methotrexate 17.5mg/0.7ml solution for injection pre-filled syringes	Methotrexate 17.5mg/0.7ml solution for injection pre-filled syringes	Solution for injection	Subcutaneous/ Intramuscular	Methotrexate sodium	25.000mg/1.000ml
8112741000033111	9468611000001105	Methotrexate 20mg/0.8ml solution for injection pre-filled syringes	Methotrexate 20mg/0.8ml solution for injection pre-filled syringes	Solution for injection	Subcutaneous/ Intramuscular	Methotrexate sodium	25.000mg/1.000ml
11032741000033118	9468711000001101	Methotrexate 22.5mg/0.9ml solution for injection pre-filled syringes	Methotrexate 22.5mg/0.9ml solution for injection pre-filled syringes	Solution for injection	Subcutaneous/ Intramuscular	Methotrexate sodium	25.000mg/1.000ml
3835441000033114	9468811000001109	Methotrexate 25mg/1ml solution for injection pre-filled syringes	Methotrexate 25mg/1ml solution for injection pre-filled syringes	Solution for injection	Subcutaneous/ Intramuscular	Methotrexate sodium	25.000mg/1.000ml
11032541000033114	9469511000001100	Methotrexate 7.5mg/0.3ml solution for injection pre-filled syringes	Methotrexate 7.5mg/0.3ml solution for injection pre-filled syringes	Solution for injection	Subcutaneous/ Intramuscular	Methotrexate sodium	25.000mg/1.000ml
3869741000033110	10675611000001107	Methotrexate 10mg/1ml solution for injection pre-filled syringes	Methotrexate 10mg/1ml solution for injection pre-filled syringes	Solution for injection	Subcutaneous/ Intravenous/ Intramuscular	Methotrexate sodium	10.000mg/1.000ml	10010300
3869841000033117	10675711000001103	Methotrexate 15mg/1.5ml solution for injection pre-filled syringes	Methotrexate 15mg/1.5ml solution for injection pre-filled syringes	Solution for injection	Subcutaneous/ Intravenous/ Intramuscular	Methotrexate sodium	10.000mg/1.000ml	10010300
3869941000033113	10675811000001106	Methotrexate 20mg/2ml solution for injection pre-filled syringes	Methotrexate 20mg/2ml solution for injection pre-filled syringes	Solution for injection	Subcutaneous/ Intravenous/ Intramuscular	Methotrexate sodium	10.000mg/1.000ml	10010300
3870041000033114	10675911000001101	Methotrexate 25mg/2.5ml solution for injection pre-filled syringes	Methotrexate 25mg/2.5ml solution for injection pre-filled syringes	Solution for injection	Subcutaneous/ Intravenous/ Intramuscular	Methotrexate sodium	10.000mg/1.000ml	10010300
3869641000033118	10676011000001109	Methotrexate 7.5mg/0.75ml solution for injection pre-filled syringes	Methotrexate 7.5mg/0.75ml solution for injection pre-filled syringes	Solution for injection	Subcutaneous/ Intravenous/ Intramuscular	Methotrexate sodium	10.000mg/1.000ml	10010300
5079041000033113	15517911000001104	Methotrexate 10mg/0.2ml solution for injection pre-filled syringes	Methotrexate 10mg/0.2ml solution for injection pre-filled syringes	Solution for injection	Subcutaneous/ Intravenous/ Intramuscular	Methotrexate sodium	50.000mg/1.000ml
5079141000033112	15518011000001102	Methotrexate 15mg/0.3ml solution for injection pre-filled syringes	Methotrexate 15mg/0.3ml solution for injection pre-filled syringes	Solution for injection	Subcutaneous/ Intravenous/ Intramuscular	Methotrexate sodium	50.000mg/1.000ml
5079241000033117	15518111000001101	Methotrexate 20mg/0.4ml solution for injection pre-filled syringes	Methotrexate 20mg/0.4ml solution for injection pre-filled syringes	Solution for injection	Subcutaneous/ Intravenous/ Intramuscular	Methotrexate sodium	50.000mg/1.000ml
5079341000033110	15518211000001107	Methotrexate 25mg/0.5ml solution for injection pre-filled syringes	Methotrexate 25mg/0.5ml solution for injection pre-filled syringes	Solution for injection	Subcutaneous/ Intravenous/ Intramuscular	Methotrexate sodium	50.000mg/1.000ml
5078841000033112	15518311000001104	Methotrexate 7.5mg/0.15ml solution for injection pre-filled syringes	Methotrexate 7.5mg/0.15ml solution for injection pre-filled syringes	Solution for injection	Subcutaneous/ Intravenous/ Intramuscular	Methotrexate sodium	50.000mg/1.000ml
6037041000033116	18245711000001104	Methotrexate 30mg/0.6ml solution for injection pre-filled syringes	Methotrexate 30mg/0.6ml solution for injection pre-filled syringes	Solution for injection	Subcutaneous/ Intravenous/ Intramuscular	Methotrexate	50.000mg/1.000ml
6380841000033115	19231311000001104	Methotrexate 12.5mg/0.25ml solution for injection pre-filled syringes	Methotrexate 12.5mg/0.25ml solution for injection pre-filled syringes	Solution for injection	Subcutaneous/ Intravenous/ Intramuscular	Methotrexate sodium	50.000mg/1.000ml
6380941000033111	19231411000001106	Methotrexate 17.5mg/0.35ml solution for injection pre-filled syringes	Methotrexate 17.5mg/0.35ml solution for injection pre-filled syringes	Solution for injection	Subcutaneous/ Intravenous/ Intramuscular	Methotrexate sodium	50.000mg/1.000ml
6381041000033118	19231511000001105	Methotrexate 22.5mg/0.45ml solution for injection pre-filled syringes	Methotrexate 22.5mg/0.45ml solution for injection pre-filled syringes	Solution for injection	Subcutaneous/ Intravenous/ Intramuscular	Methotrexate sodium	50.000mg/1.000ml
6381141000033119	19231611000001109	Methotrexate 27.5mg/0.55ml solution for injection pre-filled syringes	Methotrexate 27.5mg/0.55ml solution for injection pre-filled syringes	Solution for injection	Subcutaneous/ Intravenous/ Intramuscular	Methotrexate sodium	50.000mg/1.000ml
6526541000033110	19976011000001106	Methotrexate 20mg/1ml solution for injection pre-filled syringes	Methotrexate 20mg/1ml solution for injection pre-filled syringes	Solution for injection	Subcutaneous/ Intravenous/ Intramuscular	Methotrexate sodium	20.000mg/1.000ml
6526641000033111	19976111000001107	Methotrexate 25mg/1.25ml solution for injection pre-filled syringes	Methotrexate 25mg/1.25ml solution for injection pre-filled syringes	Solution for injection	Subcutaneous/ Intravenous/ Intramuscular	Methotrexate sodium	20.000mg/1.000ml
6526741000033119	19976211000001101	Methotrexate 30mg/1.5ml solution for injection pre-filled syringes	Methotrexate 30mg/1.5ml solution for injection pre-filled syringes	Solution for injection	Subcutaneous/ Intravenous/ Intramuscular	Methotrexate sodium	20.000mg/1.000ml
9290741000033112	24594311000001100	Methotrexate 10mg/0.2ml solution for injection pre-filled disposable devices	Methotrexate 10mg/0.2ml solution for injection pre-filled disposable devices	Solution for injection	Subcutaneous	Methotrexate	50.000mg/1.000ml
9290841000033119	24594411000001107	Methotrexate 12.5mg/0.25ml solution for injection pre-filled disposable devices	Methotrexate 12.5mg/0.25ml solution for injection pre-filled disposable devices	Solution for injection	Subcutaneous	Methotrexate	50.000mg/1.000ml
9290941000033110	24594511000001106	Methotrexate 15mg/0.3ml solution for injection pre-filled disposable devices	Methotrexate 15mg/0.3ml solution for injection pre-filled disposable devices	Solution for injection	Subcutaneous	Methotrexate	50.000mg/1.000ml
9291041000033117	24594611000001105	Methotrexate 17.5mg/0.35ml solution for injection pre-filled disposable devices	Methotrexate 17.5mg/0.35ml solution for injection pre-filled disposable devices	Solution for injection	Subcutaneous	Methotrexate	50.000mg/1.000ml
9291141000033118	24594711000001101	Methotrexate 20mg/0.4ml solution for injection pre-filled disposable devices	Methotrexate 20mg/0.4ml solution for injection pre-filled disposable devices	Solution for injection	Subcutaneous	Methotrexate	50.000mg/1.000ml
9291241000033113	24594811000001109	Methotrexate 22.5mg/0.45ml solution for injection pre-filled disposable devices	Methotrexate 22.5mg/0.45ml solution for injection pre-filled disposable devices	Solution for injection	Subcutaneous	Methotrexate	50.000mg/1.000ml
9291341000033115	24594911000001104	Methotrexate 25mg/0.5ml solution for injection pre-filled disposable devices	Methotrexate 25mg/0.5ml solution for injection pre-filled disposable devices	Solution for injection	Subcutaneous	Methotrexate	50.000mg/1.000ml
9291441000033114	24595011000001104	Methotrexate 27.5mg/0.55ml solution for injection pre-filled disposable devices	Methotrexate 27.5mg/0.55ml solution for injection pre-filled disposable devices	Solution for injection	Subcutaneous	Methotrexate	50.000mg/1.000ml
9291541000033110	24595111000001103	Methotrexate 30mg/0.6ml solution for injection pre-filled disposable devices	Methotrexate 30mg/0.6ml solution for injection pre-filled disposable devices	Solution for injection	Subcutaneous	Methotrexate	50.000mg/1.000ml
9290641000033115	24595211000001109	Methotrexate 7.5mg/0.15ml solution for injection pre-filled disposable devices	Methotrexate 7.5mg/0.15ml solution for injection pre-filled disposable devices	Solution for injection	Subcutaneous	Methotrexate	50.000mg/1.000ml
10645841000033119	30799911000001104	Methotrexate 2mg/ml oral solution sugar free	Methotrexate 2mg/ml oral solution sugar free	Oral solution	Oral	Methotrexate sodium	2.000mg/1.000ml
12189841000033119	34167711000001101	Methotrexate 10mg/0.4ml solution for injection pre-filled disposable devices	Methotrexate 10mg/0.4ml solution for injection pre-filled disposable devices	Solution for injection	Subcutaneous	Methotrexate	25.000mg/1.000ml
12189941000033110	34167811000001109	Methotrexate 12.5mg/0.5ml solution for injection pre-filled disposable devices	Methotrexate 12.5mg/0.5ml solution for injection pre-filled disposable devices	Solution for injection	Subcutaneous	Methotrexate	25.000mg/1.000ml
12190141000033118	34167911000001104	Methotrexate 15mg/0.6ml solution for injection pre-filled disposable devices	Methotrexate 15mg/0.6ml solution for injection pre-filled disposable devices	Solution for injection	Subcutaneous	Methotrexate	25.000mg/1.000ml
12190241000033113	34168011000001102	Methotrexate 17.5mg/0.7ml solution for injection pre-filled disposable devices	Methotrexate 17.5mg/0.7ml solution for injection pre-filled disposable devices	Solution for injection	Subcutaneous	Methotrexate	25.000mg/1.000ml
12190341000033115	34168111000001101	Methotrexate 20mg/0.8ml solution for injection pre-filled disposable devices	Methotrexate 20mg/0.8ml solution for injection pre-filled disposable devices	Solution for injection	Subcutaneous	Methotrexate	25.000mg/1.000ml
12190441000033114	34168211000001107	Methotrexate 22.5mg/0.9ml solution for injection pre-filled disposable devices	Methotrexate 22.5mg/0.9ml solution for injection pre-filled disposable devices	Solution for injection	Subcutaneous	Methotrexate	25.000mg/1.000ml
12190541000033110	34168311000001104	Methotrexate 25mg/1ml solution for injection pre-filled disposable devices	Methotrexate 25mg/1ml solution for injection pre-filled disposable devices	Solution for injection	Subcutaneous	Methotrexate	25.000mg/1.000ml
12190641000033111	34168411000001106	Methotrexate 7.5mg/0.3ml solution for injection pre-filled disposable devices	Methotrexate 7.5mg/0.3ml solution for injection pre-filled disposable devices	Solution for injection	Subcutaneous	Methotrexate	25.000mg/1.000ml
2056141000033119	36032911000001108	Methotrexate 1g/10ml solution for injection vials	Methotrexate 1g/10ml solution for injection vials	Solution for injection	Intravenous/ Intraarterial/ Intramuscular	Methotrexate sodium	100.000mg/1.000ml	8010300
878841000033114	36033011000001100	Methotrexate 1g/40ml solution for injection vials	Methotrexate 1g/40ml solution for injection vials	Solution for injection	Intravenous/ Intraarterial/ Intramuscular	Methotrexate sodium	25.000mg/1.000ml	8010300
879041000033110	36033111000001104	Methotrexate 200mg/8ml solution for injection vials	Methotrexate 200mg/8ml solution for injection vials	Solution for injection	Intravenous/ Intraarterial/ Intrathecal/ Intramuscular	Methotrexate sodium	25.000mg/1.000ml	8010300
879441000033118	36033211000001105	Methotrexate 500mg/20ml solution for injection vials	Methotrexate 500mg/20ml solution for injection vials	Solution for injection	Intravenous/ Intraarterial/ Intramuscular	Methotrexate sodium	25.000mg/1.000ml	8010300
879341000033112	36033311000001102	Methotrexate 50mg/2ml solution for injection vials	Methotrexate 50mg/2ml solution for injection vials	Solution for injection	Intravenous/ Intraarterial/ Intrathecal/ Intramuscular/ Intraventricular cardiac	Methotrexate sodium	25.000mg/1.000ml	8010300
879141000033114	36033411000001109	Methotrexate 5g/200ml solution for infusion vials	Methotrexate 5g/200ml solution for infusion vials	Solution for infusion	Intravenous/ Intraarterial/ Intramuscular	Methotrexate sodium	25.000mg/1.000ml	8010300
2056241000033114	36033511000001108	Methotrexate 5g/50ml solution for infusion vials	Methotrexate 5g/50ml solution for infusion vials	Solution for infusion	Intravenous/ Intraarterial/ Intramuscular	Methotrexate sodium	100.000mg/1.000ml	8010300
879241000033119	36033611000001107	Methotrexate 5mg/2ml solution for injection vials	Methotrexate 5mg/2ml solution for injection vials	Solution for injection	Intravenous/ Intraarterial/ Intrathecal/ Intramuscular	Methotrexate sodium	2.500mg/1.000ml	8010300
860741000033110		Maxtrex Injection 2.5 mg
860841000033117		Maxtrex Injection 25 mg
870341000033115	644711000001108	Maxtrex 2.5mg tablets (Pfizer Ltd)	Maxtrex 2.5mg tablets	Tablet	Oral	Methotrexate	2.500mg	10010300/ 13050300
870241000033113	322011000001106	Maxtrex 10mg tablets (Pfizer Ltd)	Maxtrex 10mg tablets	Tablet	Oral	Methotrexate	10.000mg	10010300/ 13050300
3870241000033118	10672911000001109	Metoject 10mg/1ml solution for injection pre-filled syringes (medac UK)	Metoject 10mg/1ml solution for injection pre-filled syringes	Solution for injection	Subcutaneous/ Intravenous/ Intramuscular	Methotrexate sodium	10.000mg/1.000ml	10010300
3870341000033111	10673211000001106	Metoject 15mg/1.5ml solution for injection pre-filled syringes (medac UK)	Metoject 15mg/1.5ml solution for injection pre-filled syringes	Solution for injection	Subcutaneous/ Intravenous/ Intramuscular	Methotrexate sodium	10.000mg/1.000ml	10010300
3870441000033117	10673511000001109	Metoject 20mg/2ml solution for injection pre-filled syringes (medac UK)	Metoject 20mg/2ml solution for injection pre-filled syringes	Solution for injection	Subcutaneous/ Intravenous/ Intramuscular	Methotrexate sodium	10.000mg/1.000ml	10010300
3870541000033116	10674011000001104	Metoject 25mg/2.5ml solution for injection pre-filled syringes (medac UK)	Metoject 25mg/2.5ml solution for injection pre-filled syringes	Solution for injection	Subcutaneous/ Intravenous/ Intramuscular	Methotrexate sodium	10.000mg/1.000ml	10010300
3870141000033113	10672611000001103	Metoject 7.5mg/0.75ml solution for injection pre-filled syringes (medac UK)	Metoject 7.5mg/0.75ml solution for injection pre-filled syringes	Solution for injection	Subcutaneous/ Intravenous/ Intramuscular	Methotrexate sodium	10.000mg/1.000ml	10010300
5079741000033111	15513411000001100	Metoject 10mg/0.2ml solution for injection pre-filled syringes (medac UK)	Metoject 10mg/0.2ml solution for injection pre-filled syringes	Solution for injection	Subcutaneous/ Intravenous/ Intramuscular	Methotrexate sodium	50.000mg/1.000ml
5079941000033114	15513711000001106	Metoject 15mg/0.3ml solution for injection pre-filled syringes (medac UK)	Metoject 15mg/0.3ml solution for injection pre-filled syringes	Solution for injection	Subcutaneous/ Intravenous/ Intramuscular	Methotrexate sodium	50.000mg/1.000ml
5080041000033113	15514311000001109	Metoject 20mg/0.4ml solution for injection pre-filled syringes (medac UK)	Metoject 20mg/0.4ml solution for injection pre-filled syringes	Solution for injection	Subcutaneous/ Intravenous/ Intramuscular	Methotrexate sodium	50.000mg/1.000ml
5080141000033112	15514011000001106	Metoject 25mg/0.5ml solution for injection pre-filled syringes (medac UK)	Metoject 25mg/0.5ml solution for injection pre-filled syringes	Solution for injection	Subcutaneous/ Intravenous/ Intramuscular	Methotrexate sodium	50.000mg/1.000ml
5079641000033119	15513111000001105	Metoject 7.5mg/0.15ml solution for injection pre-filled syringes (medac UK)	Metoject 7.5mg/0.15ml solution for injection pre-filled syringes	Solution for injection	Subcutaneous/ Intravenous/ Intramuscular	Methotrexate sodium	50.000mg/1.000ml
6037141000033117	18208411000001106	Metoject 30mg/0.6ml solution for injection pre-filled syringes (medac UK)	Metoject 30mg/0.6ml solution for injection pre-filled syringes	Solution for injection	Subcutaneous/ Intravenous/ Intramuscular	Methotrexate	50.000mg/1.000ml
6377141000033119	19224611000001108	Metoject 12.5mg/0.25ml solution for injection pre-filled syringes (medac UK)	Metoject 12.5mg/0.25ml solution for injection pre-filled syringes	Solution for injection	Subcutaneous/ Intravenous/ Intramuscular	Methotrexate sodium	50.000mg/1.000ml
6377241000033114	19225111000001101	Metoject 17.5mg/0.35ml solution for injection pre-filled syringes (medac UK)	Metoject 17.5mg/0.35ml solution for injection pre-filled syringes	Solution for injection	Subcutaneous/ Intravenous/ Intramuscular	Methotrexate sodium	50.000mg/1.000ml
6377341000033116	19225411000001106	Metoject 22.5mg/0.45ml solution for injection pre-filled syringes (medac UK)	Metoject 22.5mg/0.45ml solution for injection pre-filled syringes	Solution for injection	Subcutaneous/ Intravenous/ Intramuscular	Methotrexate sodium	50.000mg/1.000ml
6377441000033110	19225811000001108	Metoject 27.5mg/0.55ml solution for injection pre-filled syringes (medac UK)	Metoject 27.5mg/0.55ml solution for injection pre-filled syringes	Solution for injection	Subcutaneous/ Intravenous/ Intramuscular	Methotrexate sodium	50.000mg/1.000ml
9291741000033119	24590211000001100	Metoject PEN 10mg/0.2ml solution for injection pre-filled pens (medac UK)	Metoject PEN 10mg/0.2ml solution for injection pre-filled pens	Solution for injection	Subcutaneous	Methotrexate	50.000mg/1.000ml
9291841000033112	24589911000001102	Metoject PEN 12.5mg/0.25ml solution for injection pre-filled pens (medac UK)	Metoject PEN 12.5mg/0.25ml solution for injection pre-filled pens	Solution for injection	Subcutaneous	Methotrexate	50.000mg/1.000ml
9291941000033116	24589611000001108	Metoject PEN 15mg/0.3ml solution for injection pre-filled pens (medac UK)	Metoject PEN 15mg/0.3ml solution for injection pre-filled pens	Solution for injection	Subcutaneous	Methotrexate	50.000mg/1.000ml
9292041000033110	24591111000001100	Metoject PEN 17.5mg/0.35ml solution for injection pre-filled pens (medac UK)	Metoject PEN 17.5mg/0.35ml solution for injection pre-filled pens	Solution for injection	Subcutaneous	Methotrexate	50.000mg/1.000ml
9292141000033114	24590811000001104	Metoject PEN 20mg/0.4ml solution for injection pre-filled pens (medac UK)	Metoject PEN 20mg/0.4ml solution for injection pre-filled pens	Solution for injection	Subcutaneous	Methotrexate	50.000mg/1.000ml
9292241000033119	24590411000001101	Metoject PEN 22.5mg/0.45ml solution for injection pre-filled pens (medac UK)	Metoject PEN 22.5mg/0.45ml solution for injection pre-filled pens	Solution for injection	Subcutaneous	Methotrexate	50.000mg/1.000ml
9292341000033112	24589311000001103	Metoject PEN 25mg/0.5ml solution for injection pre-filled pens (medac UK)	Metoject PEN 25mg/0.5ml solution for injection pre-filled pens	Solution for injection	Subcutaneous	Methotrexate	50.000mg/1.000ml
9292441000033118	24589011000001101	Metoject PEN 27.5mg/0.55ml solution for injection pre-filled pens (medac UK)	Metoject PEN 27.5mg/0.55ml solution for injection pre-filled pens	Solution for injection	Subcutaneous	Methotrexate	50.000mg/1.000ml
9292541000033117	24588711000001108	Metoject PEN 30mg/0.6ml solution for injection pre-filled pens (medac UK)	Metoject PEN 30mg/0.6ml solution for injection pre-filled pens	Solution for injection	Subcutaneous	Methotrexate	50.000mg/1.000ml
9291641000033111	24588411000001102	Metoject PEN 7.5mg/0.15ml solution for injection pre-filled pens (medac UK)	Metoject PEN 7.5mg/0.15ml solution for injection pre-filled pens	Solution for injection	Subcutaneous	Methotrexate	50.000mg/1.000ml

## Sheet: SABA
ProdCodeId	dmdid	Term from EMIS	ProductName	Formulation	RouteOfAdministration	DrugSubstanceName	SubstanceStrength	BNFChapter	Release
19841000033111		Aerolin 400 Aerosol inhalation 100 mcg/metered inhalation
1714141000033117		Aerolin Autohaler Breath-Actuated Inhaler (Cfc-Free) 100 micrograms/dose
19941000033115		Aerolin Auto Aerosol inhalation 100 micrograms/metered dose
20041000033117	3293111000001105	Aerolin 100micrograms/dose Autohaler (3M Health Care Ltd)	Aerolin 100micrograms/dose Autohaler	Pressurised inhalation	Inhalation	Salbutamol sulfate	100.000microgram/1.000dose
22741000033118	597011000001101	Airomir 100micrograms/dose inhaler (Teva UK Ltd)	Airomir 100micrograms/dose inhaler	Pressurised inhalation	Inhalation	Salbutamol sulfate	100.000microgram/1.000dose	3010101
1714241000033112	3214311000001108	Airomir 100micrograms/dose Autohaler (Teva UK Ltd)	Airomir 100micrograms/dose Autohaler	Pressurised inhalation	Inhalation	Salbutamol sulfate	100.000microgram/1.000dose	3010101
8491641000033114	22503111000001109	AirSalb 100micrograms/dose inhaler CFC free (Sandoz Ltd)	AirSalb 100micrograms/dose inhaler CFC free	Pressurised inhalation	Inhalation	Salbutamol sulfate	100.000microgram/1.000dose
83741000033117		Asmasal Spacehaler Inhaler with vortex generating actuator 100 micrograms/dose
82541000033119	3186011000001104	Asmasal 95micrograms/dose Clickhaler (Focus Pharmaceuticals Ltd)	Asmasal 95micrograms/dose Clickhaler	Inhalation powder	Inhalation	Salbutamol sulfate	95.000microgram/1.000dose	3010101
83641000033114		Asmaven Inhaler 100 micrograms/puff
86441000033116		Asmaven Tablets 2 mg
86541000033115		Asmaven Tablets 4 mg
6029541000033117	18148111000001107	Asmavent 100micrograms/dose inhaler CFC free (Kent Pharmaceuticals Ltd)	Asmavent 100micrograms/dose inhaler CFC free	Pressurised inhalation	Inhalation	Salbutamol sulfate	100.000microgram/1.000dose
131241000033111		Berotec Inhaler 100 micrograms/puff
139041000033119		Berotec Solution 5 mg/ml
128841000033118		Berotec Inhaler with extension 200 micrograms/puff
130441000033115	4537611000001107	Berotec 200micrograms/dose inhaler (Boehringer Ingelheim Ltd)	Berotec 200micrograms/dose inhaler	Pressurised inhalation	Inhalation	Fenoterol hydrobromide	200.000microgram/1.000dose
161441000033119		Brelomax Tablets 2 mg
157241000033119		Bricanyl Expectorant Elixir
160241000033110		Bricanyl Refill canister 250 micrograms/puff
1579541000033118		Bricanyl Turbohaler Breath-Actuated Dry Powder Inhaler 500 micrograms/dose
160541000033112		Bricanyl Respules 2.5 mg/ml
161641000033117		Bricanyl Compound Tablets
160441000033111		Bricanyl Respirator solution 2.5 mg/ml
160341000033117	2831711000001102	Bricanyl 10mg/ml respirator solution (AstraZeneca UK Ltd)	Bricanyl 10mg/ml respirator solution	Nebuliser liquid	Inhalation	Terbutaline sulfate	10.000mg/1.000ml
162141000033119	738811000001100	Bricanyl 5mg tablets (AstraZeneca UK Ltd)	Bricanyl 5mg tablets	Tablet	Oral	Terbutaline sulfate	5.000mg	7010300
158441000033117	3248011000001106	Bricanyl 250micrograms/dose inhaler (AstraZeneca UK Ltd)	Bricanyl 250micrograms/dose inhaler	Pressurised inhalation	Inhalation	Terbutaline sulfate	250.000microgram/1.000dose
160041000033119	3633911000001104	Bricanyl 5mg/2ml Respules (AstraZeneca UK Ltd)	Bricanyl 5mg/2ml Respules	Nebuliser liquid	Inhalation	Terbutaline sulfate	2.500mg/1.000ml	3010101
161141000033110	726111000001105	Bricanyl 1.5mg/5ml syrup (AstraZeneca UK Ltd)	Bricanyl 1.5mg/5ml syrup	Oral solution	Oral	Terbutaline sulfate	300.000microgram/1.000ml	3010101
160941000033118	3248711000001108	Bricanyl 250micrograms/dose spacer inhaler (AstraZeneca UK Ltd)	Bricanyl 250micrograms/dose spacer inhaler	Pressurised inhalation	Inhalation	Terbutaline sulfate	250.000microgram/1.000dose
163641000033116	3218311000001103	Bricanyl 500micrograms/dose Turbohaler (AstraZeneca UK Ltd)	Bricanyl 500micrograms/dose Turbohaler	Inhalation powder	Inhalation	Terbutaline sulfate	500.000microgram/1.000dose	3010101
162241000033114	364811000001103	Bricanyl SA 7.5mg tablets (AstraZeneca UK Ltd)	Bricanyl SA 7.5mg tablets	Modified-release tablet	Oral	Terbutaline sulfate	7.500mg
162741000033115		Bronchodil Tablets 20 mg
157341000033112		Bronchodil Elixir 10 mg/5 ml
160641000033113		Bronchodil Respirator solution 10 mg/ml
158841000033119		Bronchodil Inhaler 500 micrograms/dose
3198641000033118	9204911000001109	Easyhaler Salbutamol sulfate 200micrograms/dose dry powder inhaler (Orion Pharma (UK) Ltd)	Easyhaler Salbutamol sulfate 200micrograms/dose dry powder inhaler	Inhalation powder	Inhalation	Salbutamol	200.000microgram/1.000dose	3010101
3198541000033119	9205211000001104	Easyhaler Salbutamol sulfate 100micrograms/dose dry powder inhaler (Orion Pharma (UK) Ltd)	Easyhaler Salbutamol sulfate 100micrograms/dose dry powder inhaler	Inhalation powder	Inhalation	Salbutamol	100.000microgram/1.000dose	3010101
559241000033118		Exirel Capsules 15 mg
559141000033113		Exirel Capsules 10 mg
559641000033115		Exirel Inhaler 200 micrograms/puff
560441000033116		Exirel Syrup 7.5 mg/5 ml
569541000033113		Fenoterol Hydrobromide Solution 5 mg/ml
563541000033110		Fenoterol Hydrobromide With Extension Aerosol inhalation 200 micrograms/puff
567841000033117		Fenoterol Hydrobromide Inhaler 100 micrograms/puff
3163641000033110	349394001	Fenoterol 1.25mg/4ml / Ipratropium 500micrograms/4ml nebuliser liquid unit dose vials	Fenoterol 1.25mg/4ml / Ipratropium 500micrograms/4ml nebuliser liquid unit dose vials	Nebuliser liquid	Inhalation	Fenoterol hydrobromide/ Ipratropium bromide	312.500microgram/1.000ml + 125.000microgram/1.000ml
567541000033119	4558411000001107	Fenoterol 200micrograms/dose inhaler	Fenoterol 200micrograms/dose inhaler	Pressurised inhalation	Inhalation	Fenoterol hydrobromide	200.000microgram/1.000dose
1860741000033110	36066611000001106	Fenoterol 100micrograms/dose / Ipratropium 40micrograms/dose inhaler	Fenoterol 100micrograms/dose / Ipratropium 40micrograms/dose inhaler	Pressurised inhalation	Inhalation	Fenoterol hydrobromide/ Ipratropium bromide	100.000microgram/1.000dose + 40.000microgram/1.000dose
857241000033112		Maxivent Inhaler 100 micrograms/puff
1741641000033118	3380811000001100	Maxivent 5mg/2.5ml nebuliser liquid unit dose Steripoule vials (Ashbourne Pharmaceuticals Ltd)	Maxivent 5mg/2.5ml nebuliser liquid unit dose Steripoule vials	Nebuliser liquid	Inhalation	Salbutamol sulfate	2.000mg/1.000ml
1741541000033119	3386411000001100	Maxivent 2.5mg/2.5ml nebuliser liquid unit dose Steripoule vials (Ashbourne Pharmaceuticals Ltd)	Maxivent 2.5mg/2.5ml nebuliser liquid unit dose Steripoule vials	Nebuliser liquid	Inhalation	Salbutamol sulfate	1.000mg/1.000ml
993741000033114		Numotac Tablets 10 mg
1083841000033113		Pirbuterol Capsules 10 mg
1084041000033115		Pirbuterol Capsules 15 mg
1090741000033111		Pirbuterol Syrup 7.5 mg/5 ml
1087941000033114		Pirbuterol Inhaler 200 micrograms/puff
1143341000033115		Pulmadil Inhaler 200 micrograms/puff
1144641000033113		Pulmadil Refill 200 micrograms/puff
1143441000033114		Pulmadil Auto Inhaler 200 micrograms/puff
1157441000033118		Reproterol Hydrochloride Elixir 10 mg/5 ml
1163141000033114		Reproterol Hydrochloride Respirator solution 10 mg/ml
1166141000033118		Reproterol Hydrochloride Tablets 20 mg
1158041000033114		Reproterol Hydrochloride Inhaler 500 micrograms/puff
1241241000033114		Salamol Inhaler 100 micrograms/puff
1245841000033110		Salamol Nebuliser solution 2.5 mg/2.5 ml
1221341000033118		Salamol Easi-Breathe Breath-actuated inhaler 100 micrograms/puff
2086541000033119	106511000001103	Salamol 100micrograms/dose inhaler CFC free (Teva UK Ltd)	Salamol 100micrograms/dose inhaler CFC free	Pressurised inhalation	Inhalation	Salbutamol sulfate	100.000microgram/1.000dose	3010101
2588241000033119	3215311000001107	Salamol 100micrograms/dose Easi-Breathe inhaler (Teva UK Ltd)	Salamol 100micrograms/dose Easi-Breathe inhaler	Pressurised inhalation	Inhalation	Salbutamol sulfate	100.000microgram/1.000dose	3010101
1381941000033115	3383511000001109	Salamol 5mg/2.5ml nebuliser liquid Steri-Neb unit dose vials (Teva UK Ltd)	Salamol 5mg/2.5ml nebuliser liquid Steri-Neb unit dose vials	Nebuliser liquid	Inhalation	Salbutamol sulfate	2.000mg/1.000ml	3010101
1381841000033111	3387511000001104	Salamol 2.5mg/2.5ml nebuliser liquid Steri-Neb unit dose vials (Teva UK Ltd)	Salamol 2.5mg/2.5ml nebuliser liquid Steri-Neb unit dose vials	Nebuliser liquid	Inhalation	Salbutamol sulfate	1.000mg/1.000ml	3010101
2640741000033111	650211000001107	Salapin 2mg/5ml syrup (Pinewood Healthcare)	Salapin 2mg/5ml syrup	Oral solution	Oral	Salbutamol sulfate	400.000microgram/1.000ml	7010300
1257541000033119		Salbulin Tablets 4 mg
1257441000033115		Salbulin Tablets 2 mg
4499041000033118		Novolizer Salbulin Inhalation Cartridge + Device 100 micrograms/dose
4499141000033119		Novolizer Salbulin Inhalation Cartridge Refill 100 micrograms/dose
1245141000033116		Salbulin Liquid 2 mg/5 ml
1768141000033111		Salbulin Cfc-free inhaler 100 micrograms/puff
1241341000033116	840111000001107	Salbulin 100micrograms/dose inhaler (3M Health Care Ltd)	Salbulin 100micrograms/dose inhaler	Pressurised inhalation	Inhalation	Salbutamol sulfate	100.000microgram/1.000dose	3010101
5393241000033111	13533711000001109	Salbulin Novolizer 100micrograms/dose inhalation powder refill (Mylan)	Salbulin Novolizer 100micrograms/dose inhalation powder refill	Inhalation powder	Inhalation	Salbutamol sulfate	100.000microgram/1.000dose	3010101
5393141000033116	13533511000001104	Salbulin Novolizer 100micrograms/dose inhalation powder (Mylan)	Salbulin Novolizer 100micrograms/dose inhalation powder	Inhalation powder	Inhalation	Salbutamol sulfate	100.000microgram/1.000dose	3010101
1254741000033116		Salbutamol Spandets 8 mg
3344041000033116		Salbutamol Dry Powder Inhaler 200 micrograms/actuation, 200 dose
2952141000033110		Salbutamol Breath Actuated Pressurised Inhalation, Cfc-free 100 micrograms/actuation
1228341000033112		Salbutamol Cyclocaps 200 micrograms
1228441000033118		Salbutamol Cyclocaps 400 micrograms
1255041000033118		Salbutamol Spacehaler 100 micrograms/puff
1905441000033116		Salbutamol Insufflator type 4
1907341000033117		Salbutamol Dry powder disks + disk inhaler 200 micrograms
1206041000033115		Salbutamol Accuhaler 200 micrograms/dose
1206241000033111		Salbutamol Aerosol inhalation 100 micrograms/metered inhalation
1253341000033115		Salbutamol Sf syrup 2 mg/5 ml
1241941000033117		Salbutamol Inhaler with vortex generating actuator 100 micrograms/dose
1252441000033117		Salbutamol Rotahaler 1
1907441000033111		Salbutamol Dry powder disks + disk inhaler 400 micrograms
1241541000033111		Salbutamol Injection 50 micrograms/ml
1207741000033115		Salbutamol Autohaler 100 micrograms/puff
1221541000033113		Salbutamol Breath-actuated inhaler 95 micrograms/dose
1255341000033116		Salbutamol Sr Spandet(s) 8 mg
1903141000033113		Salbutamol Dry powder breath-actuated inhaler 95 micrograms/dose
1907641000033113		Salbutamol Dry powder for inhalation 400 micrograms/dose
1913441000033115		Salbutamol Dry powder breath-actuated inhaler 200 micrograms
2864041000033119		Salbutamol Breath Actuated Pressurised Inhalation 100 micrograms/actuation
1245941000033119		Salbutamol Nebules 0.1 %
1252341000033111		Salbutamol Rotacaps 400 micrograms
1252241000033118		Salbutamol Rotacaps 200 micrograms
1256941000033111		Salbutamol Syrup 1 mg/5 ml
1257041000033112		Salbutamol Syrup 2 mg/5 ml
1255441000033110	320096005	Salbutamol 4mg modified-release tablets	Salbutamol 4mg modified-release tablets	Modified-release tablet	Oral	Salbutamol sulfate	4.000mg
1682141000033115	320099003	Salbutamol 4mg modified-release capsules	Salbutamol 4mg modified-release capsules	Modified-release capsule	Oral	Salbutamol sulfate	4.000mg	3010101
1682241000033110	320100006	Salbutamol 8mg modified-release capsules	Salbutamol 8mg modified-release capsules	Modified-release capsule	Oral	Salbutamol sulfate	8.000mg	3010101
1257741000033110	320104002	Salbutamol 4mg tablets	Salbutamol 4mg tablets	Tablet	Oral	Salbutamol sulfate	4.000mg	3010101
1257641000033118	320106000	Salbutamol 2mg tablets	Salbutamol 2mg tablets	Tablet	Oral	Salbutamol sulfate	2.000mg	3010101
1256141000033114	320108004	Salbutamol 2mg/5ml oral solution sugar free	Salbutamol 2mg/5ml oral solution sugar free	Oral solution	Oral	Salbutamol sulfate	400.000microgram/1.000ml	3010101
1241641000033112	320118009	Salbutamol 500micrograms/1ml solution for injection ampoules	Salbutamol 500micrograms/1ml solution for injection ampoules	Solution for injection	Subcutaneous/ Intravenous/ Intramuscular	Salbutamol sulfate	500.000microgram/1.000ml	3010101
1242941000033112	320119001	Salbutamol 5mg/5ml solution for infusion ampoules	Salbutamol 5mg/5ml solution for infusion ampoules	Solution for infusion	Intravenous	Salbutamol sulfate	1.000mg/1.000ml	7010300
1222341000033110	320139002	Salbutamol 100micrograms/dose inhaler CFC free	Salbutamol 100micrograms/dose inhaler CFC free	Pressurised inhalation	Inhalation	Salbutamol sulfate	100.000microgram/1.000dose	3010101
1907541000033112	320141001	Salbutamol 200micrograms/dose dry powder inhaler	Salbutamol 200micrograms/dose dry powder inhaler	Inhalation powder	Inhalation	Salbutamol	200.000microgram/1.000dose	3010101
2622741000033114	3384111000001103	Pulvinal Salbutamol 200micrograms/dose dry powder inhaler (Chiesi Ltd)	Pulvinal Salbutamol 200micrograms/dose dry powder inhaler	Inhalation powder	Inhalation	Salbutamol	200.000microgram/1.000dose	3010101
3198641000033118	9204911000001109	Easyhaler Salbutamol sulfate 200micrograms/dose dry powder inhaler (Orion Pharma (UK) Ltd)	Easyhaler Salbutamol sulfate 200micrograms/dose dry powder inhaler	Inhalation powder	Inhalation	Salbutamol	200.000microgram/1.000dose	3010101
1751341000033111	320151000	Salbutamol 100micrograms/dose breath actuated inhaler CFC free	Salbutamol 100micrograms/dose breath actuated inhaler CFC free	Pressurised inhalation	Inhalation	Salbutamol sulfate	100.000microgram/1.000dose	3010101
1245741000033117	320171009	Salbutamol 5mg/2.5ml nebuliser liquid unit dose vials	Salbutamol 5mg/2.5ml nebuliser liquid unit dose vials	Nebuliser liquid	Inhalation	Salbutamol sulfate	2.000mg/1.000ml	3010101
6117041000033116	9040211000001108	Salbutamol 5mg/2.5ml nebuliser liquid unit dose Steripoule vials (Galen Ltd)	Salbutamol 5mg/2.5ml nebuliser liquid unit dose Steripoule vials	Nebuliser liquid	Inhalation	Salbutamol sulfate	2.000mg/1.000ml
6116941000033117	9040011000001103	Salbutamol 2.5mg/2.5ml nebuliser liquid unit dose Steripoule vials (Galen Ltd)	Salbutamol 2.5mg/2.5ml nebuliser liquid unit dose Steripoule vials	Nebuliser liquid	Inhalation	Salbutamol sulfate	1.000mg/1.000ml
1246041000033112	320177008	Salbutamol 2.5mg/2.5ml nebuliser liquid unit dose vials	Salbutamol 2.5mg/2.5ml nebuliser liquid unit dose vials	Nebuliser liquid	Inhalation	Salbutamol sulfate	1.000mg/1.000ml	3010101
1905641000033119	320178003	Salbutamol 200microgram inhalation powder capsules	Salbutamol 200microgram inhalation powder capsules	Inhalation powder	Inhalation	Salbutamol sulfate	200.000microgram
2726241000033113	3214611000001103	Salbutamol 200 Cyclocaps (Teva UK Ltd)	Salbutamol 200 Cyclocaps	Inhalation powder	Inhalation	Salbutamol sulfate	200.000microgram
2726341000033115	3217611000001109	Salbutamol 400 Cyclocaps (Teva UK Ltd)	Salbutamol 400 Cyclocaps	Inhalation powder	Inhalation	Salbutamol sulfate	400.000microgram
1905741000033111	320179006	Salbutamol 400microgram inhalation powder capsules	Salbutamol 400microgram inhalation powder capsules	Inhalation powder	Inhalation	Salbutamol sulfate	400.000microgram
1250341000033110	320180009	Salbutamol 5mg/ml nebuliser liquid	Salbutamol 5mg/ml nebuliser liquid	Nebuliser liquid	Inhalation	Salbutamol sulfate	5.000mg/1.000ml	3010101
3163541000033114	320445000	Salbutamol 2.5mg/2.5ml / Ipratropium bromide 500micrograms/2.5ml nebuliser liquid unit dose vials	Salbutamol 2.5mg/2.5ml / Ipratropium bromide 500micrograms/2.5ml nebuliser liquid unit dose vials	Nebuliser liquid	Inhalation	Ipratropium bromide/ Salbutamol sulfate	200.000microgram/1.000ml + 1.000mg/1.000ml	3010400
3343941000033118	9207411000001106	Salbutamol 100micrograms/dose dry powder inhaler	Salbutamol 100micrograms/dose dry powder inhaler	Inhalation powder	Inhalation	Salbutamol	100.000microgram/1.000dose	3010101
3198541000033119	9205211000001104	Easyhaler Salbutamol sulfate 100micrograms/dose dry powder inhaler (Orion Pharma (UK) Ltd)	Easyhaler Salbutamol sulfate 100micrograms/dose dry powder inhaler	Inhalation powder	Inhalation	Salbutamol	100.000microgram/1.000dose	3010101
4498941000033110	13566111000001109	Salbutamol 100micrograms/dose dry powder inhalation cartridge	Salbutamol 100micrograms/dose dry powder inhalation cartridge	Inhalation powder	Inhalation	Salbutamol sulfate	100.000microgram/1.000dose	3010101
4498841000033119	13566211000001103	Salbutamol 100micrograms/dose dry powder inhalation cartridge with device	Salbutamol 100micrograms/dose dry powder inhalation cartridge with device	Inhalation powder	Inhalation	Salbutamol sulfate	100.000microgram/1.000dose	3010101
5098441000033118	15534911000001100	Salbutamol 2.5mg/2.5ml / Ipratropium bromide 500micrograms/2.5ml nebuliser liquid ampoules	Salbutamol 2.5mg/2.5ml / Ipratropium bromide 500micrograms/2.5ml nebuliser liquid ampoules	Nebuliser liquid	Inhalation	Ipratropium bromide/ Salbutamol sulfate	200.000microgram/1.000ml + 1.000mg/1.000ml	3010400
3163441000033113	35936311000001102	Salbutamol 100micrograms/dose / Ipratropium 20micrograms/dose inhaler	Salbutamol 100micrograms/dose / Ipratropium 20micrograms/dose inhaler	Pressurised inhalation	Inhalation	Ipratropium bromide/ Salbutamol sulfate	20.000microgram/1.000dose + 100.000microgram/1.000dose
1221441000033112	35936411000001109	Salbutamol 100micrograms/dose breath actuated inhaler	Salbutamol 100micrograms/dose breath actuated inhaler	Pressurised inhalation	Inhalation	Salbutamol sulfate	100.000microgram/1.000dose	3010101
1241441000033110	35936511000001108	Salbutamol 100micrograms/dose inhaler	Salbutamol 100micrograms/dose inhaler	Pressurised inhalation	Inhalation	Salbutamol	100.000microgram/1.000dose	3010101
1250141000033112	35936611000001107	Salbutamol 200microgram inhalation powder blisters	Salbutamol 200microgram inhalation powder blisters	Inhalation powder	Inhalation	Salbutamol sulfate	200.000microgram
1228841000033115	35936711000001103	Salbutamol 200microgram inhalation powder blisters with device	Salbutamol 200microgram inhalation powder blisters with device	Inhalation powder	Inhalation	Salbutamol sulfate	200.000microgram
1250241000033117	35936811000001106	Salbutamol 400microgram inhalation powder blisters	Salbutamol 400microgram inhalation powder blisters	Inhalation powder	Inhalation	Salbutamol sulfate	400.000microgram
1228941000033111	35936911000001101	Salbutamol 400microgram inhalation powder blisters with device	Salbutamol 400microgram inhalation powder blisters with device	Inhalation powder	Inhalation	Salbutamol sulfate	400.000microgram
1255541000033111	35937111000001101	Salbutamol 8mg modified-release tablets	Salbutamol 8mg modified-release tablets	Modified-release tablet	Oral	Salbutamol sulfate	8.000mg
2174141000033117	35937211000001107	Salbutamol 95micrograms/dose dry powder inhaler	Salbutamol 95micrograms/dose dry powder inhaler	Inhalation powder	Inhalation	Salbutamol sulfate	95.000microgram/1.000dose	3010101
1242541000033118		Salbuvent Injection 50mcg/ml
1242341000033113		Salbuvent Injection 50mg/ml
1242441000033119		Salbuvent Injection 500mcg/ml
1254241000033110		Salbuvent Solution for intravenous infusion 1mg/ml
1257241000033116		Salbuvent Syrup 2mg/5 ml
1206441000033112		Salbuvent Aerosol inhalation 100mcg/inhalation
1258641000033117		Salbuvent Tablets 2 mg
1258741000033114		Salbuvent Tablets 4 mg
1252141000033113		Salbuvent Respirator solution 5mg/ml
1422541000033119		Terbutaline Sulfate Refill canister 250 micrograms/puff
1422741000033110		Terbutaline Sulfate Respirator solution 2.5 mg/ml
1422941000033113		Terbutaline Respules 5 mg/2 ml
1915341000033113		Terbutaline Nebulisation single dose unit 5 mg/2 ml
1429441000033110		Terbutaline Sulfate Turbohaler 500 micrograms/dose
1422841000033117		Terbutaline Sulfate Respules 5 mg/2 ml
1422641000033118	320200002	Terbutaline 10mg/ml nebuliser liquid	Terbutaline 10mg/ml nebuliser liquid	Nebuliser liquid	Inhalation	Terbutaline sulfate	10.000mg/1.000ml
1426741000033111	320203000	Terbutaline 5mg tablets	Terbutaline 5mg tablets	Tablet	Oral	Terbutaline sulfate	5.000mg	7010300
1419341000033114	320206008	Terbutaline 250micrograms/dose inhaler	Terbutaline 250micrograms/dose inhaler	Pressurised inhalation	Inhalation	Terbutaline sulfate	250.000microgram/1.000dose
1915441000033119	3654411000001106	Terbutaline 5mg/2ml nebuliser liquid unit dose vials	Terbutaline 5mg/2ml nebuliser liquid unit dose vials	Nebuliser liquid	Inhalation	Terbutaline sulfate	2.500mg/1.000ml	3010101
1424341000033115	35915911000001100	Terbutaline 1.5mg/5ml oral solution sugar free	Terbutaline 1.5mg/5ml oral solution sugar free	Oral solution	Oral	Terbutaline sulfate	300.000microgram/1.000ml	3010101
1699541000033116	35916011000001108	Terbutaline 2.5mg/5ml solution for injection ampoules	Terbutaline 2.5mg/5ml solution for injection ampoules	Solution for injection	Subcutaneous/ Intravenous/ Intramuscular	Terbutaline sulfate	500.000microgram/1.000ml	7010300
1423441000033112	35916111000001109	Terbutaline 250micrograms/dose inhaler with spacer	Terbutaline 250micrograms/dose inhaler with spacer	Pressurised inhalation	Inhalation	Terbutaline sulfate	250.000microgram/1.000dose
1419441000033115	35916211000001103	Terbutaline 500micrograms/1ml solution for injection ampoules	Terbutaline 500micrograms/1ml solution for injection ampoules	Solution for injection	Subcutaneous/ Intravenous/ Intramuscular	Terbutaline sulfate	500.000microgram/1.000ml	7010300
1699041000033114	35916311000001106	Terbutaline 500micrograms/dose dry powder inhaler	Terbutaline 500micrograms/dose dry powder inhaler	Inhalation powder	Inhalation	Terbutaline sulfate	500.000microgram/1.000dose	3010101
1426841000033118	35916411000001104	Terbutaline 7.5mg modified-release tablets	Terbutaline 7.5mg modified-release tablets	Modified-release tablet	Oral	Terbutaline sulfate	7.500mg
1511041000033117	3202211000001107	Ventide Rotacaps (GlaxoSmithKline UK Ltd)	Ventide Rotacaps	Inhalation powder	Inhalation	Beclometasone dipropionate/ Salbutamol sulfate	200.000microgram + 400.000microgram
1510941000033110	852211000001102	Ventide Rotahaler (GlaxoSmithKline UK Ltd)	Ventide Rotahaler
1510841000033119	3200511000001109	Ventide Paediatric Rotacaps (GlaxoSmithKline UK Ltd)	Ventide Paediatric Rotacaps	Inhalation powder	Inhalation	Beclometasone dipropionate/ Salbutamol sulfate	100.000microgram + 200.000microgram
1505841000033112	3292811000001106	Ventide inhaler (GlaxoSmithKline UK Ltd)	Ventide inhaler	Pressurised inhalation	Inhalation	Beclometasone dipropionate/ Salbutamol	50.000microgram/1.000dose + 100.000microgram/1.000dose
1705641000033112	626411000001107	Ventmax SR 4mg capsules (Chiesi Ltd)	Ventmax SR 4mg capsules	Modified-release capsule	Oral	Salbutamol sulfate	4.000mg	3010101
1705741000033115	281511000001105	Ventmax SR 8mg capsules (Chiesi Ltd)	Ventmax SR 8mg capsules	Modified-release capsule	Oral	Salbutamol sulfate	8.000mg	3010101
1510341000033111	3086111000001109	Ventodisks 200microgram (GlaxoSmithKline UK Ltd)	Ventodisks 200microgram	Inhalation powder	Inhalation	Salbutamol sulfate	200.000microgram
1506841000033119	3080411000001101	Ventodisks 200microgram with Diskhaler (GlaxoSmithKline UK Ltd)	Ventodisks 200microgram with Diskhaler	Inhalation powder	Inhalation	Salbutamol sulfate	200.000microgram
1510441000033117	3089011000001102	Ventodisks 400microgram (GlaxoSmithKline UK Ltd)	Ventodisks 400microgram	Inhalation powder	Inhalation	Salbutamol sulfate	400.000microgram
1506941000033110	3083011000001100	Ventodisks 400microgram with Diskhaler (GlaxoSmithKline UK Ltd)	Ventodisks 400microgram with Diskhaler	Inhalation powder	Inhalation	Salbutamol sulfate	400.000microgram
1513541000033111		Ventolin Cr S/r tablets 8 mg
1508041000033110		Ventolin Inhaler 100 micrograms/puff
1511441000033114		Ventolin Spandets 8 mg
1505941000033116		Ventolin Easi-Breathe Breath-actuated inhaler 100 micrograms/puff
1512641000033116		Ventolin Tablets 4 mg
1508141000033114		Ventolin Injection 50 micrograms/ml
1512541000033117		Ventolin Tablets 2 mg
1513441000033110		Ventolin Cr S/r tablets 4 mg
1512041000033110	892011000001102	Ventolin 2mg/5ml syrup (GlaxoSmithKline UK Ltd)	Ventolin 2mg/5ml syrup	Oral solution	Oral	Salbutamol sulfate	400.000microgram/1.000ml	7010300
1508241000033119	3926911000001108	Ventolin 500micrograms/1ml solution for injection ampoules (GlaxoSmithKline UK Ltd)	Ventolin 500micrograms/1ml solution for injection ampoules	Solution for injection	Subcutaneous/ Intravenous/ Intramuscular	Salbutamol sulfate	500.000microgram/1.000ml	3010101
1508941000033111	886111000001103	Ventolin 5mg/5ml solution for infusion ampoules (GlaxoSmithKline UK Ltd)	Ventolin 5mg/5ml solution for infusion ampoules	Solution for infusion	Intravenous	Salbutamol sulfate	1.000mg/1.000ml	7010300
1705441000033110	222311000001102	Ventolin 100micrograms/dose Evohaler (GlaxoSmithKline UK Ltd)	Ventolin 100micrograms/dose Evohaler	Pressurised inhalation	Inhalation	Salbutamol sulfate	100.000microgram/1.000dose	3010101
1505741000033119	3382711000001107	Ventolin 200micrograms/dose Accuhaler (GlaxoSmithKline UK Ltd)	Ventolin 200micrograms/dose Accuhaler	Inhalation powder	Inhalation	Salbutamol	200.000microgram/1.000dose	3010101
1509641000033113	3381811000001108	Ventolin 5mg Nebules (GlaxoSmithKline UK Ltd)	Ventolin 5mg Nebules	Nebuliser liquid	Inhalation	Salbutamol sulfate	2.000mg/1.000ml	3010101
1509541000033112	3387011000001107	Ventolin 2.5mg Nebules (GlaxoSmithKline UK Ltd)	Ventolin 2.5mg Nebules	Nebuliser liquid	Inhalation	Salbutamol sulfate	1.000mg/1.000ml	3010101
1510541000033116	3214211000001100	Ventolin 200microgram Rotacaps (GlaxoSmithKline UK Ltd)	Ventolin 200microgram Rotacaps	Inhalation powder	Inhalation	Salbutamol sulfate	200.000microgram
1510641000033115	3218011000001101	Ventolin 400microgram Rotacaps (GlaxoSmithKline UK Ltd)	Ventolin 400microgram Rotacaps	Inhalation powder	Inhalation	Salbutamol sulfate	400.000microgram
1510241000033118	4843911000001107	Ventolin 5mg/ml respirator solution (GlaxoSmithKline UK Ltd)	Ventolin 5mg/ml respirator solution	Nebuliser liquid	Inhalation	Salbutamol sulfate	5.000mg/1.000ml	3010101
1510741000033112	906811000001103	Ventolin Rotahaler (GlaxoSmithKline UK Ltd)	Ventolin Rotahaler
